# Supplementary material for: Integrated GC–MS- and LC–MS-Based Untargeted Metabolomics Studies of the Effect of Vitamin D3 on Pearl Production Traits in Pearl Oyster Pinctada fucata martensii
Source: Front Mol Biosci. 2021 Mar 5;8:614404. doi: 10.3389/fmolb.2021.614404 (PMC7973263; doi:10.3389/fmolb.2021.614404)
Supplement: Supplementary file 5 [file datasheet1.csv]

	Analyte	Similarity	R.T. (minutes)	Count		QC1_1				QC1_2				QC2_1				QC3_1				QC4_1				D1-HE7_1				D1-HE4_1				D1-HE1_1				D1-HE5_1				D1-HE3_1				D1-HE8_1
Peak	NA	NA	Average	NA	Mass	Class	R.T. (minutes)	Similarity	Area	Class	R.T. (minutes)	Similarity	Area	Class	R.T. (minutes)	Similarity	Area	Class	R.T. (minutes)	Similarity	Area	Class	R.T. (minutes)	Similarity	Area	Class	R.T. (minutes)	Similarity	Area	Class	R.T. (minutes)	Similarity	Area	Class	R.T. (minutes)	Similarity	Area	Class	R.T. (minutes)	Similarity	Area	Class	R.T. (minutes)	Similarity	Area	Class	R.T. (minutes)	Similarity	Area
Analyte 5	3	0	6.44656,0	26	210	Class1	6.42867,0	0	25161.285	Class1	6.43667,0	0	42860.975	Class1	6.43667,0	0	16911.066	Class1	6.43533,0	0	19394.131	Class1	6.44333,0	0	15678.607	Class2	6.45267,0	0	46170.812	Class2	6.44867,0	0	24029.27	Class2	6.45133,0	0	45190.562	Class2	6.45,0	0	58903.543	Class2	6.45133,0	0	53901.108	Class2	6.45133,0	0	36221.489
Analyte 9	6	0	6.483,0	28	221	Class1	6.46867,0	0	1229125.61	Class1	6.47133,0	0	1441343.1	Class1	6.474,0	0	567989.428	Class1	6.47133,0	0	515876.272	Class1	6.48067,0	0	1187164.88	Class2	6.49,0	0	1271020.83	Class2	6.49,0	0	511481.957	Class2	6.48867,0	0	862714.36	Class2	6.48867,0	0	1382819.14	Class2	6.48867,0	0	1217534.16	Class2	6.48867,0	0	1333007.29
Analyte 10	7	0	6.50067,0	3	168	Class1	6.49667,0	0	7570.117	Class1	6.502,0	0	15170.901	Class1	6.50333,0	0	11633.532	NA	NA	0	NA	NA	NA	0	NA	NA	NA	0	NA	NA	NA	0	NA	NA	NA	0	NA	NA	NA	0	NA	NA	NA	0	NA	NA	NA	0	NA
Analyte 13	10	0	6.54383,0	16	152	Class1	6.52733,0	0	33464.495	Class1	6.53,0	0	62350.567	Class1	6.53267,0	0	73304.046	Class1	6.53133,0	0	66000.986	Class1	6.542,0	0	123125.493	Class2	6.54733,0	0	21707.924	Class2	6.54733,0	0	24741.195	Class2	6.546,0	0	44613.404	Class2	6.546,0	0	47917.745	Class2	6.54733,0	0	45163.58	Class2	6.54733,0	0	69053.948
Analyte 14	11	0	6.534,0	27	103	Class1	6.53533,0	0	19087.901	Class1	6.53667,0	0	24912.873	Class1	6.53667,0	0	10683.732	NA	NA	0	NA	Class1	6.55133,0	0	42638.675	Class2	6.54067,0	0	13088.394	Class2	6.53933,0	0	11763.167	Class2	6.53667,0	0	16642.884	Class2	6.538,0	0	28899.453	Class2	6.53933,0	0	20517.114	Class2	6.538,0	0	11326.817
Analyte 17	13	0	6.56037,0	9	155	NA	NA	0	NA	Class1	6.558,0	0	11590.238	Class1	6.55933,0	0	5961.801	Class1	6.55533,0	0	6432.919	NA	NA	0	NA	NA	NA	0	NA	NA	NA	0	NA	Class2	6.582,0	0	11731.561	Class2	6.58067,0	0	12588.022	NA	NA	0	NA	NA	NA	0	NA
Analyte 21	16	0	6.63443,0	25	57	Class1	6.64467,0	0	4535244.6	Class1	6.64867,0	0	4616450.81	Class1	6.65533,0	0	5251098.76	Class1	6.65933,0	0	5535715.08	Class1	6.69,0	0	7377643.1	Class2	6.63,0	0	3854893.17	Class2	6.62733,0	0	4329602.06	Class2	6.63133,0	0	4914093.92	NA	NA	0	NA	Class2	6.63133,0	0	3822236.58	Class2	6.63267,0	0	4408981.37
Analyte 22	17	0	6.65504,0	18	79	Class1	6.654,0	0	99553.312	Class1	6.66067,0	0	142482.256	Class1	6.66467,0	0	148846.753	Class1	6.67,0	0	233431.385	Class1	6.69933,0	0	48715.587	Class2	6.63933,0	0	186852.03	Class2	6.58467,0	0	175188.726	Class2	6.642,0	0	220486.996	NA	NA	0	NA	Class2	6.64333,0	0	233286.339	NA	NA	0	NA
Analyte 24	19	0	6.71721,0	27	57	Class1	6.70067,0	0	163899.483	Class1	6.70333,0	0	137573.631	Class1	6.70467,0	0	159728.684	Class1	6.702,0	0	200938.221	NA	NA	0	NA	Class2	6.734,0	0	105928.784	NA	NA	0	NA	Class2	6.73267,0	0	126850.296	Class2	6.73267,0	0	195850.607	Class2	6.73267,0	0	163493.535	Class2	6.72867,0	0	267071.276
Analyte 25	20	0	6.71593,0	18	117	Class1	6.70467,0	0	25333.429	Class1	6.70733,0	0	25979.316	Class1	6.71,0	0	33357.016	Class1	6.70733,0	0	41368.994	NA	NA	0	NA	NA	NA	0	NA	Class2	6.718,0	0	23451.27	Class2	6.71933,0	0	20077.423	NA	NA	0	NA	Class2	6.71933,0	0	22410.342	NA	NA	0	NA
Analyte 28	22	0	6.73867,0	26	81	Class1	6.746,0	0	132052.741	Class1	6.75,0	0	139324.804	Class1	6.754,0	0	126190.804	Class1	6.754,0	0	177185.231	Class1	6.77933,0	0	285737.734	Class2	6.74467,0	0	108758.645	Class2	6.74067,0	0	191013.391	Class2	6.742,0	0	153469.657	Class2	6.742,0	0	159336.05	Class2	6.74333,0	0	139642.973	Class2	6.746,0	0	205224.491
Analyte 29	23	0	6.77878,0	29	281	Class1	6.774,0	0	38588.704	Class1	6.77533,0	0	40103.27	Class1	6.778,0	0	33132.154	Class1	6.77667,0	0	40487.278	Class1	6.78733,0	0	69103.92	Class2	6.78867,0	0	56409.563	Class2	6.78733,0	0	72117.756	Class2	6.78733,0	0	96930.139	Class2	6.786,0	0	108456.987	Class2	6.786,0	0	101875.459	Class2	6.786,0	0	105114.586
Analyte 30	24	0	6.76515,0	25	121	NA	NA	0	NA	NA	NA	0	NA	Class1	6.78467,0	0	62474.962	Class1	6.786,0	0	71716.163	Class1	6.814,0	0	148447.084	Class2	6.762,0	0	45108.738	Class2	6.75667,0	0	80067.89	Class2	6.75533,0	0	85170.59	Class2	6.762,0	0	108503.133	Class2	6.76333,0	0	100970.271	Class2	6.77,0	0	94310.229
Analyte 33	27	0	6.82857,0	27	107	Class1	6.83667,0	0	23845.265	Class1	6.838,0	0	29401.461	Class1	6.842,0	0	25751.78	Class1	6.842,0	0	27780.007	Class1	6.86333,0	0	79615.344	Class2	6.82733,0	0	18759.601	Class2	6.82333,0	0	19690.973	Class2	6.82467,0	0	44381.188	Class2	6.82467,0	0	31562.839	Class2	6.82467,0	0	42551.228	Class2	6.82733,0	0	30999.391
Analyte 34	28	0	6.8631,0	28	248	NA	NA	0	NA	Class1	6.86867,0	0	13367.028	Class1	6.874,0	0	11807.809	Class1	6.87533,0	0	13469.063	Class1	6.89933,0	0	33568.251	Class2	6.86067,0	0	23203.76	Class2	6.85533,0	0	23390.051	Class2	6.85667,0	0	35557.786	Class2	6.85667,0	0	26438.687	Class2	6.858,0	0	37322.983	Class2	6.862,0	0	37986.213
Analyte 35	29	0	6.89395,0	25	71	Class1	6.88333,0	0	58508.255	Class1	6.88467,0	0	59856.957	Class1	6.88733,0	0	61777.226	Class1	6.88467,0	0	57004.61	Class1	6.88733,0	0	220020.26	Class2	6.91,0	0	39204.014	Class2	6.91133,0	0	54813.069	Class2	6.91,0	0	57791.482	NA	NA	0	NA	Class2	6.90867,0	0	86053.053	Class2	6.81667,0	0	65804.082
Analyte 36	30	0	6.89533,0	28	153	Class1	6.91133,0	0	439035.369	Class1	6.91,0	0	638041.507	Class1	6.91267,0	0	982969.86	Class1	6.91267,0	0	1491973.7	Class1	6.93667,0	0	4702012	Class2	6.894,0	0	654511.557	Class2	6.88867,0	0	929399.038	Class2	6.88867,0	0	1045349.58	Class2	6.89,0	0	1677351.39	Class2	6.89133,0	0	2013466.99	Class2	6.89533,0	0	2061272.47
Analyte 37	31	0	6.95741,0	27	71	Class1	6.94067,0	0	57343.859	Class1	6.94333,0	0	48311.19	Class1	6.94333,0	0	63097.37	Class1	6.942,0	0	61568.895	Class1	6.942,0	0	169104.536	Class2	6.96733,0	0	38053.385	Class2	6.96867,0	0	48875.452	Class2	6.966,0	0	51560.383	Class2	6.96467,0	0	69331.221	Class2	6.966,0	0	60981.884	Class2	6.962,0	0	82644.76
Analyte 38	32	0	6.94487,0	20	73	Class1	6.94867,0	0	213556.268	Class1	6.95133,0	0	133929.048	Class1	6.95667,0	0	167783.34	NA	NA	0	NA	Class1	6.98333,0	0	390477.905	Class2	6.942,0	0	137135.549	Class2	6.938,0	0	133779.115	Class2	6.93933,0	0	139142.899	Class2	6.938,0	0	195438.079	Class2	6.93933,0	0	237134.38	Class2	6.94333,0	0	237209.631
Analyte 42	34	0	7.0048,0	29	93	Class1	6.98867,0	0	79597.314	Class1	6.99133,0	0	108440.061	Class1	6.99133,0	0	152874.54	Class1	6.99,0	0	165442.529	Class1	6.99133,0	0	252169.102	Class2	7.02067,0	0	111863.126	Class2	7.022,0	0	122852.056	Class2	7.018,0	0	106488.162	Class2	7.018,0	0	169479.878	Class2	7.01933,0	0	139313.658	Class2	7.01533,0	0	141026.271
Analyte 43	35	0	7.00011,0	29	57	Class1	7.03267,0	0	193946.057	Class1	7.03533,0	0	173108.495	Class1	7.03667,0	0	146743.304	Class1	7.034,0	0	296249.324	Class1	6.962,0	0	272274.016	Class2	6.986,0	0	125583.389	Class2	6.986,0	0	144346.268	Class2	6.98333,0	0	150854.876	Class2	7.06067,0	0	411560.692	Class2	6.982,0	0	194012.839	Class2	6.97933,0	0	215665.778
Analyte 44	36	0	7.05215,0	26	248	Class1	7.05933,0	0	38700.65	Class1	7.062,0	0	43943.725	Class1	7.06467,0	0	42253.328	Class1	7.06467,0	0	61068.611	NA	NA	0	NA	Class2	7.05267,0	0	111858.338	Class2	7.04867,0	0	102864.619	Class2	7.04867,0	0	124547.116	Class2	7.05133,0	0	144730.877	Class2	7.05267,0	0	142892.512	Class2	7.054,0	0	145930.459
Analyte 45	37	0	7.06848,0	29	147	Class1	7.07667,0	0	1501580.88	Class1	7.08067,0	0	1568313.26	Class1	7.08067,0	0	1297561.16	Class1	7.08067,0	0	2027169.44	Class1	7.10067,0	0	4228426.6	Class2	7.07267,0	0	2154450.32	Class2	7.07,0	0	1712874.44	Class2	7.07,0	0	2979043.75	Class2	7.07,0	0	3288635.14	Class2	7.07,0	0	3482967.92	Class2	7.07267,0	0	2781866.8
Analyte 47	38	0	7.11051,0	29	72	Class1	7.11933,0	0	8668233.92	Class1	7.122,0	0	7906674.56	Class1	7.12467,0	0	4358950.87	Class1	7.12467,0	0	4636665.3	Class1	7.14733,0	0	8176280.26	Class2	7.11133,0	0	11833876	Class2	7.10733,0	0	12490874.7	Class2	7.10867,0	0	14286577.2	Class2	7.10867,0	0	20716721	Class2	7.10867,0	0	15996846.3	Class2	7.11133,0	0	8618945.35
Analyte 49	40	0	7.14039,0	29	89	Class1	7.15133,0	0	66549.445	Class1	7.154,0	0	72367.058	Class1	7.158,0	0	57960.523	Class1	7.158,0	0	85255.538	Class1	7.178,0	0	208211.398	Class2	7.138,0	0	43811.864	Class2	7.13933,0	0	59947.08	Class2	7.13533,0	0	78697.571	Class2	7.13933,0	0	73037.235	Class2	7.142,0	0	66278.135	Class2	7.14467,0	0	83706.146
Analyte 50	41	0	7.16237,0	29	207	Class1	7.16067,0	0	285626.787	Class1	7.162,0	0	294362.867	Class1	7.16467,0	0	291913.198	Class1	7.162,0	0	355511.664	Class1	7.174,0	0	709214.85	Class2	7.16867,0	0	332593.309	Class2	7.16867,0	0	360454.485	Class2	7.16733,0	0	382456.911	Class2	7.16733,0	0	382560.012	Class2	7.16733,0	0	406525.968	Class2	7.16867,0	0	344484.523
Analyte 52	42	0	7.19566,0	29	155	Class1	7.206,0	0	65193.852	Class1	7.20867,0	0	66044.89	Class1	7.21267,0	0	49234.289	Class1	7.214,0	0	58023.937	Class1	7.234,0	0	123157.65	Class2	7.198,0	0	36456.371	Class2	7.198,0	0	18903.268	Class2	7.194,0	0	61159.944	Class2	7.19533,0	0	16471.06	Class2	7.19533,0	0	28511.335	Class2	7.20333,0	0	18011.432
2-hydroxypyridine	43	850.7931	7.26214,0	29	152	Class1	7.262,0	647	522393.972	Class1	7.26467,0	667	553026.526	Class1	7.266,0	698	457700.302	Class1	7.26467,0	683	501694.626	Class1	7.278,0	873	1145580.85	Class2	7.27,0	908	679473.891	Class2	7.26867,0	894	693229.53	Class2	7.26733,0	901	754730.213	Class2	7.26733,0	901	868085.989	Class2	7.26733,0	904	825383.88	Class2	7.26867,0	910	886001.96
Analyte 56	45	0	7.31327,0	22	221	NA	NA	0	NA	NA	NA	0	NA	Class1	7.326,0	0	5323.421	Class1	7.32733,0	0	3037.726	Class1	7.346,0	0	11314.44	Class2	7.314,0	0	7283.469	Class2	7.31133,0	0	6695.29	Class2	7.31267,0	0	6622.222	Class2	7.31,0	0	8291.675	Class2	7.31133,0	0	8492.048	Class2	7.318,0	0	7528.552
Analyte 57	46	379	7.34917,0	29	147	Class1	7.35533,0	0	51506.424	Class1	7.35667,0	0	65266.371	Class1	7.36467,0	0	32118.499	Class1	7.366,0	0	46395.679	Class1	7.37533,0	379	93931.919	Class2	7.35267,0	0	24486.843	Class2	7.34867,0	0	30954.825	Class2	7.35,0	0	37243.836	Class2	7.35,0	0	31098.717	Class2	7.35133,0	0	49835.106	Class2	7.354,0	0	31863.689
Pyruvic acid	48	804.37037	7.40284,0	27	174	Class1	7.41267,0	774	71407.303	NA	NA	0	NA	Class1	7.41667,0	785	58382.691	NA	NA	0	NA	Class1	7.43667,0	796	167710.116	Class2	7.406,0	748	27907.517	Class2	7.402,0	864	39039.569	Class2	7.40333,0	556	30846.651	Class2	7.40467,0	849	35260.438	Class2	7.40467,0	899	44490.739	Class2	7.40867,0	682	30791.084
unknown	49	364.52632	7.41483,0	29	207	Class1	7.418,0	273	169976.071	Class1	7.41533,0	801	197208.452	Class1	7.42067,0	452	141259.054	Class1	7.42067,0	601	144324.252	Class1	7.43267,0	331	350750.28	Class2	7.41933,0	380	177965.266	Class2	7.418,0	307	180619.556	Class2	7.418,0	0	196123.962	Class2	7.41667,0	289	213434.353	Class2	7.418,0	280	203440.849	Class2	7.41933,0	0	184154.946
unknown	50	270.5	7.4631,0	29	71	Class1	7.45533,0	0	43571.591	Class1	7.45667,0	302	54777.472	Class1	7.458,0	0	42839.023	Class1	7.454,0	0	34977.816	Class1	7.45933,0	0	109613.32	Class2	7.47267,0	0	39757.392	Class2	7.47267,0	0	39128.03	Class2	7.47133,0	0	48076.468	Class2	7.47133,0	0	45727.815	Class2	7.47267,0	0	52129.179	Class2	7.47133,0	0	49968.039
unknown	51	342	7.46667,0	20	154	Class1	7.47,0	0	18804.588	Class1	7.478,0	342	24154.889	Class1	7.47667,0	0	24014.247	Class1	7.47933,0	0	18276.653	Class1	7.49933,0	0	25462.406	Class2	7.46467,0	0	17885.209	Class2	7.45933,0	0	16683.115	Class2	7.462,0	0	23693.091	Class2	7.462,0	0	19843.764	Class2	7.46467,0	0	20713.621	NA	NA	0	NA
Analyte 64	52	505	7.51138,0	29	174	Class1	7.522,0	0	334338.123	Class1	7.52333,0	0	436507.991	Class1	7.526,0	0	322838.591	Class1	7.52733,0	0	372951.784	Class1	7.54467,0	0	916331.33	Class2	7.514,0	0	293565.773	Class2	7.51,0	0	326785.36	Class2	7.51,0	0	362545.137	Class2	7.51133,0	0	394358.457	Class2	7.51133,0	0	407744.224	Class2	7.51533,0	0	384100.037
lactic acid	53	917.88889	7.53123,0	27	117	NA	NA	0	NA	Class1	7.54467,0	952	263292.51	Class1	7.54467,0	774	182246.437	NA	NA	0	NA	Class1	7.562,0	891	427227.711	Class2	7.53533,0	953	116819.426	Class2	7.53133,0	883	133269.021	Class2	7.53133,0	908	146726.256	Class2	7.53133,0	920	141338.407	Class2	7.53267,0	902	155381.483	Class2	7.53533,0	942	153155.383
2-ketobutyric acid 2	54	318.75	7.5528,0	29	71	Class1	7.54467,0	728	766117.114	Class1	7.54733,0	0	1003028.29	Class1	7.54733,0	534	732434.238	Class1	7.546,0	714	804398.245	Class1	7.54867,0	0	1870653.83	Class2	7.562,0	278	597762.722	Class2	7.56333,0	269	570385.786	Class2	7.56067,0	294	612773.302	Class2	7.55933,0	268	685325.84	Class2	7.56067,0	269	679890.392	Class2	7.558,0	272	725839.605
unknown	55	317.11111	7.63189,0	29	71	Class1	7.62333,0	445	245232.237	Class1	7.626,0	443	297302.834	Class1	7.626,0	355	258825.186	Class1	7.626,0	455	293475.312	Class1	7.62867,0	263	562898.591	Class2	7.642,0	280	207384.071	Class2	7.64067,0	146	222020.304	Class2	7.63933,0	271	226222.068	Class2	7.63933,0	304	264439.551	Class2	7.63933,0	311	251021.316	Class2	7.63533,0	339	256159.063
unknown	57	337.33333	7.62214,0	28	221	Class1	7.63133,0	0	82971.978	Class1	7.634,0	0	95912.749	Class1	7.63533,0	358	87255.382	Class1	7.63667,0	232	99915.988	Class1	7.65267,0	422	212278.255	Class2	7.62467,0	320	59953.9	Class2	7.62333,0	0	54281.02	Class2	7.622,0	334	65556.113	Class2	7.622,0	0	66869.562	Class2	7.62333,0	0	75006.694	Class2	7.626,0	0	69279.167
Analyte 70	58	181.66667	7.64307,0	15	98	Class1	7.65267,0	0	36141.127	Class1	7.654,0	0	34670.07	NA	NA	0	NA	NA	NA	0	NA	Class1	7.674,0	0	16884.7	Class2	7.64467,0	0	39936.302	NA	NA	0	NA	NA	NA	0	NA	NA	NA	0	NA	NA	NA	0	NA	Class2	7.646,0	182	28396.839
Analyte 71	59	0	7.65359,0	29	178	Class1	7.662,0	0	13042.277	Class1	7.666,0	0	12168.499	Class1	7.66733,0	0	20326.685	Class1	7.67,0	0	13961.722	Class1	7.68733,0	0	18361.244	Class2	7.65533,0	0	11339.79	Class2	7.65267,0	0	14350.174	Class2	7.65267,0	0	15582.463	Class2	7.65267,0	0	11771.025	Class2	7.654,0	0	12291.295	Class2	7.66067,0	0	8658.049
unknown	60	245	7.69759,0	26	165	Class1	7.73,0	0	76842.71	Class1	7.714,0	0	245195.528	NA	NA	0	NA	Class1	7.70867,0	0	591648.082	Class1	7.722,0	0	4986499.97	Class2	7.70067,0	0	213562.597	Class2	7.69,0	0	607748.728	Class2	7.698,0	0	333872.307	Class2	7.69,0	0	581005.767	Class2	7.69133,0	0	749051.232	Class2	7.69133,0	0	1090502.42
unknown	61	247.8	7.73633,0	28	225	Class1	7.75267,0	0	21713.705	Class1	7.75533,0	0	34690.35	Class1	7.754,0	235	18845.246	Class1	7.754,0	0	30266.713	Class1	7.774,0	285	40916.273	Class2	7.72733,0	226	52076.249	Class2	7.73533,0	0	44177.801	Class2	7.742,0	0	51871.086	Class2	7.73533,0	0	49966.368	NA	NA	0	NA	Class2	7.738,0	0	41159
glycolic acid	62	927.75862	7.77221,0	29	147	Class1	7.77933,0	910	739740.418	Class1	7.782,0	932	882240.963	Class1	7.786,0	927	802836.049	Class1	7.786,0	930	1047316.1	Class1	7.79933,0	941	2180131.75	Class2	7.77533,0	928	732597.27	Class2	7.77133,0	929	659471.853	Class2	7.77133,0	926	706374.983	Class2	7.77133,0	924	793014.409	Class2	7.77133,0	938	865578.625	Class2	7.77533,0	927	826209.843
Analyte 76	63	0	7.83346,0	27	147	Class1	7.84067,0	0	30430.551	Class1	7.846,0	0	24254.023	NA	NA	0	NA	Class1	7.85,0	0	29278.395	NA	NA	0	NA	Class2	7.838,0	0	15056.34	Class2	7.834,0	0	15966.815	Class2	7.838,0	0	23418.047	Class2	7.83533,0	0	18274.772	Class2	7.83267,0	0	24615.568	Class2	7.83933,0	0	17519.97
Analyte 77	64	0	7.8683,0	29	69	Class1	7.86067,0	0	120241.692	Class1	7.862,0	0	123417.31	Class1	7.86333,0	0	90690.103	Class1	7.862,0	0	127751.373	Class1	7.93,0	0	96789.663	Class2	7.87267,0	0	95172.471	Class2	7.87267,0	0	90686.432	Class2	7.87267,0	0	88055.934	Class2	7.87267,0	0	110756.082	Class2	7.874,0	0	89324.007	Class2	7.87,0	0	110190.645
unknown	65	254.16667	7.92872,0	27	167	Class1	7.934,0	0	117679.628	Class1	7.938,0	0	151991.921	Class1	7.93933,0	0	148032.763	Class1	7.938,0	265	219613.466	Class1	7.954,0	0	418093.467	Class2	7.92467,0	0	123303.796	Class2	7.922,0	199	150024.688	Class2	7.92467,0	0	164917.73	Class2	7.92067,0	0	227350.031	Class2	7.92067,0	0	191503.006	Class2	7.926,0	0	209259.298
Analyte 80	66	0	7.93699,0	29	147	Class1	7.94467,0	0	328384.309	Class1	7.94733,0	0	383134.141	Class1	7.94867,0	0	297006.562	Class1	7.95133,0	0	361262.914	Class1	7.96467,0	0	630877.488	Class2	7.93933,0	0	153306.51	Class2	7.93533,0	0	207594.089	Class2	7.938,0	0	344959.138	Class2	7.93533,0	0	345744.731	Class2	7.938,0	0	182018.746	Class2	7.93933,0	0	213711.393
Analyte 82	68	0	7.96453,0	29	163	Class1	7.96867,0	0	7981.348	Class1	7.98333,0	0	7199.08	Class1	7.97267,0	0	4511.503	Class1	7.97533,0	0	6360.052	Class1	7.986,0	0	10994.604	Class2	7.96733,0	0	16360.918	Class2	7.96067,0	0	15982.429	Class2	7.96333,0	0	19370.72	Class2	7.96333,0	0	21495.884	Class2	7.96333,0	0	17652.985	Class2	7.96733,0	0	19375.405
unknown	70	255.8	8.05558,0	11	154	Class1	8.058,0	0	6618.618	Class1	8.058,0	348	9070.713	Class1	8.062,0	0	12658.064	Class1	8.06867,0	200	6791.668	NA	NA	0	NA	NA	NA	0	NA	NA	NA	0	NA	Class2	8.05,0	239	8227.944	NA	NA	0	NA	NA	NA	0	NA	NA	NA	0	NA
Analyte 85	71	307.36842	8.10145,0	29	71	Class1	8.09667,0	0	81904.626	Class1	8.09933,0	178	90170.76	Class1	8.09933,0	0	76853.224	Class1	8.09933,0	156	76860.385	Class1	8.102,0	0	139229.01	Class2	8.10733,0	275	71839.17	Class2	8.11,0	643	78689.038	Class2	8.11,0	213	78935.413	Class2	8.10467,0	230	101692.749	Class2	8.106,0	534	84316.14	Class2	8.10467,0	135	86256.399
Analyte 86	72	349.5	8.09112,0	25	151	Class1	8.114,0	0	48691.32	Class1	8.11133,0	0	58979.632	Class1	8.10867,0	0	43920.555	Class1	8.11,0	0	54458.469	Class1	8.12467,0	0	125226.459	Class2	8.08067,0	0	54525.723	Class2	8.09,0	0	48675.485	Class2	8.094,0	0	50462.888	Class2	8.08867,0	0	67119.435	Class2	8.08867,0	0	60062.652	Class2	8.09,0	0	73864.988
Maleimide	73	726.43478	8.11151,0	23	154	Class1	8.11667,0	715	78495.34	Class1	8.11667,0	773	93966.61	Class1	8.11933,0	667	79331.671	Class1	8.12333,0	844	88881.742	Class1	8.138,0	889	198851.202	Class2	8.114,0	788	41058.305	NA	NA	0	NA	NA	NA	0	NA	Class2	8.11,0	843	79245.204	Class2	8.11533,0	399	57708.542	Class2	8.11133,0	718	64402.718
unknown	74	264.8	8.15341,0	25	79	Class1	8.16333,0	0	105092.096	Class1	8.16467,0	387	98900.354	NA	NA	0	NA	NA	NA	0	NA	Class1	8.17267,0	0	41016.603	Class2	8.16067,0	0	146425.312	Class2	8.15667,0	0	83462.843	Class2	8.15667,0	337	84140.664	Class2	8.154,0	0	57360.723	Class2	8.154,0	0	51894.767	Class2	8.15667,0	262	46167.3
alanine 1	75	971.37931	8.17336,0	29	116	Class1	8.17933,0	972	30801171.8	Class1	8.182,0	975	32830164.2	Class1	8.18333,0	975	28897417.4	Class1	8.18467,0	973	31620562.8	Class1	8.198,0	972	38372190	Class2	8.174,0	972	28059674.1	Class2	8.17667,0	974	39034851.9	Class2	8.17133,0	970	28153033.7	Class2	8.17267,0	973	31644706.6	Class2	8.17533,0	973	37385348.2	Class2	8.178,0	973	37576454
unknown	76	199.26316	8.19457,0	28	85	Class1	8.18467,0	204	464356.554	Class1	8.18733,0	200	500069.133	Class1	8.18867,0	224	439297.454	Class1	8.18867,0	268	506425.378	Class1	8.21,0	180	608820.382	Class2	8.202,0	0	309115.079	Class2	8.202,0	53	320149.612	Class2	8.20067,0	0	447226.776	Class2	8.20067,0	0	468404.864	Class2	8.20067,0	0	491300.898	Class2	8.198,0	56	535674.028
Analyte 92	78	315.66667	8.25624,0	28	161	Class1	8.26333,0	251	15429.769	Class1	8.26733,0	0	15949.957	Class1	8.26867,0	0	10658.016	Class1	8.27,0	0	11115.755	NA	NA	0	NA	Class2	8.25533,0	0	12435.805	Class2	8.258,0	0	21505.537	Class2	8.254,0	0	29380.105	Class2	8.25533,0	0	30000.484	Class2	8.258,0	387	22574.853	Class2	8.26067,0	0	15179.843
unknown	79	0	8.27676,0	29	71	Class1	8.27267,0	0	149960.935	Class1	8.274,0	0	175170.668	Class1	8.27533,0	0	114887.021	Class1	8.274,0	0	138356.779	Class1	8.28067,0	0	239980.078	Class2	8.282,0	0	135672.211	Class2	8.28333,0	0	154010.801	Class2	8.28067,0	0	177939.418	Class2	8.282,0	0	201981.235	Class2	8.28067,0	0	189580.136	Class2	8.27933,0	0	223904.93
Analyte 97	81	0	8.36366,0	29	116	Class1	8.37,0	0	969247.993	Class1	8.37267,0	0	1049370.63	Class1	8.374,0	0	579921.331	Class1	8.374,0	0	853497.702	Class1	8.38467,0	0	1616884.02	Class2	8.366,0	0	723733.228	Class2	8.36333,0	0	910890.672	Class2	8.36333,0	0	895229.94	Class2	8.36333,0	0	1057836.92	Class2	8.36333,0	0	961519.648	Class2	8.366,0	0	1091367.91
Analyte 98	82	245.4	8.38559,0	29	71	Class1	8.374,0	0	176455.742	Class1	8.38067,0	0	197572.842	Class1	8.38333,0	0	134754.504	Class1	8.38067,0	274	173411.58	Class1	8.39533,0	184	312327.333	Class2	8.39267,0	0	103618.784	Class2	8.39133,0	0	113265.081	Class2	8.38867,0	0	118876.092	Class2	8.39,0	0	151260.032	Class2	8.39,0	0	117242.268	Class2	8.39133,0	207	213441.385
unknown	83	797.37931	8.44421,0	29	102	Class1	8.45533,0	798	7263270.51	Class1	8.458,0	793	6527407.03	Class1	8.45533,0	814	892893.814	Class1	8.45533,0	789	761326.137	Class1	8.46733,0	798	1897495.38	Class2	8.44467,0	803	1944305.46	Class2	8.446,0	784	5731262.58	Class2	8.44333,0	800	2393867.93	Class2	8.44067,0	790	1620461.63	Class2	8.44333,0	789	2472109.8	Class2	8.44333,0	802	571532.364
Analyte 101	84	338	8.45158,0	16	245	NA	NA	0	NA	NA	NA	0	NA	Class1	8.46467,0	0	7272.258	Class1	8.462,0	0	7714.652	Class1	8.47133,0	0	18378.191	NA	NA	0	NA	NA	NA	0	NA	NA	NA	0	NA	Class2	8.446,0	0	12388.582	NA	NA	0	NA	Class2	8.45133,0	0	11926.561
Analyte 103	85	210.46154	8.526,0	24	77	Class1	8.546,0	0	118904.597	Class1	8.54867,0	342	104442.716	NA	NA	0	NA	NA	NA	0	NA	Class1	8.566,0	268	111339.309	Class2	8.526,0	0	22401.375	Class2	8.52467,0	128	13767.129	Class2	8.52467,0	0	33383.514	Class2	8.522,0	211	19482.461	Class2	8.52467,0	0	26877.967	NA	NA	0	NA
oxalic acid	87	815.88889	8.5701,0	28	147	Class1	8.56733,0	848	137489.105	Class1	8.578,0	568	168057.343	NA	NA	0	NA	Class1	8.57267,0	878	184461.037	Class1	8.59,0	814	207851.373	Class2	8.57533,0	791	30063.126	Class2	8.57533,0	815	51105.041	Class2	8.57533,0	875	47266.796	Class2	8.57533,0	886	61373.465	Class2	8.57667,0	830	35567.518	Class2	8.57,0	872	57391.908
Analyte 106	88	0	8.58775,0	19	267	Class1	8.59267,0	0	9604.978	Class1	8.598,0	0	34149.079	NA	NA	0	NA	Class1	8.57133,0	0	6093.348	Class1	8.60867,0	0	706621.792	Class2	8.59267,0	0	4604.94	NA	NA	0	NA	Class2	8.58733,0	0	13905.631	Class2	8.586,0	0	10958.725	NA	NA	0	NA	NA	NA	0	NA
sarcosine	92	954	8.65869,0	29	116	Class1	8.666,0	930	166210.357	Class1	8.66733,0	961	208733.462	Class1	8.66733,0	945	171991.209	Class1	8.67,0	939	241307.818	Class1	8.678,0	968	501087.986	Class2	8.66067,0	946	123935.751	Class2	8.65933,0	970	267309.833	Class2	8.65667,0	934	182714.848	Class2	8.65667,0	946	158594.905	Class2	8.658,0	939	181323.261	Class2	8.65933,0	927	186189.876
unknown	93	539.16667	8.71171,0	7	125	Class1	8.70467,0	793	16654.121	Class1	8.702,0	791	19247.533	NA	NA	0	NA	NA	NA	0	NA	Class1	8.74467,0	139	8234.599	NA	NA	0	NA	Class2	8.69133,0	593	13135.109	NA	NA	0	NA	NA	NA	0	NA	NA	NA	0	NA	NA	NA	0	NA
unknown	94	292.71429	8.71,0	10	156	Class1	8.714,0	0	199690.07	Class1	8.71667,0	256	216152.794	Class1	8.71133,0	0	202532.706	Class1	8.71,0	218	199826.602	Class1	8.726,0	362	237455.735	NA	NA	0	NA	NA	NA	0	NA	Class2	8.706,0	323	104690.162	NA	NA	0	NA	NA	NA	0	NA	NA	NA	0	NA
3-Hydroxypropionic acid 1	95	500.96552	8.71308,0	29	147	Class1	8.72067,0	502	6642621.25	Class1	8.722,0	502	7326834.51	Class1	8.72333,0	501	6036245.83	Class1	8.72333,0	497	7225554.05	Class1	8.73533,0	496	9675327.03	Class2	8.714,0	504	6066567.14	Class2	8.71133,0	504	5507599.05	Class2	8.71133,0	501	5106115.23	Class2	8.71133,0	500	6565068.76	Class2	8.71133,0	502	6169967.6	Class2	8.71533,0	502	8292556.34
3-Hydroxypyridine	96	821.60714	8.73207,0	29	152	Class1	8.73267,0	865	230240.917	Class1	8.73667,0	900	286668.792	Class1	8.73933,0	852	175899.466	Class1	8.73933,0	842	231811.718	Class1	8.75267,0	892	429336.286	Class2	8.72733,0	798	154892.958	Class2	8.73,0	829	209547.079	Class2	8.72867,0	868	313310.677	Class2	8.73133,0	887	288822.495	Class2	8.73,0	869	265449.497	Class2	8.73667,0	836	235168.061
Analyte 116	97	217.33333	8.744,0	28	267	Class1	8.75133,0	0	6110.342	Class1	8.75133,0	0	11640.791	NA	NA	0	NA	Class1	8.75133,0	0	12032.839	Class1	8.75933,0	286	13350.951	Class2	8.74467,0	0	17733.177	Class2	8.74467,0	0	16067.685	Class2	8.74333,0	0	18711.602	Class2	8.74333,0	109	23141.712	Class2	8.74467,0	0	19378.653	Class2	8.746,0	0	25060.439
unknown	100	401.2381	8.80577,0	29	89	Class1	8.81133,0	0	16750.661	Class1	8.814,0	396	19024.344	Class1	8.814,0	268	18749.855	Class1	8.81533,0	373	13337.604	Class1	8.82333,0	409	33549.782	Class2	8.806,0	0	17073.33	Class2	8.80467,0	405	16123.24	Class2	8.80733,0	645	20353.815	Class2	8.80333,0	439	18748.218	Class2	8.80733,0	275	16003.189	Class2	8.806,0	464	27298.722
5-aminovaleric acid lactam	101	262.68182	8.83557,0	28	142	Class1	8.838,0	0	168552.385	Class1	8.84067,0	256	185718.198	Class1	8.84333,0	0	140391.956	Class1	8.84467,0	289	155623.655	Class1	8.854,0	305	327617.029	NA	NA	0	NA	Class2	8.834,0	252	118144.749	Class2	8.83267,0	237	269642.495	Class2	8.82733,0	253	116885.928	Class2	8.83133,0	300	412612.428	Class2	8.838,0	209	148326.944
Analyte 125	106	186.375	8.93851,0	29	174	Class1	8.946,0	0	27589.275	Class1	8.946,0	0	27739.934	Class1	8.94867,0	0	27560.027	Class1	8.94867,0	193	37392.64	Class1	8.958,0	75	63131.796	Class2	8.94067,0	0	11719.696	Class2	8.938,0	0	16287.431	Class2	8.938,0	249	31586.989	Class2	8.93667,0	58	26596.303	Class2	8.938,0	309	29653.035	Class2	8.94067,0	83	33191.37
3-hydroxybutyric acid	108	671.76923	8.978,0	29	147	Class1	8.98333,0	825	42122.584	Class1	8.986,0	573	46091.687	Class1	8.98867,0	824	33418.862	Class1	8.986,0	780	43958.398	Class1	8.994,0	773	86794.679	Class2	8.97933,0	865	56039.517	Class2	8.97667,0	366	20054.14	Class2	8.97667,0	863	76029.137	Class2	8.978,0	839	103745.512	Class2	8.97667,0	893	156864.92	Class2	8.97933,0	913	246145.779
Analyte 129	109	180.78571	9.00029,0	28	58	Class1	9.002,0	203	42278.439	Class1	9.00467,0	0	51368.77	Class1	9.00733,0	0	39788.534	Class1	9.00867,0	406	51432.681	Class1	9.01667,0	163	97231.343	Class2	8.99933,0	0	37619.16	Class2	8.99533,0	11	17286.77	Class2	8.998,0	85	40399.647	Class2	8.998,0	0	68177.285	Class2	8.998,0	0	55254.12	Class2	8.99933,0	243	58684.94
sulfuric acid	110	426.2069	9.04444,0	29	281	Class1	9.04867,0	348	163110.463	Class1	9.05133,0	383	185146.897	Class1	9.05133,0	445	143054.678	Class1	9.05133,0	416	171626.265	Class1	9.05933,0	407	289561.548	Class2	9.046,0	437	140845.422	Class2	9.04333,0	451	189411.264	Class2	9.04333,0	420	243776.832	Class2	9.04467,0	412	296580.107	Class2	9.04467,0	426	255553.218	Class2	9.04467,0	430	239693.242
Analyte 131	111	238	9.05443,0	28	128	Class1	9.05933,0	0	31093.745	Class1	9.06067,0	0	34675.504	Class1	9.062,0	176	23597.739	Class1	9.062,0	0	32305.653	Class1	9.07,0	272	77202.078	Class2	9.05533,0	0	14358.826	Class2	9.05267,0	254	34909.109	Class2	9.05267,0	0	28169.798	Class2	9.054,0	218	29259.462	Class2	9.05533,0	0	33232.271	Class2	9.05533,0	219	31452.783
unknown	112	414.52941	9.09767,0	24	216	NA	NA	0	NA	Class1	9.10333,0	329	3286.171	Class1	9.10467,0	615	2338.668	Class1	9.10733,0	278	4957.46	Class1	9.11133,0	0	6394.414	NA	NA	0	NA	Class2	9.09667,0	454	2710.044	Class2	9.09533,0	454	3521.693	Class2	9.09133,0	0	4687.316	Class2	9.09533,0	455	3875.774	Class2	9.09933,0	315	4263.625
Analyte 134	113	11	9.13023,0	29	84	Class1	9.13533,0	11	7763740.94	Class1	9.13667,0	11	9998059.19	Class1	9.13933,0	11	7066679.22	Class1	9.13933,0	11	11114904.7	Class1	9.14733,0	0	18501911.8	Class2	9.13133,0	11	7489479.46	Class2	9.12867,0	11	2442423.73	Class2	9.13,0	11	8329111.05	Class2	9.12867,0	11	8103627.48	Class2	9.13,0	11	10759401.8	Class2	9.13133,0	11	9642295.84
Lactamide 1	114	343.22222	9.13749,0	26	73	NA	NA	0	NA	Class1	9.13933,0	377	1400018.9	Class1	9.14333,0	0	1722484.54	Class1	9.14467,0	0	2560654.59	NA	NA	0	NA	Class2	9.138,0	0	851427.84	Class2	9.13133,0	0	735073.788	Class2	9.13667,0	215	1456119.45	Class2	9.13133,0	0	1484058.16	Class2	9.13933,0	0	1512308.71	Class2	9.14467,0	0	1493350.41
N-Methyl-DL-alanine	115	789.44828	9.1511,0	29	130	Class1	9.15667,0	760	96042.725	Class1	9.15667,0	756	117312.1	Class1	9.15933,0	771	83931.762	Class1	9.158,0	842	122504.428	Class1	9.16467,0	869	223673.842	Class2	9.15,0	885	100070.413	Class2	9.15,0	804	80909.257	Class2	9.15,0	424	53253.517	Class2	9.15133,0	769	104118.727	Class2	9.15133,0	761	92685.566	Class2	9.15267,0	826	134501.202
Analyte 137	116	267.5	9.18595,0	29	207	Class1	9.18733,0	0	26088.937	Class1	9.19267,0	0	32841.638	Class1	9.19267,0	0	25325.87	Class1	9.19267,0	251	29312.746	Class1	9.198,0	0	58114.872	Class2	9.18867,0	0	77450.953	Class2	9.18467,0	0	80162.086	Class2	9.18467,0	0	104610.883	Class2	9.18467,0	284	130342.402	Class2	9.186,0	0	119413.466	Class2	9.186,0	0	134152.154
Methyl Phosphate	117	760.34483	9.23336,0	29	241	Class1	9.238,0	819	496824.426	Class1	9.23933,0	797	624560.076	Class1	9.24067,0	785	293213.869	Class1	9.24067,0	792	389850.169	Class1	9.24733,0	792	806788.175	Class2	9.23267,0	763	288001.851	Class2	9.23133,0	722	226540.276	Class2	9.23267,0	741	322939.116	Class2	9.23267,0	719	316950.536	Class2	9.23267,0	750	354941.291	Class2	9.234,0	729	301322.605
unknown	118	448.94118	9.23964,0	22	89	Class1	9.242,0	476	81629.745	Class1	9.24733,0	414	107707.533	NA	NA	0	NA	Class1	9.246,0	554	78763.457	Class1	9.25133,0	708	169295.151	Class2	9.242,0	0	58072.176	Class2	9.23533,0	0	57796.776	Class2	9.23533,0	449	86187.184	Class2	9.24067,0	310	59755.251	NA	NA	0	NA	NA	NA	0	NA
unknown	120	0	9.22725,0	17	267	Class1	9.278,0	0	4785.054	Class1	9.27667,0	0	8228.901	NA	NA	0	NA	NA	NA	0	NA	Class1	9.23133,0	0	11065.507	Class2	9.21933,0	0	12220.855	Class2	9.22067,0	0	10479.787	Class2	9.218,0	0	12068.487	Class2	9.21933,0	0	15925.71	Class2	9.21933,0	0	14721.247	Class2	9.218,0	0	15419.615
Analyte 144	121	165.21429	9.27979,0	29	98	Class1	9.28467,0	143	1120098.91	Class1	9.28733,0	165	1211591.75	Class1	9.28733,0	163	514403.167	Class1	9.28733,0	163	630433.845	Class1	9.29533,0	220	820415.53	Class2	9.282,0	151	1751449.17	Class2	9.28067,0	166	612803.214	Class2	9.27933,0	165	1694352.98	Class2	9.27933,0	167	2516689.94	Class2	9.28067,0	157	2381324.08	Class2	9.28067,0	164	1453259.14
Analyte 145	122	244	9.31593,0	29	74	Class1	9.31933,0	0	87422.772	Class1	9.32067,0	0	99796.231	Class1	9.322,0	0	68740.382	Class1	9.326,0	0	86226.671	Class1	9.33,0	0	164375.454	Class2	9.31667,0	0	82653.702	Class2	9.31533,0	0	79091.65	Class2	9.314,0	0	121561.35	Class2	9.31533,0	0	60354.54	Class2	9.31533,0	0	113228.601	Class2	9.31933,0	0	46704.915
unknown	123	308.88889	9.34439,0	29	237	Class1	9.34867,0	0	225274.164	Class1	9.35,0	0	279078.417	Class1	9.35133,0	0	173137.397	Class1	9.35267,0	0	233609.515	Class1	9.358,0	0	483238.226	Class2	9.34467,0	0	185760.596	Class2	9.34333,0	268	110348.317	Class2	9.34333,0	330	156035.459	Class2	9.34333,0	0	194980.23	Class2	9.34333,0	335	190446.736	Class2	9.34467,0	0	244378.326
Analyte 151	126	267	9.37943,0	29	211	Class1	9.38333,0	0	93007.62	Class1	9.38467,0	0	123474.265	Class1	9.38733,0	0	57535.535	Class1	9.38733,0	0	82765.855	Class1	9.39267,0	0	186561.68	Class2	9.37933,0	0	52230.186	Class2	9.378,0	0	54822.056	Class2	9.378,0	0	89266.463	Class2	9.378,0	0	104246.168	Class2	9.378,0	0	101883.548	Class2	9.37933,0	0	104703.321
unknown	127	317	9.42787,0	25	171	NA	NA	0	NA	NA	NA	0	NA	Class1	9.43267,0	0	5866.964	Class1	9.434,0	0	8045.483	Class1	9.44067,0	0	18519.593	Class2	9.42867,0	317	3831.396	Class2	9.42467,0	0	5943.368	Class2	9.42467,0	0	6617.152	Class2	9.42867,0	0	8473.758	Class2	9.426,0	0	9118.422	Class2	9.42867,0	0	11496.45
Analyte 153	128	236	9.43726,0	29	210	Class1	9.442,0	0	7717.036	Class1	9.446,0	0	10127.735	Class1	9.446,0	0	7101.036	Class1	9.44333,0	0	7259.92	Class1	9.45133,0	0	15114.71	Class2	9.43667,0	0	6746.817	Class2	9.43667,0	0	7126.422	Class2	9.43533,0	0	8254.541	Class2	9.43533,0	0	11390.977	Class2	9.43533,0	0	8566.834	Class2	9.438,0	0	13273.239
beta-Alanine 1	129	803.85714	9.45059,0	25	102	Class1	9.45667,0	971	283816.196	Class1	9.458,0	970	273449.44	Class1	9.45667,0	820	39200.62	Class1	9.45667,0	753	31928.877	Class1	9.462,0	798	55291.641	Class2	9.45133,0	868	47171.78	Class2	9.45,0	840	38566.394	Class2	9.45,0	910	55607.773	Class2	9.45,0	564	34509.007	Class2	9.45133,0	798	54070.99	NA	NA	0	NA
unknown	130	0	9.47133,0	29	221	Class1	9.474,0	0	24096.303	Class1	9.47667,0	0	25792.038	Class1	9.478,0	0	14430.759	Class1	9.47667,0	0	15844.322	Class1	9.482,0	0	27043.145	Class2	9.47,0	0	29648.597	Class2	9.47133,0	0	29264.976	Class2	9.47,0	0	35989.44	Class2	9.47,0	0	44066.169	Class2	9.47133,0	0	39541.776	Class2	9.47133,0	0	29666.901
Analyte 157	131	269	9.48221,0	25	207	Class1	9.50467,0	0	10811.819	NA	NA	0	NA	Class1	9.49,0	0	15478.465	Class1	9.48867,0	0	13681.89	Class1	9.486,0	0	14271.454	Class2	9.47533,0	0	30675.333	Class2	9.48333,0	0	28119.402	Class2	9.48067,0	0	36569.798	Class2	9.478,0	0	46573.321	Class2	9.47533,0	0	45849.776	Class2	9.474,0	0	33182.397
malonic acid 1	133	576.2069	9.51391,0	29	147	Class1	9.518,0	533	239944.718	Class1	9.51933,0	594	324409.406	Class1	9.52067,0	570	238715.22	Class1	9.52067,0	533	327936.652	Class1	9.526,0	549	704649.188	Class2	9.514,0	627	197726.416	Class2	9.514,0	644	285954.221	Class2	9.51267,0	583	363558.05	Class2	9.51267,0	583	380438.034	Class2	9.51267,0	579	344692.574	Class2	9.514,0	561	329513.487
Analyte 160	134	65.66667	9.57484,0	27	226	Class1	9.578,0	0	3943.444	Class1	9.58333,0	0	4563.451	Class1	9.582,0	0	4825.645	NA	NA	0	NA	NA	NA	0	NA	Class2	9.57533,0	0	10773.94	Class2	9.57533,0	0	10177.225	Class2	9.57267,0	0	12671.644	Class2	9.574,0	191	10555.193	Class2	9.57533,0	0	11462.925	Class2	9.57533,0	0	6744.444
unknown	136	462.27586	9.60251,0	29	281	Class1	9.606,0	495	43304.299	Class1	9.60733,0	505	47225.375	Class1	9.60867,0	402	43673.865	Class1	9.60867,0	503	50368.638	Class1	9.61267,0	424	85822.551	Class2	9.60333,0	494	48320.22	Class2	9.602,0	313	51815.321	Class2	9.602,0	489	68299.782	Class2	9.60067,0	450	75259.2	Class2	9.602,0	519	69486.21	Class2	9.602,0	474	69711.658
Analyte 163	137	57.89655	9.63055,0	29	58	Class1	9.634,0	61	3755348.42	Class1	9.63533,0	57	4995474.38	Class1	9.63667,0	61	3402903.82	Class1	9.63667,0	76	4415131.04	Class1	9.64333,0	62	8343614.48	Class2	9.63,0	40	1923563.93	Class2	9.63,0	59	2651744.31	Class2	9.63,0	39	4258976.36	Class2	9.62867,0	61	3166186.63	Class2	9.63,0	61	4961656.15	Class2	9.63,0	62	3116081.72
Analyte 164	138	190.92308	9.64979,0	25	166	Class1	9.64867,0	239	15072	Class1	9.64867,0	0	20331.353	NA	NA	0	NA	Class1	9.65267,0	0	29108.307	Class1	9.658,0	172	58614.599	Class2	9.65,0	215	18222.533	Class2	9.64733,0	0	24794.122	Class2	9.64733,0	49	53602.165	Class2	9.65133,0	213	41051.599	Class2	9.64867,0	0	55648.262	Class2	9.654,0	0	42228.244
unknown	139	350.27586	9.65837,0	29	57	Class1	9.662,0	345	276293.129	Class1	9.66333,0	310	333144.012	Class1	9.662,0	379	262842.67	Class1	9.66467,0	332	337720.496	Class1	9.67,0	374	602371.006	Class2	9.65933,0	384	218492.385	Class2	9.65667,0	367	247454.475	Class2	9.65667,0	209	351770.481	Class2	9.658,0	398	364329.66	Class2	9.658,0	378	385853.53	Class2	9.658,0	365	362817.423
Methylmalonic acid	140	668.48276	9.66894,0	29	147	Class1	9.67267,0	618	230567.053	Class1	9.674,0	656	248223.174	Class1	9.67533,0	659	194557.277	Class1	9.67533,0	654	252602.592	Class1	9.67933,0	723	503728.773	Class2	9.66867,0	694	100479.42	Class2	9.66867,0	667	168900.989	Class2	9.66867,0	655	269441.016	Class2	9.66733,0	672	259790.133	Class2	9.66867,0	674	240955.841	Class2	9.66867,0	626	246330.895
3-Aminoisobutyric acid 2	141	614.26087	9.70067,0	25	102	Class1	9.70467,0	457	39269.446	Class1	9.706,0	746	35556.813	Class1	9.706,0	625	21303.063	Class1	9.706,0	568	23642.149	Class1	9.71133,0	0	31968.918	Class2	9.70067,0	355	17677.202	Class2	9.69933,0	450	43462.32	Class2	9.70067,0	441	35055.676	Class2	9.698,0	695	36980.893	Class2	9.69933,0	712	35456.734	Class2	9.69933,0	571	39062.838
alpha-ketoisocaproic acid 1	142	881.03448	9.74526,0	29	89	Class1	9.75,0	945	115255.903	Class1	9.75133,0	913	135812.161	Class1	9.75133,0	924	99983.527	Class1	9.75267,0	915	140869.23	Class1	9.75667,0	936	246884.544	Class2	9.74467,0	939	91635.408	Class2	9.74467,0	925	106695.394	Class2	9.74333,0	922	165201.263	Class2	9.74467,0	829	74249.811	Class2	9.74333,0	648	40020.641	Class2	9.74067,0	420	13657.931
unknown	143	342.4	9.75436,0	22	207	NA	NA	0	NA	Class1	9.77667,0	330	27356.388	NA	NA	0	NA	Class1	9.77,0	0	16555.871	Class1	9.77667,0	254	23549.771	Class2	9.73933,0	0	32079.269	Class2	9.76333,0	0	33769.979	Class2	9.76333,0	0	51149.686	Class2	9.75933,0	0	38482.199	NA	NA	0	NA	NA	NA	0	NA
valine	144	978.82759	9.77566,0	29	144	Class1	9.78067,0	979	4007314.26	Class1	9.78067,0	977	4680570.51	Class1	9.78067,0	982	3739247.57	Class1	9.782,0	977	4523026.33	Class1	9.786,0	979	6216874.07	Class2	9.77533,0	978	2388465.44	Class2	9.77667,0	979	4840115.47	Class2	9.77533,0	980	3639166.71	Class2	9.774,0	981	3788848.57	Class2	9.77533,0	980	4282285.31	Class2	9.774,0	980	3515196.48
Analyte 171	145	187.30769	9.81849,0	27	170	NA	NA	0	NA	Class1	9.81533,0	225	8129.87	Class1	9.818,0	119	5713.692	Class1	9.82067,0	0	7960.255	Class1	9.83667,0	0	16359.328	Class2	9.81933,0	0	3440.23	Class2	9.81133,0	0	6445.484	Class2	9.82067,0	144	7926.649	Class2	9.82067,0	0	8703.647	Class2	9.81267,0	221	10409.171	Class2	9.81267,0	0	6952.494
naphthalene	146	300.15385	9.83161,0	29	57	Class1	9.834,0	0	77419.71	Class1	9.83667,0	444	81895.431	Class1	9.838,0	207	75405.124	Class1	9.83667,0	284	89941.852	Class1	9.842,0	375	156131.936	Class2	9.83267,0	313	68122.546	Class2	9.83133,0	392	78760.155	Class2	9.83133,0	235	89426.442	Class2	9.83133,0	181	118995.755	Class2	9.83133,0	284	115150.398	Class2	9.83133,0	281	119875.341
Analyte 173	147	345.33333	9.84954,0	29	281	Class1	9.85533,0	0	18265.388	Class1	9.85667,0	0	19241.4	Class1	9.85667,0	0	19753.611	Class1	9.85667,0	0	22151.905	Class1	9.862,0	0	39403.635	Class2	9.84867,0	0	16168.144	Class2	9.84867,0	0	19351.137	Class2	9.84867,0	0	22749.533	Class2	9.84733,0	0	27481.541	Class2	9.84867,0	0	23355.943	Class2	9.84867,0	0	24287.422
Analyte 174	148	121	9.86867,0	18	83	Class1	9.86867,0	0	18427.107	Class1	9.87533,0	0	16205.371	NA	NA	0	NA	Class1	9.87267,0	0	16248.282	Class1	9.878,0	0	30905.703	Class2	9.87,0	0	8253.241	Class2	9.866,0	0	16407.792	Class2	9.86733,0	0	10003.315	NA	NA	0	NA	NA	NA	0	NA	Class2	9.866,0	0	13644.666
N-cyclohexylformamide 2	149	230.05882	9.87533,0	29	227	Class1	9.88067,0	464	24194.936	Class1	9.882,0	0	21023.483	Class1	9.882,0	400	19551.907	Class1	9.88067,0	203	18777.079	Class1	9.88733,0	0	32265.965	Class2	9.87533,0	124	11491.786	Class2	9.87667,0	0	19691.142	Class2	9.874,0	348	21992.207	Class2	9.874,0	411	24048.956	Class2	9.874,0	254	20626.46	Class2	9.874,0	0	18266.015
Analyte 176	150	54.4	9.88576,0	28	58	Class1	9.894,0	0	75230.793	Class1	9.89267,0	307	66379.647	NA	NA	0	NA	Class1	9.89133,0	161	33127.61	Class1	9.89533,0	224	50954.775	Class2	9.886,0	5	85521.936	Class2	9.88467,0	5	110009.778	Class2	9.88467,0	0	103193.964	Class2	9.88467,0	0	161022.155	Class2	9.88733,0	5	133252.53	Class2	9.886,0	5	80537.549
canavanine degr prod	151	206.90909	9.9036,0	20	156	Class1	9.906,0	0	14258.584	NA	NA	0	NA	NA	NA	0	NA	Class1	9.90867,0	0	13194.579	Class1	9.91667,0	189	24394.903	Class2	9.902,0	0	8760.402	Class2	9.89933,0	199	13318.695	Class2	9.89933,0	337	16109.149	Class2	9.91,0	0	21142.6	Class2	9.898,0	110	16974.617	Class2	9.90467,0	218	16685.054
Carnitine	152	725.16667	9.93837,0	25	117	Class1	9.942,0	810	48763.23	Class1	9.94333,0	833	53610.367	Class1	9.94333,0	560	56208.217	Class1	9.94467,0	685	60878.924	Class1	9.94867,0	744	246865.785	Class2	9.93267,0	491	41169.984	Class2	9.938,0	795	44770.66	Class2	9.93667,0	752	51561.085	Class2	9.93933,0	808	82986.813	Class2	9.94733,0	599	55157.009	Class2	9.94467,0	355	46338.544
4-hydroxybutyrate	154	507.07692	9.97867,0	28	147	Class1	9.978,0	259	89026.908	Class1	9.982,0	686	126231.653	NA	NA	0	NA	Class1	9.98333,0	539	102682.492	Class1	9.98733,0	581	93215.464	Class2	9.98067,0	528	12917.929	Class2	9.98067,0	496	21659.683	Class2	9.97667,0	480	27966.134	Class2	9.978,0	540	33753.537	Class2	9.97933,0	397	31015.051	Class2	9.97933,0	433	23904.631
unknown	157	463.76	10.049,0	28	244	Class1	10.0513,0	0	8852.356	Class1	10.0527,0	432	7690.552	Class1	10.0593,0	376	7104.123	Class1	10.0553,0	520	7605.303	Class1	10.0607,0	440	12310.576	Class2	10.0473,0	497	9895.859	Class2	10.046,0	0	11791.955	Class2	10.046,0	302	7465.99	Class2	10.0473,0	481	10208.13	Class2	10.0473,0	541	9609.195	Class2	10.0487,0	620	11966.792
Citraconic acid degr1	159	266.71429	10.0791,0	29	82	Class1	10.0833,0	0	173469.295	Class1	10.0847,0	0	155626.363	Class1	10.086,0	173	66332.576	Class1	10.0847,0	0	76935.129	Class1	10.0913,0	247	95764.298	Class2	10.0793,0	276	207811.949	Class2	10.078,0	320	93239.817	Class2	10.0767,0	0	174570.707	Class2	10.0767,0	0	284634.451	Class2	10.078,0	0	272228.029	Class2	10.0807,0	275	186703.475
unknown	160	325.06667	10.0817,0	20	128	Class1	10.0913,0	356	166241.328	Class1	10.0913,0	0	196418.842	Class1	10.0927,0	389	45597.029	Class1	10.0913,0	317	58432.187	Class1	10.098,0	0	49015.184	Class2	10.0847,0	304	56295.148	Class2	10.0847,0	331	110683.958	Class2	10.0847,0	200	89807.109	Class2	10.0833,0	373	54375.413	Class2	10.0847,0	354	84311.887	NA	NA	0	NA
unknown	161	245.95833	10.1011,0	26	68	Class1	10.0993,0	169	102525.587	Class1	10.098,0	275	59775.774	Class1	10.106,0	296	66922.435	Class1	10.11,0	199	74783.798	Class1	10.114,0	271	131457.712	Class2	10.098,0	233	62347.46	Class2	10.1033,0	265	73761.894	Class2	10.1033,0	317	66384.475	Class2	10.098,0	137	136643.034	Class2	10.102,0	223	137575.974	Class2	10.1033,0	252	114687.048
unknown	162	252.36364	10.1485,0	22	58	Class1	10.1513,0	0	22591.618	NA	NA	0	NA	Class1	10.1527,0	0	23080.338	Class1	10.154,0	0	35216.205	Class1	10.1593,0	0	22482.367	NA	NA	0	NA	Class2	10.1473,0	206	20904.257	Class2	10.146,0	212	32724.67	Class2	10.1473,0	179	27812.538	NA	NA	0	NA	Class2	10.1473,0	0	28314.72
Analyte 193	163	224.8	10.154,0	29	186	Class1	10.1567,0	0	230307.731	Class1	10.158,0	0	265677.824	Class1	10.158,0	0	268235.152	Class1	10.1593,0	284	282883.358	Class1	10.1647,0	189	319512.556	Class2	10.1527,0	0	139232.881	Class2	10.1513,0	0	191762.96	Class2	10.1513,0	0	242465.971	Class2	10.1527,0	0	227333.493	Class2	10.1527,0	0	244053.733	Class2	10.1567,0	0	182526.909
2-Butyne-1,4-diol	165	590.23077	10.1956,0	28	147	Class1	10.1993,0	569	36529.201	Class1	10.1993,0	635	44318.997	Class1	10.1993,0	611	27633.611	Class1	10.2007,0	0	43254.365	Class1	10.2047,0	784	77405.7	Class2	10.1953,0	348	13316.404	Class2	10.1953,0	563	47640.363	Class2	10.1953,0	649	106212.104	Class2	10.1953,0	630	28840.763	Class2	10.1953,0	487	17453.618	NA	NA	0	NA
unknown	166	218.19231	10.2173,0	29	71	Class1	10.2207,0	259	42942.591	Class1	10.2233,0	336	46190.871	Class1	10.2233,0	255	37007.135	Class1	10.2207,0	306	45594.156	Class1	10.226,0	193	83827.072	Class2	10.2193,0	0	34006.08	Class2	10.218,0	182	40098.545	Class2	10.2153,0	163	42864.372	Class2	10.2167,0	395	59612.503	Class2	10.218,0	265	50235.595	Class2	10.2167,0	208	66807.625
2-ketoadipate 3	167	375.15385	10.2327,0	28	96	Class1	10.2327,0	463	49142.964	Class1	10.2353,0	370	45236.507	Class1	10.2367,0	342	29292.448	Class1	10.2367,0	457	37834.666	Class1	10.2353,0	392	64584.75	Class2	10.2287,0	459	32241.304	Class2	10.23,0	418	49008.985	Class2	10.2313,0	164	40667.375	Class2	10.23,0	488	46082.511	Class2	10.2327,0	337	49885.671	Class2	10.2313,0	440	50121.908
unknown	168	432.04762	10.2881,0	24	147	Class1	10.2873,0	303	13582.909	Class1	10.294,0	561	11868.236	Class1	10.2913,0	306	14392.154	Class1	10.2927,0	473	17073.024	Class1	10.294,0	441	33016.853	NA	NA	0	NA	Class2	10.2873,0	396	17201.075	Class2	10.2873,0	438	19067.473	Class2	10.2873,0	575	23643.131	Class2	10.2873,0	473	12581.522	Class2	10.2887,0	426	13140.636
Analyte 199	169	232.66667	10.253,0	23	318	Class1	10.294,0	0	5852.053	Class1	10.2767,0	0	7553.819	Class1	10.2607,0	0	5344.533	Class1	10.262,0	0	4982.396	Class1	10.2793,0	0	10610.761	NA	NA	0	NA	Class2	10.254,0	0	7002.917	Class2	10.266,0	0	8175.375	Class2	10.2513,0	0	7549.779	Class2	10.242,0	0	9191.116	Class2	10.2433,0	0	9636.793
Carbobenzyloxy-L-leucine degr1	170	215.66667	10.2988,0	29	57	Class1	10.3007,0	195	107475.501	Class1	10.3047,0	214	113269.965	Class1	10.3033,0	193	101105.099	Class1	10.302,0	209	118722.997	Class1	10.3073,0	168	211320.276	Class2	10.2993,0	247	95556.915	Class2	10.298,0	286	113205.345	Class2	10.2993,0	160	116838.103	Class2	10.298,0	219	151763.179	Class2	10.2993,0	263	127583.452	Class2	10.2993,0	227	159340.126
benzoic acid	171	798.75862	10.3243,0	29	179	Class1	10.326,0	372	50979.241	Class1	10.33,0	756	51016.852	Class1	10.3273,0	859	50043.678	Class1	10.3287,0	897	57477.41	Class1	10.3327,0	797	101649.211	Class2	10.3233,0	792	43250.791	Class2	10.3207,0	848	54802.53	Class2	10.3207,0	952	83461.887	Class2	10.3273,0	870	47504.451	Class2	10.322,0	892	63552.859	Class2	10.3273,0	638	29890.306
unknown	173	535.48276	10.3429,0	29	147	Class1	10.3473,0	542	470403.158	Class1	10.3473,0	540	566199.015	Class1	10.3487,0	534	493598.373	Class1	10.3473,0	531	533698.437	Class1	10.3527,0	558	785530.905	Class2	10.342,0	432	223364.629	Class2	10.342,0	545	424563.001	Class2	10.342,0	540	612700.727	Class2	10.342,0	544	558359.289	Class2	10.342,0	544	506200.506	Class2	10.342,0	498	377470.785
Analyte 204	174	199	10.3877,0	26	192	Class1	10.3847,0	0	74474.835	Class1	10.3833,0	0	86943.094	Class1	10.386,0	0	74570.727	Class1	10.39,0	0	88780.641	Class1	10.3833,0	0	171745.832	Class2	10.382,0	0	1527.806	Class2	10.386,0	0	65387.636	Class2	10.3847,0	0	55571.439	Class2	10.3833,0	0	79921.407	Class2	10.386,0	145	81621.166	NA	NA	0	NA
unknown	175	377.25	10.392,0	28	71	Class1	10.3913,0	222	45343.892	Class1	10.3927,0	306	51928.611	Class1	10.3927,0	245	36515.7	Class1	10.3927,0	339	50163.431	Class1	10.3967,0	0	104184.501	Class2	10.3887,0	407	44465.414	Class2	10.3887,0	92	49455.121	Class2	10.386,0	0	47670.67	Class2	10.3873,0	516	51481.209	Class2	10.3873,0	0	57109.859	Class2	10.3887,0	0	58561.055
unknown	178	526.57143	10.4469,0	27	189	Class1	10.49,0	0	22822.527	Class1	10.4807,0	0	19700.332	Class1	10.4513,0	466	14794.983	Class1	10.4633,0	376	17542.267	Class1	10.4793,0	397	38481.422	Class2	10.4207,0	0	9975.042	Class2	10.4487,0	737	13362.045	Class2	10.4647,0	0	21191.157	Class2	10.4473,0	577	22131.929	Class2	10.4473,0	669	16270.63	Class2	10.4487,0	495	14055.302
Ethanolamine	179	889.58621	10.4959,0	29	174	Class1	10.4993,0	911	170862.68	Class1	10.5007,0	892	194304.429	Class1	10.5007,0	928	177763.375	Class1	10.4993,0	840	206852.941	Class1	10.5033,0	820	343598.082	Class2	10.4967,0	897	112132.908	Class2	10.4953,0	902	173731.52	Class2	10.4953,0	910	183829.809	Class2	10.4953,0	892	174031.113	Class2	10.4953,0	918	167149.069	Class2	10.4953,0	922	157483.248
caprylic acid	180	489.44444	10.5085,0	11	201	Class1	10.5073,0	671	19635.345	Class1	10.5087,0	617	20336.928	Class1	10.5073,0	823	15576.989	Class1	10.506,0	637	19778.64	Class1	10.5113,0	571	33186.929	NA	NA	0	NA	NA	NA	0	NA	Class2	10.51,0	235	2062.633	NA	NA	0	NA	Class2	10.5087,0	222	2997.607	NA	NA	0	NA
unknown	181	215.64	10.5197,0	29	85	Class1	10.522,0	224	63599.184	Class1	10.5233,0	71	91072.36	Class1	10.5233,0	291	62135.386	Class1	10.5233,0	176	72129.37	Class1	10.5273,0	238	163389.129	Class2	10.5207,0	0	59898.929	Class2	10.5193,0	147	72583.862	Class2	10.5193,0	215	81102.801	Class2	10.5193,0	248	84685.446	Class2	10.5193,0	68	84435.739	Class2	10.5193,0	287	125243.203
unknown	182	144.82353	10.5428,0	24	108	NA	NA	0	NA	NA	NA	0	NA	Class1	10.55,0	0	48431.703	Class1	10.5487,0	104	46280.264	Class1	10.55,0	0	73667.892	Class2	10.5433,0	296	51592.13	Class2	10.542,0	22	47739.73	Class2	10.542,0	30	56775.864	Class2	10.5407,0	160	73960.591	Class2	10.542,0	197	71025.416	Class2	10.5433,0	0	57267.311
leucine	183	705	10.5699,0	29	158	Class1	10.5727,0	621	4269840.56	Class1	10.574,0	841	4318931.59	Class1	10.574,0	558	4180646.01	Class1	10.5727,0	781	4416530.95	Class1	10.5727,0	786	4644486.05	Class2	10.5793,0	404	3291675.36	Class2	10.5713,0	756	5832091.79	Class2	10.57,0	827	4220789.84	Class2	10.5687,0	755	4496946.71	Class2	10.57,0	824	5277122.76	Class2	10.5673,0	865	4302983.16
glycerol	184	885.92308	10.5891,0	26	205	Class1	10.5993,0	863	2242362.67	NA	NA	0	NA	Class1	10.5953,0	928	2522083.56	Class1	10.5953,0	836	2428214.9	Class1	10.602,0	801	2761590.23	Class2	10.582,0	916	2195221.95	Class2	10.5887,0	943	2354225.39	Class2	10.5913,0	874	2564991.12	Class2	10.5873,0	853	2060590.54	Class2	10.5887,0	943	2766529.31	Class2	10.586,0	949	2294749.64
phosphate	185	905.7931	10.5889,0	29	73	Class1	10.602,0	910	95532596.9	Class1	10.6007,0	809	92826476.6	Class1	10.5873,0	924	78129207.3	Class1	10.5967,0	904	81112662	Class1	10.6033,0	841	96248149.4	Class2	10.586,0	932	62530634.3	Class2	10.594,0	922	79904336.5	Class2	10.5873,0	930	86024517.1	Class2	10.5887,0	912	77256594.9	Class2	10.5913,0	932	79120561.7	Class2	10.5913,0	885	75895221.1
unknown	186	625.4	10.6116,0	5	50	Class1	10.6167,0	650	24470.068	Class1	10.6167,0	610	33426.977	NA	NA	0	NA	NA	NA	0	NA	Class1	10.6193,0	684	20747.278	NA	NA	0	NA	NA	NA	0	NA	NA	NA	0	NA	NA	NA	0	NA	NA	NA	0	NA	NA	NA	0	NA
thymidine 1	188	877.55172	10.6509,0	29	170	Class1	10.658,0	876	86732.891	Class1	10.658,0	856	99865.602	Class1	10.6553,0	825	75306.499	Class1	10.6553,0	907	102742.429	Class1	10.6607,0	867	173429.171	Class2	10.6487,0	918	100588.723	Class2	10.6513,0	831	135033.956	Class2	10.6527,0	914	165470.359	Class2	10.65,0	870	73958.839	Class2	10.65,0	888	88012.565	Class2	10.65,0	892	105640.238
2-Deoxyuridine	190	313.37931	10.7025,0	29	71	Class1	10.706,0	205	506321.15	Class1	10.7073,0	283	520762.666	Class1	10.706,0	264	433498.187	Class1	10.706,0	255	529201.53	Class1	10.7113,0	271	944055.915	Class2	10.7033,0	447	487904.162	Class2	10.7033,0	247	482261.698	Class2	10.702,0	273	500068.288	Class2	10.702,0	304	577560.65	Class2	10.702,0	313	551710.807	Class2	10.702,0	414	663154.463
nicotinic acid	191	559.07143	10.7126,0	29	180	Class1	10.722,0	369	17049.562	Class1	10.718,0	337	20246.2	Class1	10.718,0	827	25120.21	Class1	10.718,0	612	29139.245	Class1	10.7233,0	756	46188.974	Class2	10.7153,0	0	18068.256	Class2	10.7127,0	643	15441.976	Class2	10.714,0	696	20578.202	Class2	10.71,0	387	26988.635	Class2	10.7127,0	440	23705.152	Class2	10.71,0	775	23258.876
acetanilide 2	192	211.6	10.7683,0	15	210	Class1	10.766,0	0	2730.228	Class1	10.7753,0	0	3075.066	Class1	10.774,0	236	9874.129	NA	NA	0	NA	Class1	10.7807,0	266	7602.469	NA	NA	0	NA	NA	NA	0	NA	NA	NA	0	NA	NA	NA	0	NA	Class2	10.766,0	0	3831.107	NA	NA	0	NA
Analyte 227	193	219.3	10.8144,0	29	231	Class1	10.818,0	0	7392.637	Class1	10.818,0	0	11055.113	Class1	10.8193,0	0	18756.332	Class1	10.8193,0	0	23111.703	Class1	10.8233,0	149	34682.877	Class2	10.81,0	0	9574.279	Class2	10.8153,0	199	9511.343	Class2	10.814,0	0	20204.989	Class2	10.8127,0	152	15300.369	Class2	10.8153,0	0	21034.827	Class2	10.8127,0	0	14838.11
Analyte 228	194	216.85714	10.8224,0	29	71	Class1	10.8273,0	180	55411.783	Class1	10.8287,0	76	55087.159	Class1	10.826,0	190	53961.035	Class1	10.826,0	176	62689.195	Class1	10.83,0	221	110572.288	Class2	10.822,0	203	52995.105	Class2	10.822,0	272	63539.721	Class2	10.822,0	213	65822.466	Class2	10.822,0	212	71500.103	Class2	10.822,0	292	72578.049	Class2	10.8207,0	244	76182.076
Isoleucine	196	961.06897	10.8704,0	29	158	Class1	10.8753,0	957	2588461.72	Class1	10.8753,0	960	2769500	Class1	10.8753,0	955	2103821.55	Class1	10.8753,0	969	2602686.1	Class1	10.8793,0	948	4195732.43	Class2	10.8687,0	959	1790663.77	Class2	10.8727,0	959	3041965.8	Class2	10.87,0	969	2531638.81	Class2	10.8687,0	964	2466417.42	Class2	10.8713,0	962	3085537.11	Class2	10.8687,0	963	2535896.43
unknown	198	405.6	10.8796,0	5	140	Class1	10.8793,0	413	562471.084	Class1	10.8807,0	413	565709.006	Class1	10.878,0	428	238147.232	Class1	10.878,0	385	267473.17	Class1	10.882,0	389	378385.868	NA	NA	0	NA	NA	NA	0	NA	NA	NA	0	NA	NA	NA	0	NA	NA	NA	0	NA	NA	NA	0	NA
unknown	199	247.69231	10.9038,0	29	71	Class1	10.9073,0	174	59731.739	Class1	10.91,0	324	58418.29	Class1	10.9073,0	0	47926.907	Class1	10.906,0	0	57203.949	Class1	10.91,0	151	106685.399	Class2	10.9047,0	260	38268.894	Class2	10.9033,0	257	45370.998	Class2	10.9047,0	0	45698.253	Class2	10.9047,0	0	47864.927	Class2	10.9033,0	283	51789.472	Class2	10.9033,0	0	51648.02
unknown	200	216.33333	10.9217,0	4	164	Class1	10.914,0	245	132663.85	Class1	10.9167,0	0	152687.904	Class1	10.9247,0	226	46392.129	NA	NA	0	NA	Class1	10.9313,0	178	68505.859	NA	NA	0	NA	NA	NA	0	NA	NA	NA	0	NA	NA	NA	0	NA	NA	NA	0	NA	NA	NA	0	NA
proline	202	978.27586	10.9554,0	29	142	Class1	10.9607,0	988	9185947.08	Class1	10.962,0	987	9729082.77	Class1	10.9593,0	976	7012998.03	Class1	10.9593,0	983	8245620.49	Class1	10.962,0	975	10752983.3	Class2	10.954,0	980	5230729.07	Class2	10.958,0	979	12805461.7	Class2	10.9567,0	979	7420033.8	Class2	10.954,0	978	7246691.9	Class2	10.9553,0	980	12982811.5	Class2	10.954,0	973	8368708.1
unknown	203	192.2	10.9507,0	29	341	Class1	10.9687,0	0	28200.466	Class1	10.9713,0	0	46710.433	Class1	10.9713,0	0	18781.219	Class1	10.9727,0	231	38792.715	Class1	10.982,0	313	2017690.04	Class2	10.962,0	0	21596.25	Class2	10.9073,0	0	15227.658	Class2	10.9647,0	239	49116.576	Class2	10.966,0	0	45743.704	Class2	10.91,0	0	20369.046	Class2	10.906,0	0	22622.033
maleic acid	204	224.44	10.9815,0	29	180	Class1	10.9833,0	235	953272.413	Class1	10.9847,0	224	1093277.21	Class1	10.9847,0	0	824220.288	Class1	10.986,0	0	962284.847	Class1	10.9873,0	389	2114744.24	Class2	10.978,0	194	657713.667	Class2	10.982,0	180	760723.657	Class2	10.9793,0	227	984029.06	Class2	10.9793,0	203	1031301.56	Class2	10.9833,0	0	930689.605	Class2	10.9807,0	208	994910.801
Analyte 240	205	181.5	10.9958,0	22	58	Class1	10.998,0	145	219237.036	Class1	10.998,0	0	259241.468	Class1	11.0007,0	0	231064.715	Class1	11.0007,0	0	234034.869	NA	NA	0	NA	Class2	10.9927,0	0	236276.309	Class2	10.9953,0	0	149452.314	Class2	10.9953,0	0	275602.706	Class2	10.994,0	0	292144.165	Class2	10.998,0	0	296682.202	NA	NA	0	NA
1,4-Cyclohexanedione 2	206	237.96552	11.0058,0	29	71	Class1	11.01,0	259	61185.603	Class1	11.0113,0	233	74246.283	Class1	11.01,0	159	57911.079	Class1	11.0087,0	263	68633.54	Class1	11.0113,0	202	143654.388	Class2	11.006,0	194	55792.49	Class2	11.006,0	159	61437.711	Class2	11.006,0	226	71396.866	Class2	11.006,0	217	93365.162	Class2	11.006,0	251	79432.343	Class2	11.006,0	298	85226.273
Phenylacetic acid	207	652.65	11.0176,0	20	164	Class1	11.0193,0	757	11442.56	Class1	11.0207,0	595	27532.112	Class1	11.0193,0	741	20527.8	NA	NA	0	NA	Class1	11.0247,0	716	41357.597	NA	NA	0	NA	NA	NA	0	NA	Class2	11.0153,0	641	32767.945	NA	NA	0	NA	Class2	11.0207,0	540	27079.737	NA	NA	0	NA
unknown	208	340.42857	11.0331,0	14	245	Class1	11.0327,0	328	26463.412	Class1	11.0367,0	300	28806.652	Class1	11.0407,0	369	33210.895	Class1	11.0393,0	323	25154.386	NA	NA	0	NA	Class2	11.0247,0	203	22937.365	NA	NA	0	NA	Class2	11.03,0	467	63439.208	Class2	11.0287,0	377	57138.939	NA	NA	0	NA	NA	NA	0	NA
unknown	209	314.61538	11.044,0	27	77	Class1	11.05,0	0	238159.998	Class1	11.05,0	342	267027.743	Class1	11.0487,0	157	247407.33	Class1	11.0487,0	0	206452.443	Class1	11.05,0	274	336131.237	Class2	11.0433,0	0	302138.103	Class2	11.0447,0	300	381771.962	Class2	11.0447,0	326	315954.293	Class2	11.0433,0	327	352272.564	Class2	11.042,0	0	392516.303	Class2	11.042,0	0	414806.238
unknown	210	461.83333	11.0456,0	12	245	Class1	11.0673,0	321	2464.664	NA	NA	0	NA	NA	NA	0	NA	Class1	11.0753,0	679	1226.69	Class1	11.0807,0	620	2459.501	NA	NA	0	NA	Class2	11.0313,0	472	48404.304	NA	NA	0	NA	NA	NA	0	NA	NA	NA	0	NA	Class2	11.0313,0	446	33239.936
glycine 2	211	957.75862	11.07,0	29	174	Class1	11.0713,0	917	16526634.3	Class1	11.074,0	974	18443238.4	Class1	11.078,0	961	23147740.5	Class1	11.0793,0	935	25181120.7	Class1	11.0847,0	941	28666222.7	Class2	11.0593,0	978	7418952.69	Class2	11.0673,0	973	17413448.1	Class2	11.0673,0	976	16879210.5	Class2	11.0673,0	973	17939710	Class2	11.0807,0	966	33984585.5	Class2	11.07,0	973	20960152.7
unknown	212	278.58333	11.1042,0	25	79	Class1	11.082,0	261	39451.107	Class1	11.0847,0	287	32263.868	NA	NA	0	NA	Class1	11.1913,0	0	59505.18	Class1	11.0967,0	0	14790.508	Class2	11.066,0	346	62285.755	Class2	11.1833,0	0	38217.932	Class2	11.078,0	299	32628.655	Class2	11.078,0	260	32728.533	Class2	11.0927,0	0	23699.369	Class2	11.082,0	254	27357.361
unknown	214	330.4	11.1729,0	10	240	Class1	11.1753,0	311	80015.702	Class1	11.1767,0	370	79736.358	Class1	11.1767,0	323	76539.025	Class1	11.1753,0	188	66666.508	Class1	11.1767,0	326	73228.563	NA	NA	0	NA	NA	NA	0	NA	NA	NA	0	NA	NA	NA	0	NA	NA	NA	0	NA	NA	NA	0	NA
succinic acid	215	951.17241	11.1777,0	29	147	Class1	11.182,0	965	18111168.6	Class1	11.1847,0	967	20319850.7	Class1	11.1847,0	961	16568402.5	Class1	11.1847,0	966	17679547.4	Class1	11.1887,0	963	22924855.1	Class2	11.1767,0	962	14311260.8	Class2	11.1767,0	964	15590776.5	Class2	11.1753,0	956	14934258.2	Class2	11.1767,0	880	18418455.8	Class2	11.1793,0	960	21822839.7	Class2	11.1847,0	947	21667128.7
catechol	218	533.76923	11.2233,0	26	254	NA	NA	0	NA	Class1	11.2287,0	343	3155.79	Class1	11.226,0	769	10781.806	Class1	11.2273,0	686	9492.466	Class1	11.23,0	659	7455.704	NA	NA	0	NA	Class2	11.222,0	297	5062.297	Class2	11.218,0	613	8237.979	Class2	11.2233,0	660	7346.308	Class2	11.226,0	558	6707.122	Class2	11.2247,0	582	6180.338
2-amino-2-methylpropane-1,3-diol 1	219	214.30769	11.2408,0	29	341	Class1	11.2447,0	208	3779.087	Class1	11.246,0	258	4001.754	Class1	11.2473,0	272	2626.909	Class1	11.2473,0	260	3934.908	Class1	11.246,0	153	6625.373	Class2	11.242,0	0	7913.437	Class2	11.238,0	0	7928.766	Class2	11.242,0	0	7437.313	Class2	11.2433,0	149	9600.214	Class2	11.2407,0	0	9413.428	Class2	11.2393,0	0	10639.045
unknown	220	226.42857	11.2655,0	29	71	Class1	11.2673,0	310	79879.387	Class1	11.2687,0	210	55762.809	Class1	11.2687,0	0	77434.59	Class1	11.27,0	0	91625.313	Class1	11.2727,0	0	157302.653	Class2	11.2647,0	254	81562.201	Class2	11.2647,0	0	55994.737	Class2	11.2633,0	0	97368.121	Class2	11.2633,0	112	81524.26	Class2	11.266,0	0	68142.368	Class2	11.262,0	0	123828.769
Thymol	221	284.28571	11.279,0	28	315	Class1	11.282,0	0	15169.425	Class1	11.286,0	0	12177.715	Class1	11.2847,0	263	8145.848	Class1	11.286,0	341	11248.403	Class1	11.2887,0	285	14780.902	Class2	11.278,0	0	7168.329	Class2	11.2767,0	221	8951.397	Class2	11.2767,0	0	12833.944	Class2	11.2753,0	0	9016.581	Class2	11.2833,0	0	5387.699	Class2	11.2807,0	0	5325.806
1,3-Cyclohexanedione 1	222	215.20833	11.2967,0	29	69	Class1	11.2993,0	253	39464.662	Class1	11.2993,0	251	32965.218	Class1	11.2993,0	202	31523.934	Class1	11.3007,0	167	36368.059	Class1	11.3033,0	196	80116.931	Class2	11.2953,0	186	52819.972	Class2	11.2967,0	53	59504.419	Class2	11.2953,0	196	67192.472	Class2	11.2953,0	211	87372.545	Class2	11.298,0	0	52162.682	Class2	11.2967,0	182	88352.048
unknown	223	258.25	11.3262,0	19	174	Class1	11.3287,0	190	28312.613	Class1	11.3313,0	0	24781.389	Class1	11.33,0	0	18173.664	NA	NA	0	NA	NA	NA	0	NA	Class2	11.3233,0	0	11340.663	NA	NA	0	NA	NA	NA	0	NA	NA	NA	0	NA	Class2	11.3247,0	401	23038.561	Class2	11.3273,0	441	11058.633
D-Glyceric acid	224	689.76	11.3395,0	29	71	Class1	11.346,0	848	350340.185	Class1	11.3473,0	862	404136.755	Class1	11.338,0	642	322659.246	Class1	11.3473,0	775	407978.362	Class1	11.3407,0	0	684929.16	Class2	11.3393,0	733	342070.42	Class2	11.3393,0	723	372273.703	Class2	11.3393,0	812	402621.192	Class2	11.338,0	412	497146.485	Class2	11.3407,0	751	462293.853	Class2	11.3393,0	739	499406.138
picolinic acid	227	901.41379	11.3767,0	29	180	Class1	11.3873,0	899	537408.623	Class1	11.3887,0	879	640139.48	Class1	11.3873,0	908	910078.374	Class1	11.39,0	900	825881.767	Class1	11.3687,0	819	897240.414	Class2	11.3753,0	942	394538.829	Class2	11.3727,0	906	428711.447	Class2	11.3727,0	836	441454.68	Class2	11.374,0	921	593278.917	Class2	11.3713,0	804	638843.149	Class2	11.3767,0	939	537831.788
unknown	228	276.4	11.4004,0	18	215	Class1	11.4087,0	0	7999.777	Class1	11.41,0	282	8395.93	NA	NA	0	NA	NA	NA	0	NA	Class1	11.4153,0	280	15647.285	Class2	11.3993,0	0	3163.637	NA	NA	0	NA	Class2	11.4007,0	0	4092.171	Class2	11.398,0	187	4732.121	NA	NA	0	NA	Class2	11.398,0	320	6341.826
Analyte 273	231	206.5	11.4552,0	24	177	Class1	11.4553,0	223	7801.144	Class1	11.4607,0	0	13142.246	NA	NA	0	NA	Class1	11.4567,0	190	13207.866	NA	NA	0	NA	Class2	11.4527,0	0	15933.796	Class2	11.4553,0	0	18452.742	Class2	11.454,0	0	18510.262	Class2	11.4553,0	0	19915.732	Class2	11.4553,0	0	18028.897	Class2	11.4527,0	0	20672.238
unknown	232	270.21053	11.467,0	25	229	Class1	11.4753,0	257	5519.032	Class1	11.4727,0	290	7652.662	Class1	11.4727,0	145	5906.554	NA	NA	0	NA	NA	NA	0	NA	Class2	11.462,0	189	8128.654	Class2	11.4673,0	391	9995.686	Class2	11.47,0	264	10605.124	Class2	11.462,0	0	13127.934	Class2	11.4633,0	0	13723.669	Class2	11.482,0	484	8674.703
unknown	233	365.57143	11.4827,0	9	78	NA	NA	0	NA	Class1	11.4847,0	0	23040.535	Class1	11.4873,0	400	37215.869	Class1	11.4887,0	403	30305.308	NA	NA	0	NA	NA	NA	0	NA	Class2	11.4807,0	299	19327.775	NA	NA	0	NA	NA	NA	0	NA	NA	NA	0	NA	NA	NA	0	NA
uracil	234	962.68966	11.488,0	29	99	Class1	11.4913,0	968	3387337.86	Class1	11.4927,0	968	3923074.79	Class1	11.4913,0	949	2989498.96	Class1	11.4927,0	962	3662602.72	Class1	11.4953,0	952	5812366.53	Class2	11.486,0	953	1435972	Class2	11.4873,0	968	3040003.08	Class2	11.4873,0	968	3412144.61	Class2	11.486,0	970	3575977.15	Class2	11.4887,0	971	4299900.19	Class2	11.486,0	950	2294708.93
unknown	237	731.07143	11.5498,0	27	58	Class1	11.5433,0	861	427.439	Class1	11.5673,0	283	465305.592	Class1	11.5447,0	930	1412.045	Class1	11.5513,0	658	778281.466	Class1	11.542,0	695	2477029.88	Class2	11.542,0	880	2916.789	Class2	11.5633,0	15	571051.921	Class2	11.562,0	0	426953.64	Class2	11.55,0	0	808405.974	Class2	11.554,0	0	643078.249	Class2	11.5513,0	0	900014.584
Itaconic acid	238	852.83333	11.5446,0	18	147	NA	NA	0	NA	Class1	11.5473,0	913	98416.741	NA	NA	0	NA	Class1	11.5473,0	849	106925.394	Class1	11.5473,0	896	181756.148	NA	NA	0	NA	Class2	11.5433,0	931	91147.5	Class2	11.542,0	791	87908.299	Class2	11.542,0	938	83047.598	Class2	11.542,0	815	88203.733	Class2	11.5407,0	789	70913.443
unknown	240	410.92857	11.5782,0	29	240	Class1	11.582,0	390	114448.142	Class1	11.582,0	462	132626.739	Class1	11.582,0	365	104167.463	Class1	11.582,0	393	137420.419	Class1	11.5847,0	393	210323.005	Class2	11.578,0	412	73009.469	Class2	11.578,0	403	100110.796	Class2	11.578,0	481	84163.069	Class2	11.5767,0	433	80191.705	Class2	11.578,0	435	133396.005	Class2	11.5767,0	422	99322.035
unknown	241	273.44444	11.5843,0	29	57	Class1	11.586,0	232	117999.333	Class1	11.5873,0	224	151882.361	Class1	11.5873,0	281	111453.066	Class1	11.5887,0	288	149690.418	Class1	11.5913,0	332	243316.786	Class2	11.5847,0	228	117533.107	Class2	11.5833,0	254	148555.312	Class2	11.5833,0	161	134596.331	Class2	11.5833,0	241	176790.267	Class2	11.5847,0	232	159248.587	Class2	11.5847,0	313	180770.933
cyclohexylamine	243	293.41176	11.6615,0	28	183	Class1	11.6567,0	0	289254.135	Class1	11.6593,0	0	348698.228	Class1	11.6593,0	0	250194.548	Class1	11.6593,0	268	324814.478	Class1	11.658,0	265	594375.136	Class2	11.6553,0	0	161466.359	Class2	11.6553,0	0	98131.052	Class2	11.6593,0	295	404030.033	Class2	11.654,0	338	152196.559	Class2	11.6553,0	0	556677.078	Class2	11.674,0	424	81846.772
fumaric acid	244	893.62069	11.665,0	29	245	Class1	11.666,0	938	354004.246	Class1	11.6673,0	951	417300.065	Class1	11.6687,0	927	358139.395	Class1	11.6673,0	917	384599.223	Class1	11.67,0	940	500768.78	Class2	11.6647,0	875	242260.186	Class2	11.6647,0	934	402725.221	Class2	11.6647,0	940	572516.669	Class2	11.6633,0	936	405963.606	Class2	11.6647,0	887	339810.322	Class2	11.6633,0	888	266359.681
Citraconic acid 4	246	260.66667	11.7077,0	29	58	Class1	11.7087,0	0	359669.176	Class1	11.7113,0	4	491194.952	Class1	11.7113,0	269	354505.025	Class1	11.7113,0	41	485533.354	Class1	11.7153,0	0	862077.919	Class2	11.706,0	493	266344.89	Class2	11.706,0	326	330398.785	Class2	11.7047,0	4	336254.288	Class2	11.7087,0	31	404600.777	Class2	11.706,0	282	328527.156	Class2	11.706,0	0	333482.365
unknown	247	163.875	11.7195,0	21	71	NA	NA	0	NA	Class1	11.7233,0	0	31985.93	Class1	11.7247,0	0	31953.273	Class1	11.7207,0	67	31123.887	Class1	11.7247,0	0	48165.237	Class2	11.7207,0	231	25299.033	NA	NA	0	NA	NA	NA	0	NA	Class2	11.7167,0	0	31166.804	Class2	11.7167,0	0	44899.54	NA	NA	0	NA
unknown	248	533.5625	11.7592,0	16	113	Class1	11.7527,0	583	74841.09	Class1	11.7527,0	556	74143.688	Class1	11.7553,0	416	68454.881	Class1	11.7673,0	562	87018.596	NA	NA	0	NA	Class2	11.774,0	508	47205.493	Class2	11.7487,0	585	90301.276	NA	NA	0	NA	NA	NA	0	NA	NA	NA	0	NA	NA	NA	0	NA
serine 1	249	946.10345	11.7582,0	29	204	Class1	11.762,0	954	5137450.06	Class1	11.762,0	961	5395889.09	Class1	11.762,0	956	4583343.18	Class1	11.7607,0	925	5005867.32	Class1	11.7633,0	951	6295377.85	Class2	11.7567,0	943	2226856.83	Class2	11.758,0	959	5317673.57	Class2	11.7567,0	962	4238864.93	Class2	11.7567,0	961	4475408	Class2	11.758,0	956	5042173.95	Class2	11.7567,0	954	4601414.66
unknown	250	338.65517	11.768,0	29	241	Class1	11.7687,0	326	129308.532	Class1	11.77,0	238	136965.17	Class1	11.77,0	266	113181.821	Class1	11.77,0	398	126710.528	Class1	11.774,0	545	136618.135	Class2	11.7673,0	177	97716.245	Class2	11.7673,0	279	217492.594	Class2	11.7673,0	403	252829.367	Class2	11.7647,0	474	204163.528	Class2	11.7673,0	394	179644.438	Class2	11.766,0	325	158078.318
Pelargonic acid	251	741.06897	11.8279,0	29	117	Class1	11.8287,0	770	54377.987	Class1	11.83,0	855	66360.038	Class1	11.83,0	865	58610.18	Class1	11.83,0	903	78216.901	Class1	11.8313,0	891	138655.109	Class2	11.8273,0	333	22691.374	Class2	11.83,0	832	24289.253	Class2	11.8273,0	883	28957.853	Class2	11.826,0	779	28397.616	Class2	11.8273,0	899	49274.305	Class2	11.826,0	425	30507.144
Analyte 295	252	208	11.844,0	4	159	NA	NA	0	NA	Class1	11.8433,0	0	14891.623	NA	NA	0	NA	Class1	11.8473,0	0	15420.702	Class1	11.842,0	208	27998.414	NA	NA	0	NA	NA	NA	0	NA	NA	NA	0	NA	NA	NA	0	NA	NA	NA	0	NA	NA	NA	0	NA
3-Hydroxynorvaline 2	253	234	11.8481,0	29	255	Class1	11.85,0	300	23580.16	Class1	11.8513,0	250	22674.274	Class1	11.8487,0	0	20409.597	Class1	11.8527,0	206	22922.005	Class1	11.8527,0	0	30523.819	Class2	11.8487,0	260	12232.52	Class2	11.85,0	254	22247.02	Class2	11.8473,0	0	23981.987	Class2	11.8473,0	225	24149.068	Class2	11.8487,0	366	18744.3	Class2	11.846,0	0	20883.485
cycloleucine 1	254	756.86207	11.8618,0	29	156	Class1	11.8633,0	816	118057.824	Class1	11.866,0	749	139013.956	Class1	11.8647,0	827	113115.57	Class1	11.866,0	834	140243.654	Class1	11.8673,0	836	173927.37	Class2	11.862,0	626	39785.247	Class2	11.862,0	749	102982.129	Class2	11.862,0	772	89249.489	Class2	11.8607,0	727	117544.142	Class2	11.862,0	760	270102.569	Class2	11.8607,0	734	85288.809
Analyte 302	258	142	11.9108,0	19	57	Class1	11.91,0	0	9893.15	NA	NA	0	NA	Class1	11.9127,0	202	11396.958	NA	NA	0	NA	Class1	11.9127,0	0	19185.143	NA	NA	0	NA	NA	NA	0	NA	Class2	11.9087,0	0	8580.098	NA	NA	0	NA	Class2	11.9113,0	0	11646.238	Class2	11.9153,0	21	15596.676
3-Cyanoalanine	259	519.11538	11.9478,0	29	141	Class1	11.9487,0	561	19468.416	Class1	11.95,0	409	25929.024	Class1	11.9487,0	388	19062.016	Class1	11.9487,0	567	23967.101	Class1	11.9513,0	636	30483.19	Class2	11.9447,0	760	17171.806	Class2	11.9473,0	663	25747.023	Class2	11.9487,0	489	22750.707	Class2	11.9473,0	356	19286.893	Class2	11.9487,0	382	20356.186	Class2	11.9473,0	479	24725.222
N-Acetyl-beta-alanine 1	260	389.94118	11.9903,0	29	160	Class1	11.9927,0	0	94741.617	Class1	11.994,0	0	126121.82	Class1	11.9927,0	0	120644.676	Class1	11.9927,0	0	154515.438	Class1	11.994,0	0	289659.595	Class2	11.99,0	0	45148.528	Class2	11.99,0	439	112743.231	Class2	11.9887,0	338	88435.254	Class2	11.99,0	412	88146.377	Class2	11.99,0	467	60694.009	Class2	11.9887,0	401	72920.535
Aminooxyacetic acid	261	365.83333	12.031,0	21	217	Class1	12.0327,0	0	6489.36	NA	NA	0	NA	Class1	12.0287,0	387	4771.662	Class1	12.0327,0	443	7113.112	Class1	12.034,0	446	12926.227	Class2	12.03,0	0	7609.674	Class2	12.0327,0	0	10840.823	Class2	12.0327,0	0	8563.65	Class2	12.0287,0	443	10634.237	Class2	12.03,0	261	6971.087	Class2	12.0273,0	0	9475.591
2-Amino-2-norbornanecarboxylic acid 3	262	227.41667	12.0466,0	17	194	NA	NA	0	NA	Class1	12.046,0	241	11046.979	Class1	12.0447,0	0	44438.454	Class1	12.0473,0	0	49081.941	Class1	12.0433,0	0	64242.378	Class2	12.0527,0	0	11421.184	Class2	12.0473,0	272	31124.02	NA	NA	0	NA	Class2	12.0527,0	201	46122.75	Class2	12.0487,0	0	25649.886	NA	NA	0	NA
unknown	263	221.83333	12.057,0	29	172	Class1	12.0593,0	306	89795.589	Class1	12.0607,0	0	101489.772	Class1	12.0593,0	0	82130.064	Class1	12.0593,0	0	104328.505	Class1	12.0607,0	0	165201.356	Class2	12.0567,0	0	30628.73	Class2	12.058,0	0	33000.724	Class2	12.0567,0	0	48543.712	Class2	12.0567,0	193	36851.549	Class2	12.0567,0	192	37270.212	Class2	12.0553,0	181	33885.51
L-Allothreonine 1	265	946.10345	12.09,0	29	219	Class1	12.0927,0	953	1275337.91	Class1	12.094,0	950	1419763.07	Class1	12.0927,0	949	1090302.7	Class1	12.0927,0	946	1316219.1	Class1	12.094,0	956	1868020.11	Class2	12.09,0	941	831784.069	Class2	12.0913,0	954	1719145.96	Class2	12.09,0	949	1267898.51	Class2	12.0887,0	953	1224931.26	Class2	12.09,0	954	1316707.2	Class2	12.0887,0	951	1152959.71
resorcinol	266	264.6	12.1037,0	26	240	Class1	12.1073,0	316	37733.959	Class1	12.106,0	201	38723.303	Class1	12.106,0	276	28370.403	Class1	12.102,0	0	37721.73	Class1	12.106,0	338	52814.1	Class2	12.1047,0	267	34001.97	Class2	12.1047,0	318	45784.317	Class2	12.1033,0	380	43998.23	Class2	12.1033,0	260	44709.548	Class2	12.1033,0	215	43294.337	Class2	12.102,0	189	40325.202
3-Methylamino-1,2-propanediol 2	267	534.85714	12.1124,0	29	116	Class1	12.1153,0	628	1290335.34	Class1	12.1167,0	641	1244149.9	Class1	12.1153,0	556	340916.59	Class1	12.1153,0	604	314087.355	Class1	12.1153,0	496	435880.548	Class2	12.114,0	650	1161381.67	Class2	12.1127,0	552	1443344.22	Class2	12.1113,0	632	969666.097	Class2	12.1127,0	535	617173.36	Class2	12.1087,0	508	250229.787	Class2	12.11,0	466	279757.59
O-acetylserine 1	271	583.86207	12.2001,0	29	174	Class1	12.202,0	588	232323.338	Class1	12.2033,0	561	278834.641	Class1	12.202,0	561	185756.11	Class1	12.202,0	587	253150.697	Class1	12.2033,0	594	479926.388	Class2	12.1993,0	537	126643.046	Class2	12.2007,0	596	510318.949	Class2	12.2007,0	542	227244.439	Class2	12.1993,0	563	250612.329	Class2	12.1993,0	586	177762.492	Class2	12.1993,0	581	191611.734
unknown	273	319.6	12.2364,0	5	176	Class1	12.2353,0	314	182264.625	Class1	12.2367,0	351	174547.53	Class1	12.2353,0	353	102451.011	Class1	12.2367,0	286	100402.693	Class1	12.238,0	294	115852.761	NA	NA	0	NA	NA	NA	0	NA	NA	NA	0	NA	NA	NA	0	NA	NA	NA	0	NA	NA	NA	0	NA
unknown	274	415	12.2712,0	29	305	Class1	12.2753,0	0	9568.226	Class1	12.2727,0	327	9031.127	Class1	12.2727,0	0	9485.349	Class1	12.274,0	337	12449.159	Class1	12.2727,0	594	18751.108	Class2	12.2713,0	0	6892.031	Class2	12.274,0	0	9182.506	Class2	12.27,0	0	13392.614	Class2	12.27,0	550	11719.379	Class2	12.2713,0	0	12257.475	Class2	12.2687,0	543	9482.145
2-methylfumarate	275	489.86957	12.3079,0	24	259	NA	NA	0	NA	NA	NA	0	NA	Class1	12.3087,0	0	17606.357	Class1	12.3087,0	623	20196.676	Class1	12.31,0	554	25637.867	Class2	12.3087,0	355	10376.211	Class2	12.3127,0	401	11977.035	Class2	12.3087,0	491	17963.934	NA	NA	0	NA	Class2	12.3087,0	458	17726.972	Class2	12.306,0	557	23395.518
thymine	276	888.27586	12.3145,0	29	255	Class1	12.3167,0	826	222287.769	Class1	12.318,0	863	281302.692	Class1	12.318,0	896	220841.268	Class1	12.318,0	938	348923.166	Class1	12.3193,0	898	598196.845	Class2	12.3153,0	915	194144.79	Class2	12.3153,0	934	306345.52	Class2	12.3153,0	948	352573.473	Class2	12.318,0	896	282124.022	Class2	12.3153,0	914	208052.207	Class2	12.318,0	936	406677.313
3-methylcatechol	277	356.32143	12.3311,0	29	180	Class1	12.3327,0	191	67795.718	Class1	12.334,0	263	84168.248	Class1	12.334,0	355	83184.188	Class1	12.3327,0	321	129819.63	Class1	12.334,0	293	257186.739	Class2	12.33,0	294	128482.609	Class2	12.3313,0	375	151695.54	Class2	12.33,0	424	121574.424	Class2	12.33,0	325	207090.808	Class2	12.33,0	379	177223.179	Class2	12.33,0	397	353293.817
DL-Anabasine 1	279	213.56522	12.3692,0	28	154	Class1	12.3713,0	141	68525.011	Class1	12.3727,0	159	81721.778	Class1	12.3727,0	255	56742.923	Class1	12.3713,0	163	69969.174	Class1	12.3727,0	211	119894.84	Class2	12.3673,0	0	22025.432	Class2	12.3687,0	232	40005.758	Class2	12.3687,0	0	38068.453	Class2	12.3673,0	210	47153.142	Class2	12.3727,0	230	29378.66	Class2	12.3673,0	112	36009.129
Glutaric Acid	280	673.52632	12.3855,0	20	147	Class1	12.3953,0	718	78018.236	Class1	12.3967,0	741	89957.908	Class1	12.3967,0	589	58255.338	NA	NA	0	NA	Class1	12.3967,0	797	146891.296	NA	NA	0	NA	Class2	12.3953,0	461	54643.036	Class2	12.394,0	491	31966.298	Class2	12.3927,0	592	23878.446	Class2	12.394,0	696	27906.435	NA	NA	0	NA
unknown	281	311.94737	12.3994,0	29	57	Class1	12.4007,0	0	294758.404	Class1	12.402,0	244	354633.96	Class1	12.402,0	315	262649.257	Class1	12.4007,0	365	320512.685	Class1	12.402,0	230	590711.687	Class2	12.3993,0	283	265928.306	Class2	12.3993,0	0	259804.59	Class2	12.398,0	0	246105.243	Class2	12.3993,0	256	392758.603	Class2	12.3993,0	315	302680.821	Class2	12.398,0	311	438036.482
2-Methylglutaric Acid	282	337.84	12.4245,0	29	188	Class1	12.4273,0	263	142926.098	Class1	12.4273,0	353	167909.848	Class1	12.426,0	416	124822.893	Class1	12.426,0	333	147251.844	Class1	12.4273,0	238	263044.285	Class2	12.4247,0	311	154439.3	Class2	12.4247,0	373	344849.397	Class2	12.4247,0	272	73801.453	Class2	12.422,0	298	83375.836	Class2	12.4247,0	388	145525.068	Class2	12.4247,0	384	378943.557
N-Ethylglycine 1	283	461.5	12.4312,0	29	174	Class1	12.4327,0	558	61433.201	Class1	12.434,0	459	74066.139	Class1	12.4327,0	508	59884.052	Class1	12.4313,0	556	67126.871	Class1	12.434,0	588	116565.58	Class2	12.4313,0	0	25889.505	Class2	12.4313,0	526	58777.26	Class2	12.4313,0	522	44767.069	Class2	12.43,0	405	37433.977	Class2	12.43,0	397	34084.721	Class2	12.4287,0	0	31495.358
3-aminopropionitrile 1	284	277.82759	12.4643,0	29	270	Class1	12.4673,0	271	17039.479	Class1	12.4673,0	286	20053.377	Class1	12.4647,0	351	16158.5	Class1	12.466,0	255	18944.998	Class1	12.466,0	302	31355.869	Class2	12.4647,0	253	15017.93	Class2	12.4647,0	236	23422.888	Class2	12.4647,0	269	25209.858	Class2	12.4633,0	232	21945.157	Class2	12.462,0	345	19471.534	Class2	12.4647,0	196	26662.407
unknown	285	487.44828	12.5038,0	29	218	Class1	12.506,0	504	144450.326	Class1	12.506,0	508	141766.466	Class1	12.506,0	483	64211.931	Class1	12.5047,0	523	61472.021	Class1	12.506,0	492	88883.376	Class2	12.5033,0	480	375922.134	Class2	12.5033,0	481	415734.225	Class2	12.5033,0	510	326589.863	Class2	12.5033,0	473	544365.062	Class2	12.5047,0	478	376480.061	Class2	12.502,0	467	280783.771
Biuret 3	286	343.33333	12.5227,0	11	229	NA	NA	0	NA	Class1	12.526,0	315	9760.32	Class1	12.5247,0	0	9023.259	Class1	12.5233,0	332	10624.313	Class1	12.5233,0	0	14547.759	NA	NA	0	NA	Class2	12.518,0	0	10076.814	NA	NA	0	NA	Class2	12.5207,0	322	10365.484	Class2	12.5233,0	360	14655.963	NA	NA	0	NA
unknown	287	246.625	12.5321,0	16	129	Class1	12.5393,0	0	24007.812	Class1	12.5327,0	218	31177.924	Class1	12.5313,0	235	21747.164	Class1	12.5313,0	305	21737.47	Class1	12.534,0	213	41911.125	NA	NA	0	NA	NA	NA	0	NA	Class2	12.53,0	243	33214.653	Class2	12.5353,0	0	33475.81	NA	NA	0	NA	NA	NA	0	NA
unknown	288	221.53846	12.5427,0	29	172	Class1	12.5447,0	0	29399.33	Class1	12.5447,0	186	31195.056	Class1	12.5473,0	182	27026.795	Class1	12.5433,0	265	29036.551	Class1	12.546,0	211	50981.64	Class2	12.5433,0	157	23738.802	Class2	12.5407,0	242	15133.506	Class2	12.542,0	181	20884.415	Class2	12.5407,0	0	28308.997	Class2	12.542,0	178	29065.187	Class2	12.542,0	260	33773.684
unknown	289	392.4	12.565,0	17	174	Class1	12.5673,0	393	16662.665	Class1	12.566,0	0	14937.833	Class1	12.566,0	453	13459.186	Class1	12.5673,0	359	15867.872	Class1	12.5687,0	234	24511.368	NA	NA	0	NA	Class2	12.5633,0	331	13965.342	Class2	12.5647,0	452	19118.065	Class2	12.5633,0	407	22546.795	Class2	12.5633,0	423	27134.356	Class2	12.5633,0	335	19869.991
3-hydroxy-L-proline 1	290	353.4	12.578,0	22	186	NA	NA	0	NA	Class1	12.5833,0	304	54355.232	Class1	12.5767,0	275	26129.46	NA	NA	0	NA	Class1	12.5807,0	289	48794.579	Class2	12.5687,0	273	103994.582	NA	NA	0	NA	Class2	12.5793,0	474	79371.564	Class2	12.578,0	478	149360.655	Class2	12.5727,0	295	112465.906	Class2	12.5767,0	0	104298.64
unknown	291	321.23077	12.5921,0	29	57	Class1	12.594,0	318	34213.873	Class1	12.5953,0	311	43371.622	Class1	12.5953,0	206	33632.529	Class1	12.594,0	273	38740.33	Class1	12.5967,0	344	68941.082	Class2	12.5927,0	178	38246.348	Class2	12.5927,0	252	37356.854	Class2	12.59,0	325	36656.164	Class2	12.5913,0	232	52473.868	Class2	12.5927,0	363	44833.784	Class2	12.5913,0	402	52977.087
beta-Alanine 2	293	965.31034	12.6798,0	29	174	Class1	12.6807,0	970	2058404.41	Class1	12.682,0	975	2612146.15	Class1	12.682,0	972	2784834.58	Class1	12.6807,0	976	3450790.75	Class1	12.6847,0	971	4350294.76	Class2	12.6767,0	969	555688.185	Class2	12.6767,0	967	699979.798	Class2	12.678,0	967	1741195.17	Class2	12.6793,0	961	3621124.61	Class2	12.6807,0	976	4230065.97	Class2	12.6793,0	974	4005799.69
Analyte 343	295	164.8125	12.703,0	25	96	Class1	12.6953,0	0	54349.063	Class1	12.698,0	0	64275.119	Class1	12.6993,0	103	37321.518	Class1	12.6967,0	0	46843.55	Class1	12.6993,0	193	65148.749	Class2	12.694,0	0	30709.923	Class2	12.6953,0	171	48234.594	Class2	12.694,0	0	54306.874	Class2	12.694,0	221	97981.74	Class2	12.698,0	144	78975.324	Class2	12.7593,0	179	40652.983
unknown	296	322	12.7199,0	24	155	Class1	12.7233,0	197	8462.281	Class1	12.722,0	274	11599.786	NA	NA	0	NA	Class1	12.7207,0	0	12257.834	Class1	12.7233,0	348	18483.622	Class2	12.7167,0	402	11254.567	Class2	12.7167,0	335	9453.112	Class2	12.7193,0	145	12404.679	Class2	12.7207,0	228	12668.183	Class2	12.722,0	131	13230.343	Class2	12.7193,0	0	14131.089
D-erythronolactone 1	297	480.41379	12.7325,0	29	83	Class1	12.7393,0	507	28786.349	Class1	12.7407,0	400	37358.762	Class1	12.7393,0	574	26180.376	Class1	12.7393,0	529	32910.548	Class1	12.7393,0	552	67824.06	Class2	12.7393,0	450	35214.066	Class2	12.7367,0	399	33304.872	Class2	12.738,0	407	39802.194	Class2	12.734,0	420	32118.502	Class2	12.7393,0	668	27730.866	Class2	12.738,0	595	24147.354
L-Threose 1	298	666	12.7432,0	29	201	Class1	12.746,0	665	72519.519	Class1	12.746,0	703	86321.937	Class1	12.7447,0	623	60973.569	Class1	12.7447,0	623	68405.529	Class1	12.746,0	684	112801.825	Class2	12.7447,0	697	85935.715	Class2	12.7447,0	707	61165.844	Class2	12.7433,0	634	66076.77	Class2	12.742,0	694	58498.436	Class2	12.7447,0	639	66613.653	Class2	12.7433,0	622	43170.244
unknown	300	278	12.7669,0	12	144	NA	NA	0	NA	Class1	12.7687,0	265	60307.358	Class1	12.77,0	306	44231.453	NA	NA	0	NA	Class1	12.77,0	241	65963.932	NA	NA	0	NA	Class2	12.7687,0	217	52388.694	Class2	12.7673,0	346	72741.345	Class2	12.7647,0	158	65470.514	NA	NA	0	NA	Class2	12.7673,0	131	87874.253
unknown	301	370.2069	12.7917,0	29	174	Class1	12.794,0	392	370866.661	Class1	12.7927,0	427	380014.779	Class1	12.7927,0	346	218773.786	Class1	12.7927,0	349	214772.65	Class1	12.794,0	323	293528.023	Class2	12.7927,0	321	346694.136	Class2	12.7927,0	368	536830.963	Class2	12.7913,0	354	575861.623	Class2	12.7913,0	416	867017.267	Class2	12.7913,0	423	583469.682	Class2	12.79,0	311	551055.633
MALONAMIDE 4	302	383.17241	12.8154,0	29	82	Class1	12.8167,0	385	249622.143	Class1	12.818,0	316	316903.12	Class1	12.818,0	402	268247.672	Class1	12.8167,0	341	302709.798	Class1	12.818,0	328	592802.853	Class2	12.8167,0	391	135752.843	Class2	12.8153,0	381	185404.17	Class2	12.8127,0	302	196852.199	Class2	12.814,0	236	247118.906	Class2	12.814,0	323	214183.413	Class2	12.8167,0	365	235857.785
3,4-Dihydroxypyridine	303	324.85714	12.8237,0	29	257	Class1	12.8273,0	268	7761.612	Class1	12.8247,0	306	12295.125	Class1	12.826,0	286	53697.881	Class1	12.826,0	381	55497.725	Class1	12.8273,0	407	61891.096	Class2	12.8233,0	236	10778.153	Class2	12.8233,0	354	20405.269	Class2	12.8233,0	274	33875.389	Class2	12.8233,0	310	27085.321	Class2	12.8233,0	479	30561.709	Class2	12.822,0	221	30324.763
Analyte 353	304	194.5	12.8527,0	5	94	Class1	12.8513,0	0	317537.91	Class1	12.8527,0	0	344187.29	Class1	12.8553,0	243	272144.681	Class1	12.8527,0	146	329479.78	Class1	12.8513,0	0	408647.377	NA	NA	0	NA	NA	NA	0	NA	NA	NA	0	NA	NA	NA	0	NA	NA	NA	0	NA	NA	NA	0	NA
2,4-diaminobutyric acid 3	306	256.09091	12.8654,0	29	243	Class1	12.866,0	0	17255.188	Class1	12.866,0	302	26726.546	Class1	12.8673,0	247	62281.242	Class1	12.8647,0	0	71729.137	Class1	12.8673,0	0	88233.817	Class2	12.866,0	0	22067.513	Class2	12.866,0	0	30188.756	Class2	12.866,0	0	54387.291	Class2	12.8647,0	367	41689.874	Class2	12.8647,0	0	45920.43	Class2	12.8647,0	322	38632.573
unknown	307	253	12.92,0	19	273	Class1	12.9233,0	0	3784.631	Class1	12.922,0	235	3784.21	NA	NA	0	NA	Class1	12.9193,0	0	4730.441	Class1	12.9247,0	243	6277.909	NA	NA	0	NA	NA	NA	0	NA	Class2	12.922,0	229	6248.15	NA	NA	0	NA	Class2	12.918,0	0	4921.864	NA	NA	0	NA
unknown	309	341.58333	12.965,0	13	69	Class1	12.9673,0	270	19390.392	Class1	12.9673,0	295	23312.789	Class1	12.966,0	220	16552.29	Class1	12.9727,0	0	20066.016	Class1	12.9713,0	340	31602.841	NA	NA	0	NA	NA	NA	0	NA	NA	NA	0	NA	NA	NA	0	NA	Class2	12.966,0	360	21749.877	Class2	12.97,0	376	19806.057
Erythrose 1	310	542.31034	12.9742,0	29	350	Class1	12.9753,0	545	466721.225	Class1	12.9753,0	543	547191.882	Class1	12.9753,0	542	445248.688	Class1	12.9753,0	541	564217.386	Class1	12.978,0	538	988387.574	Class2	12.9753,0	545	398140.37	Class2	12.974,0	544	361129.275	Class2	12.974,0	544	346785.078	Class2	12.974,0	546	512133.532	Class2	12.974,0	537	418336.74	Class2	12.974,0	542	635625.066
Analyte 360	311	176	12.9993,0	6	259	Class1	13.0007,0	0	12766.842	Class1	13.0007,0	79	13321.17	NA	NA	0	NA	Class1	13.0007,0	0	14011.081	NA	NA	0	NA	NA	NA	0	NA	NA	NA	0	NA	NA	NA	0	NA	NA	NA	0	NA	NA	NA	0	NA	NA	NA	0	NA
Analyte 362	313	204.33333	13.0432,0	20	218	Class1	13.0367,0	0	73370.606	Class1	13.0393,0	178	89016.742	Class1	13.0393,0	0	75018.373	Class1	13.0407,0	0	99397.773	Class1	13.0433,0	0	164178.127	NA	NA	0	NA	Class2	13.0447,0	0	91439.894	Class2	13.0433,0	209	110163.243	Class2	13.0447,0	0	79476.339	Class2	13.046,0	207	61721.086	NA	NA	0	NA
unknown	314	524.48276	13.0643,0	29	174	Class1	13.062,0	395	189258.997	Class1	13.0607,0	480	598904.928	Class1	13.0593,0	516	722020.329	Class1	13.062,0	474	2228379.77	Class1	13.07,0	517	4287991.35	Class2	13.0607,0	494	747440.381	Class2	13.0647,0	460	1372535.16	Class2	13.062,0	493	1371065.26	Class2	13.0633,0	612	2433845.89	Class2	13.0633,0	610	2009744.08	Class2	13.0647,0	571	2891494.58
unknown	316	406.75	13.0964,0	28	254	Class1	13.078,0	439	1910867.65	Class1	13.0807,0	404	3098570.55	Class1	13.0807,0	406	1982567.32	Class1	13.09,0	392	6215716.17	Class1	13.1033,0	392	13044661.1	Class2	13.0847,0	408	4412538.13	Class2	13.0967,0	399	7483480.67	Class2	13.0887,0	409	6137316.97	Class2	13.098,0	399	9914008.64	Class2	13.0927,0	410	7529735.21	Class2	13.1047,0	393	13009078.5
Capric Acid	318	709.75	13.095,0	4	229	Class1	13.094,0	723	20897.146	Class1	13.094,0	741	27430.927	Class1	13.0953,0	859	19194.13	Class1	13.0967,0	516	32939.361	NA	NA	0	NA	NA	NA	0	NA	NA	NA	0	NA	NA	NA	0	NA	NA	NA	0	NA	NA	NA	0	NA	NA	NA	0	NA
oxalacetic acid	320	282	13.1615,0	27	188	Class1	13.1593,0	213	31778.14	Class1	13.162,0	0	3599.072	Class1	13.1607,0	292	41256.495	Class1	13.162,0	270	3136.468	Class1	13.166,0	394	245754.607	Class2	13.1607,0	295	60114.804	Class2	13.1607,0	310	88382.509	Class2	13.1607,0	248	78775.009	Class2	13.1607,0	0	114794.61	Class2	13.1647,0	261	94834.122	Class2	13.1633,0	287	166181.506
unknown	323	526.68966	13.1988,0	29	71	Class1	13.1953,0	441	3872175.14	Class1	13.198,0	467	5452843.38	Class1	13.198,0	378	3933837.21	Class1	13.1993,0	392	6093126.38	Class1	13.202,0	326	11669297.7	Class2	13.1953,0	560	2163419.02	Class2	13.198,0	218	2799683.02	Class2	13.1967,0	330	3294146.28	Class2	13.1993,0	526	4600843.24	Class2	13.1967,0	398	4597905.94	Class2	13.2007,0	384	5772931.08
Aminomalonic acid	324	861.03448	13.2051,0	29	218	Class1	13.2007,0	858	462148.571	Class1	13.202,0	884	681274.822	Class1	13.2033,0	886	903370.724	Class1	13.2033,0	823	1218485.56	Class1	13.214,0	844	1854231.61	Class2	13.1993,0	820	225672.632	Class2	13.2073,0	847	906857.863	Class2	13.2007,0	833	758382.055	Class2	13.2033,0	887	1480168.26	Class2	13.2073,0	853	2730849.29	Class2	13.2047,0	862	1835240.49
unknown	325	454.28571	13.2128,0	15	232	Class1	13.2047,0	292	40062.206	Class1	13.2127,0	343	58842.382	NA	NA	0	NA	NA	NA	0	NA	Class1	13.2167,0	536	363344.517	Class2	13.2047,0	519	20494.468	NA	NA	0	NA	Class2	13.2073,0	264	48951.174	NA	NA	0	NA	Class2	13.2113,0	577	139968.899	NA	NA	0	NA
(S)-Mandelic acid	326	411.16	13.2881,0	25	155	Class1	13.2873,0	347	57358.064	Class1	13.2847,0	548	69125.722	Class1	13.2833,0	488	57372.756	Class1	13.2847,0	582	58427.219	Class1	13.2927,0	445	89634.905	Class2	13.286,0	384	100956.842	Class2	13.2887,0	272	86045.924	Class2	13.2873,0	357	50968.731	Class2	13.2873,0	317	114961.307	Class2	13.2873,0	490	72371.011	Class2	13.2887,0	356	100715.285
Bis(2-hydroxypropyl)amine 1	327	288.8	13.3475,0	29	174	Class1	13.346,0	432	167168.137	Class1	13.3473,0	0	158155.209	Class1	13.3473,0	309	99125.782	Class1	13.3473,0	259	101339.894	Class1	13.3527,0	346	146994.178	Class2	13.3473,0	297	259483.66	Class2	13.346,0	278	247508.839	Class2	13.3447,0	283	226643.489	Class2	13.3473,0	0	410925.06	Class2	13.3473,0	348	296908.417	Class2	13.3473,0	0	235071.752
unknown	330	722.2	13.4124,0	17	79	Class1	13.4127,0	818	49320.419	Class1	13.4127,0	602	46777.324	Class1	13.414,0	817	33001.154	NA	NA	0	NA	Class1	13.4473,0	858	22233.828	Class2	13.4113,0	673	45121.05	Class2	13.4113,0	704	40967.413	Class2	13.3407,0	0	2363.068	Class2	13.4087,0	689	32135.122	Class2	13.342,0	0	7898.593	Class2	13.4087,0	911	28018.589
L-Malic acid	331	933.71429	13.4314,0	28	73	Class1	13.4313,0	940	46274722.7	Class1	13.4327,0	941	48396668.5	Class1	13.4313,0	943	45945414.6	Class1	13.4313,0	944	50029852.7	Class1	13.4353,0	922	59644110.3	Class2	13.4353,0	937	55316226.4	Class2	13.43,0	942	42402250	Class2	13.4313,0	943	47252662.2	Class2	13.4273,0	943	36341661.6	Class2	13.4287,0	941	37924895.3	Class2	13.426,0	936	35918617.5
unknown	332	325.61538	13.4377,0	15	79	Class1	13.4433,0	321	40989.137	NA	NA	0	NA	NA	NA	0	NA	Class1	13.4447,0	304	33155.936	Class1	13.41,0	255	13266.267	Class2	13.4473,0	429	43672.777	NA	NA	0	NA	Class2	13.4447,0	0	53674.417	NA	NA	0	NA	Class2	13.438,0	343	68689.873	Class2	13.4393,0	328	26445.338
unknown	334	199.14286	13.4919,0	27	305	Class1	13.4927,0	0	16793.56	Class1	13.4953,0	0	17962.707	Class1	13.494,0	215	18919.281	Class1	13.4913,0	293	21150.041	Class1	13.494,0	0	33696.9	Class2	13.494,0	0	15458.683	Class2	13.4913,0	0	16338.671	Class2	13.4927,0	209	15073.576	Class2	13.4913,0	0	9946.305	Class2	13.4913,0	0	18120.248	Class2	13.49,0	240	12387.131
5,6-dihydrouracil 1	336	292.41176	13.5168,0	29	71	Class1	13.518,0	212	258197.134	Class1	13.518,0	261	280558.715	Class1	13.5167,0	0	300325.378	Class1	13.518,0	243	341706.621	Class1	13.5193,0	228	573089.163	Class2	13.518,0	0	281630.313	Class2	13.5167,0	0	303825.614	Class2	13.5167,0	197	300345.454	Class2	13.5167,0	0	346062.601	Class2	13.5153,0	326	271426.768	Class2	13.5153,0	0	369524.741
Analyte 395	339	484	13.6332,0	29	217	Class1	13.6367,0	0	30059.28	Class1	13.638,0	0	29808.194	Class1	13.6353,0	0	21953.455	Class1	13.634,0	0	25575.996	Class1	13.6367,0	0	43779.595	Class2	13.6353,0	0	21526.599	Class2	13.6367,0	0	29916.291	Class2	13.6353,0	0	17181.72	Class2	13.6273,0	0	15344.705	Class2	13.634,0	0	24272.957	Class2	13.6327,0	0	19449.016
asparagine 4	341	911.72414	13.6828,0	29	115	Class1	13.6847,0	947	317604.955	Class1	13.686,0	925	378767.555	Class1	13.686,0	941	298059.711	Class1	13.686,0	869	347041.798	Class1	13.6913,0	938	560041.426	Class2	13.6807,0	950	264515.634	Class2	13.686,0	964	480399.293	Class2	13.686,0	940	357924.824	Class2	13.6847,0	920	431779.192	Class2	13.682,0	872	455765.37	Class2	13.682,0	880	478382.512
unknown	343	364.625	13.752,0	26	155	Class1	13.7513,0	279	19011.315	NA	NA	0	NA	Class1	13.7567,0	348	23121.015	Class1	13.754,0	373	24872.176	Class1	13.7553,0	327	39113.608	Class2	13.754,0	355	16407.032	Class2	13.7553,0	313	24226.394	NA	NA	0	NA	Class2	13.754,0	458	39067.673	Class2	13.7527,0	441	51983.816	Class2	13.7527,0	292	43233.614
methionine 1	344	612.26923	13.8424,0	26	250	Class1	13.8447,0	521	36648.603	Class1	13.8473,0	658	39905.758	Class1	13.8473,0	657	35337.305	Class1	13.8473,0	704	28377.813	Class1	13.8473,0	754	47020.008	Class2	13.8407,0	497	18192.389	Class2	13.8487,0	771	53638.44	Class2	13.8447,0	544	23829.446	Class2	13.842,0	707	46284.331	Class2	13.8447,0	564	55075.118	Class2	13.8393,0	675	47676.176
trans-4-hydroxy-L-proline 2	345	313	13.8782,0	14	305	NA	NA	0	NA	Class1	13.8593,0	427	46360.364	Class1	13.8593,0	26	48098.818	Class1	13.862,0	0	57075.637	Class1	13.8673,0	368	71384.807	NA	NA	0	NA	NA	NA	0	NA	Class2	13.8607,0	0	46591.001	NA	NA	0	NA	NA	NA	0	NA	NA	NA	0	NA
aspartic acid 1	347	960.03448	13.8808,0	29	232	Class1	13.8847,0	960	28999668.3	Class1	13.886,0	962	29285727.3	Class1	13.8847,0	964	29617126.6	Class1	13.8873,0	958	31213407.4	Class1	13.8967,0	960	35017810.4	Class2	13.8753,0	965	26845715.6	Class2	13.8833,0	967	25952543	Class2	13.8873,0	960	34741617	Class2	13.8807,0	966	28998024.3	Class2	13.878,0	965	27460819.2	Class2	13.8753,0	962	26384513.1
unknown	348	864.375	13.9117,0	8	331	Class1	13.9047,0	919	37063.582	Class1	13.9007,0	894	39076.325	Class1	13.938,0	750	3420.647	NA	NA	0	NA	NA	NA	0	NA	Class2	13.894,0	839	22967.739	NA	NA	0	NA	NA	NA	0	NA	NA	NA	0	NA	NA	NA	0	NA	Class2	13.898,0	851	27685.571
oxoproline	351	936.5	13.9447,0	28	156	Class1	13.946,0	961	86534111.9	Class1	13.9447,0	941	87531145.1	Class1	13.946,0	955	88494242.8	Class1	13.9487,0	960	94321770.1	Class1	13.958,0	790	108075373	Class2	13.9407,0	968	81758871.3	Class2	13.9513,0	946	106058188	Class2	13.9473,0	919	87615758.6	Class2	13.9487,0	954	91682314.6	Class2	13.946,0	955	88607813.6	Class2	13.9447,0	952	86670535.5
Cytosin	352	727.37931	13.9614,0	29	240	Class1	13.9633,0	689	241081.638	Class1	13.9647,0	752	260962.18	Class1	13.9647,0	698	238049.415	Class1	13.9673,0	676	296946.854	Class1	13.9753,0	713	348123.987	Class2	13.9567,0	667	221569.088	Class2	13.9673,0	615	328875.388	Class2	13.966,0	799	340781.21	Class2	13.962,0	761	284346.071	Class2	13.9593,0	780	258257.613	Class2	13.958,0	820	285558.823
4-aminobutyric acid 1	354	557.25	13.9816,0	28	174	Class1	13.9847,0	503	11705491.6	Class1	13.9847,0	538	10019810.2	Class1	13.9847,0	531	5495687.28	Class1	13.9847,0	570	5221360.66	NA	NA	0	NA	Class2	13.9807,0	591	21792349.4	Class2	13.9847,0	497	25081124.6	Class2	13.986,0	509	19004370.6	Class2	13.9833,0	524	26079391.7	Class2	13.9807,0	616	23268451.1	Class2	13.978,0	595	13703051.9
Maleamate 2	359	446.72727	14.0328,0	28	204	Class1	14.066,0	388	1839.626	Class1	14.0287,0	436	76104.514	Class1	14.0673,0	549	5283.224	Class1	14.0287,0	400	66754.518	Class1	14.0687,0	459	4119.334	Class2	14.0647,0	414	7699.111	Class2	14.0247,0	505	49431.718	Class2	14.0287,0	504	76208.105	Class2	14.026,0	440	63718.306	NA	NA	0	NA	Class2	14.022,0	529	51114.04
Analyte 422	362	249.46154	14.088,0	29	71	Class1	14.0913,0	210	261923.15	Class1	14.0913,0	212	291430.995	Class1	14.0847,0	283	334856.565	Class1	14.09,0	223	355348.41	Class1	14.094,0	235	597807.91	Class2	14.0887,0	263	428115.604	Class2	14.09,0	263	496034.252	Class2	14.0887,0	0	493681.127	Class2	14.0873,0	280	534354.797	Class2	14.0887,0	195	738822.82	Class2	14.086,0	207	508825.433
pyrogallol	363	391.13793	14.0948,0	29	254	Class1	14.0967,0	342	151860.729	Class1	14.0967,0	199	178299.068	Class1	14.0953,0	541	156714.368	Class1	14.0967,0	504	192603.754	Class1	14.1007,0	457	356990.473	Class2	14.094,0	431	98248.355	Class2	14.0953,0	380	158165.485	Class2	14.0967,0	309	253779.91	Class2	14.094,0	290	171733.435	Class2	14.094,0	427	252869.819	Class2	14.0927,0	267	146025.296
Threonic acid	364	465.375	14.1856,0	25	142	Class1	14.106,0	0	10894.096	Class1	14.19,0	486	17354.633	NA	NA	0	NA	Class1	14.1913,0	0	23940.456	Class1	14.1833,0	0	29620.339	Class2	14.186,0	433	7689.984	Class2	14.1887,0	483	13789.314	NA	NA	0	NA	Class2	14.1873,0	492	10104.627	Class2	14.186,0	486	13006.058	Class2	14.1847,0	509	11051.674
Analyte 425	365	0	14.1095,0	29	245	Class1	14.11,0	0	220326.048	Class1	14.1113,0	0	250648.823	Class1	14.11,0	0	214264.892	Class1	14.11,0	0	258976.973	Class1	14.1113,0	0	410527.962	Class2	14.11,0	0	185271.151	Class2	14.11,0	0	244997.031	Class2	14.1113,0	0	313358.169	Class2	14.1087,0	0	255610.688	Class2	14.1087,0	0	235560.47	Class2	14.1073,0	0	229128.519
Analyte 426	366	177.125	14.1215,0	29	263	Class1	14.1247,0	110	52761.945	Class1	14.126,0	0	56560.228	Class1	14.1233,0	0	46740.484	Class1	14.1233,0	174	52602.563	Class1	14.1273,0	0	75255.209	Class2	14.122,0	0	48231.32	Class2	14.1233,0	0	56140.886	Class2	14.1233,0	0	55336.72	Class2	14.122,0	177	65770.052	Class2	14.1207,0	0	53229.934	Class2	14.1193,0	176	53198.469
unknown	367	240	14.1773,0	6	172	Class1	14.178,0	0	27811.407	Class1	14.1793,0	269	24013.948	NA	NA	0	NA	Class1	14.1753,0	0	10738.828	NA	NA	0	NA	Class2	14.178,0	0	17278.796	NA	NA	0	NA	NA	NA	0	NA	Class2	14.1767,0	211	14731.817	NA	NA	0	NA	NA	NA	0	NA
unknown	368	316.5	14.1941,0	25	102	Class1	14.1953,0	231	106850.253	Class1	14.1953,0	257	110118.351	Class1	14.1927,0	343	99349.171	Class1	14.1953,0	283	115974.85	Class1	14.1967,0	0	161136.725	Class2	14.1953,0	201	98623.564	Class2	14.194,0	324	102675.931	Class2	14.194,0	324	249091.991	Class2	14.194,0	244	114419.388	Class2	14.194,0	0	276514.591	Class2	14.194,0	241	75495.286
Analyte 429	369	255.65	14.208,0	26	71	Class1	14.2087,0	310	49264.301	Class1	14.2113,0	339	48127.036	Class1	14.2087,0	0	52240.169	Class1	14.2073,0	0	62777.2	Class1	14.2113,0	243	70140.007	Class2	14.2073,0	41	37969.775	Class2	14.2087,0	206	57688.215	Class2	14.2073,0	274	68414.458	Class2	14.206,0	237	60334.973	Class2	14.206,0	500	56234.212	Class2	14.2047,0	0	44907.068
3-Methyloxindole 2	370	442.42857	14.2651,0	18	56	NA	NA	0	NA	NA	NA	0	NA	Class1	14.2647,0	0	88229.099	Class1	14.2647,0	378	105282.498	Class1	14.2687,0	690	159382.641	Class2	14.266,0	330	37563.619	Class2	14.266,0	0	176339.996	NA	NA	0	NA	Class2	14.2647,0	271	67115.988	NA	NA	0	NA	NA	NA	0	NA
L-cysteine	371	915.68966	14.2704,0	29	220	Class1	14.2713,0	910	643279.243	Class1	14.2727,0	921	663642.066	Class1	14.2713,0	913	599330.477	Class1	14.2713,0	905	679605.051	Class1	14.2727,0	938	978288.305	Class2	14.27,0	920	431766.306	Class2	14.2713,0	929	809706.301	Class2	14.2713,0	924	628341.664	Class2	14.27,0	916	506962.634	Class2	14.27,0	924	417162.577	Class2	14.2687,0	881	419902.76
Analyte 433	372	224.7	14.3282,0	29	71	Class1	14.33,0	312	32770.045	Class1	14.3327,0	276	28495.359	Class1	14.33,0	202	39864.957	Class1	14.3273,0	231	45852.325	Class1	14.33,0	274	85348.834	Class2	14.3287,0	150	31481.762	Class2	14.33,0	230	36756.501	Class2	14.3287,0	157	40530.282	Class2	14.3273,0	0	33391.297	Class2	14.3273,0	0	35689.72	Class2	14.3273,0	234	31873.767
N-Methyl-L-glutamic acid 2	374	559.71429	14.3914,0	29	202	Class1	14.3913,0	320	26520.983	Class1	14.3927,0	712	31431.681	Class1	14.39,0	652	26461.083	Class1	14.39,0	698	30253.466	Class1	14.3927,0	793	44745.23	Class2	14.394,0	454	22869.558	Class2	14.3927,0	0	9789.477	Class2	14.394,0	308	13116.619	Class2	14.39,0	552	16921.291	Class2	14.3913,0	651	20819.344	Class2	14.3913,0	766	29758.344
unknown	375	317.625	14.4049,0	29	268	Class1	14.4047,0	307	55661.423	Class1	14.4073,0	0	54188.755	Class1	14.406,0	0	36885.603	Class1	14.406,0	0	37433.552	Class1	14.4087,0	0	47469.731	Class2	14.406,0	0	62254.901	Class2	14.406,0	330	64202.717	Class2	14.4047,0	239	56691.071	Class2	14.4047,0	367	62687.984	Class2	14.4047,0	0	58450.625	Class2	14.4047,0	0	58737.673
unknown	376	298.66667	14.4588,0	27	174	Class1	14.462,0	0	244734.093	Class1	14.462,0	0	302615.186	Class1	14.4607,0	0	258941.711	Class1	14.4607,0	0	275090.563	Class1	14.462,0	0	350030.408	Class2	14.4607,0	306	34000.225	Class2	14.4607,0	0	43836.339	Class2	14.4593,0	0	57315.567	Class2	14.4593,0	0	44440.711	Class2	14.4593,0	0	72937.956	Class2	14.4567,0	0	41996.475
N(epsilon)-Trimethyllysine	377	374.125	14.4893,0	26	247	Class1	14.5087,0	482	22269.017	Class1	14.458,0	0	315.2	Class1	14.4913,0	0	19998.718	Class1	14.4553,0	0	98.184	Class1	14.5073,0	518	30719.734	Class2	14.4567,0	473	559.695	Class2	14.4527,0	0	48.037	Class2	14.4927,0	329	16397.72	Class2	14.4927,0	217	27167.786	Class2	14.49,0	394	31509.099	Class2	14.4913,0	213	27368.878
alpha-ketoglutaric acid	378	857	14.5147,0	29	198	Class1	14.514,0	932	250395.423	Class1	14.514,0	799	278506.382	Class1	14.5127,0	917	187772.198	Class1	14.514,0	835	248786.744	Class1	14.514,0	936	409950.424	Class2	14.514,0	785	70506.856	Class2	14.5167,0	847	127189.308	Class2	14.5153,0	848	127784.317	Class2	14.5153,0	826	126825.203	Class2	14.514,0	863	126436.988	Class2	14.514,0	914	84661.442
3-Methylthiopropylamine	379	571.27586	14.5239,0	29	174	Class1	14.5233,0	559	2469828.49	Class1	14.5247,0	573	2257774.52	Class1	14.5233,0	574	874420.165	Class1	14.522,0	575	904725.82	Class1	14.522,0	551	924507.279	Class2	14.526,0	612	4671410.28	Class2	14.526,0	558	5368163.94	Class2	14.526,0	560	4669993.81	Class2	14.526,0	584	6172379.67	Class2	14.5233,0	549	4932317.01	Class2	14.5233,0	559	2575889.98
threo-beta-hyrdoxyaspartate 2	382	361.42857	14.6194,0	26	142	Class1	14.6193,0	0	85985.315	Class1	14.6193,0	265	118177.658	Class1	14.6193,0	0	151531.657	Class1	14.6193,0	346	259484.301	Class1	14.6207,0	373	588430.062	Class2	14.6167,0	0	23777.548	Class2	14.6207,0	0	67925.059	Class2	14.622,0	372	65167.924	Class2	14.622,0	0	90857.708	Class2	14.618,0	348	110863.345	Class2	14.6207,0	0	202510.459
Analyte 448	383	0	14.625,0	29	246	Class1	14.626,0	0	517733.052	Class1	14.626,0	0	577475.064	Class1	14.626,0	0	457091.796	Class1	14.6247,0	0	564048.619	Class1	14.6273,0	0	921281.339	Class2	14.626,0	0	31752.026	Class2	14.6273,0	0	613140.236	Class2	14.6273,0	0	978594.315	Class2	14.626,0	0	943717.663	Class2	14.6233,0	0	543289.934	Class2	14.626,0	0	1725506.55
glutamine 4	386	667.04348	14.6927,0	24	227	Class1	14.6927,0	767	1086.532	Class1	14.6953,0	463	643.35	Class1	14.6913,0	274	196.5	Class1	14.69,0	779	8137.305	Class1	14.6873,0	725	70327.832	Class2	14.694,0	736	14997.078	Class2	14.694,0	499	35542.985	Class2	14.694,0	727	0	Class2	14.69,0	838	86334.617	Class2	14.6913,0	412	31506.009	Class2	14.69,0	698	88884.956
phenylpyruvate	388	467.33333	14.7002,0	12	146	Class1	14.6993,0	0	7897.671	NA	NA	0	NA	Class1	14.7007,0	0	6410.522	Class1	14.7007,0	0	4781.125	Class1	14.71,0	363	8292.926	NA	NA	0	NA	NA	NA	0	NA	NA	NA	0	NA	NA	NA	0	NA	NA	NA	0	NA	NA	NA	0	NA
Phosphoglycolic acid	389	555.96296	14.7441,0	29	357	Class1	14.742,0	822	21136.641	Class1	14.7433,0	853	23812.238	Class1	14.7433,0	539	7982.536	Class1	14.7473,0	471	13816.468	Class1	14.7447,0	689	40868.868	Class2	14.7407,0	519	10517.312	Class2	14.746,0	488	13510.147	Class2	14.742,0	548	14947.793	Class2	14.742,0	629	16549.012	Class2	14.7367,0	0	14831.893	Class2	14.7473,0	647	17118.918
pimelic acid	391	275	14.7806,0	26	217	Class1	14.7807,0	0	52880.573	Class1	14.7807,0	0	56031.151	Class1	14.782,0	0	37586.606	Class1	14.7807,0	0	38393.375	Class1	14.782,0	0	59036.875	Class2	14.782,0	0	47088.901	Class2	14.7833,0	0	50194.271	Class2	14.782,0	268	39778.951	Class2	14.7807,0	0	50524.006	Class2	14.7807,0	0	54688.988	Class2	14.7807,0	0	47144.926
unknown	395	488.88	14.8222,0	25	128	Class1	14.8233,0	492	33545.263	Class1	14.822,0	514	134049.388	Class1	14.8247,0	524	118566.261	Class1	14.8233,0	510	129506.938	Class1	14.818,0	427	176055.7	Class2	14.8247,0	464	65952.159	Class2	14.8233,0	400	99900.726	Class2	14.8247,0	527	103282.618	Class2	14.8233,0	510	97344.13	NA	NA	0	NA	Class2	14.8207,0	476	96113.863
unknown	396	520.41379	14.8331,0	29	188	Class1	14.8327,0	534	7409454.88	Class1	14.834,0	518	7917213.79	Class1	14.834,0	526	8642806.74	Class1	14.834,0	498	9350012.88	Class1	14.838,0	525	11839256.1	Class2	14.834,0	500	8243916.07	Class2	14.8367,0	525	9809317.81	Class2	14.838,0	511	10760783.3	Class2	14.8353,0	533	9618264.4	Class2	14.83,0	537	5925018.97	Class2	14.834,0	530	9457875.72
unknown	397	418.17857	14.8424,0	29	211	Class1	14.8407,0	0	1017230.01	Class1	14.842,0	424	1088143.16	Class1	14.8433,0	283	986865.944	Class1	14.842,0	435	924636.968	Class1	14.8513,0	464	1320448.01	Class2	14.842,0	428	1212462.06	Class2	14.846,0	420	1286050.21	Class2	14.846,0	426	1157526.25	Class2	14.846,0	417	1051108.92	Class2	14.8367,0	373	766477.889	Class2	14.8447,0	382	1158988.67
hexadecane	400	343.33333	14.8883,0	28	200	Class1	14.886,0	495	10975.796	Class1	14.8873,0	418	14945.959	Class1	14.8873,0	450	25992.381	Class1	14.8873,0	426	49358.329	Class1	14.8887,0	395	87707.985	Class2	14.8913,0	340	8966.753	NA	NA	0	NA	Class2	14.8887,0	184	27302.938	Class2	14.8887,0	476	26752.379	Class2	14.8873,0	0	27017.784	Class2	14.8873,0	448	26303.941
beta-Glutamic acid 1	403	741.85714	14.9504,0	14	232	Class1	14.9487,0	700	49244.597	Class1	14.95,0	751	57765.1	Class1	14.9473,0	715	52644.58	Class1	14.9487,0	677	57339.928	Class1	14.95,0	741	100659.762	Class2	14.95,0	787	48325.707	Class2	14.95,0	634	63562.833	Class2	14.9513,0	892	172952.911	Class2	14.9513,0	644	108218.564	NA	NA	0	NA	Class2	14.9513,0	879	223149.562
ornithine	404	794.46429	14.9701,0	28	142	Class1	14.9713,0	811	269586.119	Class1	14.9713,0	839	332416.622	Class1	14.9687,0	827	254152.05	Class1	14.97,0	850	279616.756	Class1	14.9713,0	824	479615.735	Class2	14.9713,0	837	179158.826	Class2	14.9727,0	770	489244.237	Class2	14.97,0	863	343013.189	Class2	14.9713,0	792	304644.721	Class2	14.9607,0	507	323414.595	Class2	14.9713,0	939	760034.909
unknown	405	278.46154	14.991,0	16	261	Class1	14.9927,0	332	41445.224	NA	NA	0	NA	Class1	14.9927,0	319	35473.147	Class1	14.9927,0	281	36971.66	NA	NA	0	NA	Class2	14.9913,0	203	34595.57	Class2	14.9913,0	0	47436.998	NA	NA	0	NA	Class2	14.9913,0	37	62495.576	Class2	14.99,0	369	47617.796	Class2	14.9913,0	287	55115.069
unknown	407	700.24	15.0253,0	25	169	Class1	15.0247,0	767	20091.647	Class1	15.026,0	513	33636.74	Class1	15.0273,0	542	29216.456	Class1	15.0247,0	644	38439.963	Class1	15.022,0	857	45356.001	Class2	15.026,0	722	31540.443	Class2	15.014,0	466	62524.072	Class2	15.0287,0	886	36049.506	NA	NA	0	NA	Class2	15.022,0	655	55220.156	Class2	15.0527,0	590	4014.187
glutamic acid	409	927	15.0401,0	29	246	Class1	15.042,0	944	8147633.91	Class1	15.042,0	913	8688177.19	Class1	15.0393,0	907	7691072.52	Class1	15.0393,0	931	8498077.52	Class1	15.042,0	949	10696453.8	Class2	15.0407,0	946	7537132.55	Class2	15.046,0	949	11462272.8	Class2	15.0433,0	866	9883114.32	Class2	15.042,0	851	9345738.12	Class2	15.0407,0	945	8873629.48	Class2	15.0407,0	934	8390981.23
5-Aminovaleric acid 1	410	469.07407	15.103,0	27	174	Class1	15.1047,0	540	61995.1	Class1	15.1047,0	471	49837.203	Class1	15.1047,0	468	29740.654	Class1	15.1033,0	368	33293.629	NA	NA	0	NA	Class2	15.1033,0	382	50240.163	Class2	15.1047,0	489	83720.117	Class2	15.1047,0	484	63707.003	Class2	15.1033,0	559	73598.251	Class2	15.1033,0	488	51605.522	Class2	15.1007,0	511	31646.651
tartaric acid	411	321.66667	15.1285,0	21	355	NA	NA	0	NA	NA	NA	0	NA	Class1	15.122,0	478	7697.619	Class1	15.1273,0	0	13682.105	Class1	15.13,0	486	872353.979	Class2	15.13,0	623	6071.721	NA	NA	0	NA	Class2	15.138,0	277	14193.617	Class2	15.13,0	300	10192.79	NA	NA	0	NA	NA	NA	0	NA
phenylalanine 1	412	913.75862	15.1424,0	29	218	Class1	15.142,0	919	794575.559	Class1	15.1447,0	945	893255.331	Class1	15.142,0	895	762631.612	Class1	15.142,0	911	881219.913	Class1	15.142,0	926	1525862.85	Class2	15.1433,0	921	658708.15	Class2	15.146,0	931	1645255.8	Class2	15.1433,0	917	848389.454	Class2	15.1433,0	916	1095606.38	Class2	15.142,0	917	1041657.67	Class2	15.142,0	928	1060888.51
unknown	413	382.33333	15.1512,0	15	217	Class1	15.1527,0	305	27807.618	NA	NA	0	NA	NA	NA	0	NA	Class1	15.1513,0	299	30936.68	Class1	15.1513,0	375	48710.352	Class2	15.154,0	300	22567.909	Class2	15.1527,0	408	39738.189	NA	NA	0	NA	Class2	15.1513,0	415	28384.152	NA	NA	0	NA	Class2	15.1487,0	557	23659.682
toluenesulfonic acid	414	478.06897	15.1704,0	29	229	Class1	15.17,0	455	132088.084	Class1	15.1673,0	401	140513.441	Class1	15.17,0	442	139104.732	Class1	15.17,0	595	150871.146	Class1	15.1727,0	547	216077.273	Class2	15.1713,0	468	88420.412	Class2	15.174,0	545	99893.052	Class2	15.1727,0	559	87487.444	Class2	15.17,0	431	93786.9	Class2	15.1713,0	505	77997.827	Class2	15.17,0	506	107256.643
4-Hydroxybenzoic acid	415	690.51724	15.1802,0	29	223	Class1	15.1807,0	792	39521.932	Class1	15.1807,0	647	41984.52	Class1	15.1807,0	695	42011.745	Class1	15.1807,0	672	43585.908	Class1	15.1807,0	754	65397.43	Class2	15.182,0	786	38645.65	Class2	15.1833,0	763	40545.944	Class2	15.182,0	735	60159.955	Class2	15.1807,0	627	25108.199	Class2	15.1807,0	803	34256.142	Class2	15.1767,0	398	10650.069
unknown	416	279	15.2197,0	21	58	Class1	15.2193,0	310	80900.72	NA	NA	0	NA	Class1	15.2207,0	273	97069.87	Class1	15.2167,0	0	89052.733	Class1	15.2207,0	0	113660.807	Class2	15.2207,0	0	76602.853	Class2	15.222,0	152	25498.036	Class2	15.2207,0	417	95279.354	Class2	15.2193,0	370	90696.614	Class2	15.2193,0	177	85793.398	Class2	15.218,0	0	71550.429
Fluorene	418	305.5	15.2644,0	22	200	Class1	15.2687,0	305	5986.499	Class1	15.266,0	275	6555.203	Class1	15.262,0	205	5625.892	Class1	15.2633,0	427	9432.33	Class1	15.2647,0	312	21100.88	NA	NA	0	NA	Class2	15.2647,0	468	6334.256	Class2	15.266,0	327	5728.049	Class2	15.2673,0	188	6521.038	Class2	15.2633,0	661	8226.606	Class2	15.2633,0	323	20168.955
4-hydroxyphenylacetic acid	419	499.85714	15.3055,0	21	179	Class1	15.3087,0	450	15173.271	Class1	15.2967,0	598	11850.136	NA	NA	0	NA	Class1	15.298,0	547	12442.377	NA	NA	0	NA	Class2	15.31,0	563	16256.012	Class2	15.302,0	330	6439.808	Class2	15.31,0	552	12305.366	NA	NA	0	NA	Class2	15.3087,0	507	13588.178	NA	NA	0	NA
unknown	420	426.04	15.3301,0	25	174	NA	NA	0	NA	Class1	15.3487,0	582	47603.633	Class1	15.334,0	537	48707.006	Class1	15.334,0	339	63329.891	Class1	15.3367,0	507	115626.352	Class2	15.3273,0	363	46022.307	Class2	15.322,0	214	44375.654	Class2	15.326,0	490	43921.886	Class2	15.3273,0	365	60068.531	Class2	15.326,0	550	35934.547	Class2	15.334,0	384	48988.117
unknown	421	569.86207	15.3547,0	29	204	Class1	15.3513,0	640	520748.479	Class1	15.358,0	599	542459.13	Class1	15.354,0	560	396435.609	Class1	15.358,0	600	406051.444	Class1	15.3567,0	622	561371.409	Class2	15.3593,0	634	467890.731	Class2	15.3567,0	578	304048.248	Class2	15.354,0	560	274171.267	Class2	15.3553,0	618	237655.013	Class2	15.3553,0	631	353861.551	Class2	15.3527,0	486	286542.994
unknown	423	268.55	15.424,0	29	211	Class1	15.3913,0	0	40250.264	Class1	15.4007,0	255	37770.397	Class1	15.3927,0	289	35196.322	Class1	15.4113,0	279	37964.845	Class1	15.4287,0	0	57637.101	Class2	15.4167,0	270	60009.158	Class2	15.4287,0	287	51969.78	Class2	15.422,0	0	42164.481	Class2	15.4233,0	175	36582.683	Class2	15.4247,0	277	35239.344	Class2	15.4393,0	284	51089.352
lauric acid	424	505.27778	15.4663,0	20	117	Class1	15.466,0	735	61894.895	Class1	15.4633,0	823	53995.497	Class1	15.4673,0	543	55446.674	Class1	15.462,0	700	51740.812	Class1	15.462,0	683	81384.157	NA	NA	0	NA	Class2	15.4687,0	319	36993.885	Class2	15.466,0	641	34252.512	NA	NA	0	NA	NA	NA	0	NA	NA	NA	0	NA
Lyxose 2	425	561.55556	15.5053,0	28	103	Class1	15.4873,0	719	43743.241	Class1	15.4927,0	676	43466.229	Class1	15.4873,0	711	38669.562	Class1	15.502,0	700	40320.026	Class1	15.51,0	614	54067.438	Class2	15.5047,0	786	34713.158	Class2	15.51,0	491	23391.038	Class2	15.5087,0	651	19682.738	Class2	15.506,0	539	26970.408	Class2	15.5087,0	425	28368.793	Class2	15.5153,0	411	23837.757
pyrophosphate 3	426	543.88462	15.5441,0	26	451	Class1	15.5113,0	728	28420.204	Class1	15.5207,0	730	24914.498	Class1	15.5087,0	362	5078.839	Class1	15.5313,0	423	10291.511	Class1	15.546,0	804	45473.774	Class2	15.5353,0	384	4977.621	Class2	15.5473,0	674	8202.502	Class2	15.5407,0	379	8404.365	Class2	15.5433,0	476	8971.546	Class2	15.5433,0	377	8903.701	Class2	15.5567,0	390	11801.761
Analyte 494	427	262.875	15.5465,0	15	245	Class1	15.5273,0	330	10180.759	Class1	15.5313,0	0	11708.227	Class1	15.534,0	0	12034.699	Class1	15.542,0	0	9397.952	NA	NA	0	NA	Class2	15.546,0	0	6693.52	Class2	15.5553,0	271	9283.071	Class2	15.5513,0	267	8048.711	Class2	15.554,0	265	7251.39	NA	NA	0	NA	NA	NA	0	NA
unknown	428	235.21429	15.5825,0	25	318	Class1	15.5607,0	0	52687.134	Class1	15.5647,0	199	73647.377	Class1	15.5593,0	0	46567.864	Class1	15.5753,0	0	70770.462	NA	NA	0	NA	Class2	15.5847,0	0	41277.701	Class2	15.5927,0	0	71617.812	Class2	15.59,0	180	123263.216	Class2	15.5913,0	294	138358.06	Class2	15.5927,0	18	51353.087	Class2	15.594,0	230	56925.764
unknown	429	831.27778	15.6021,0	18	97	Class1	15.602,0	925	7796.04	NA	NA	0	NA	Class1	15.6033,0	819	3978.861	Class1	15.6007,0	514	22973.14	NA	NA	0	NA	Class2	15.602,0	930	14508.264	Class2	15.5993,0	866	41687.869	Class2	15.6327,0	572	8946.804	Class2	15.598,0	867	37616.917	NA	NA	0	NA	NA	NA	0	NA
unknown	430	734.89655	15.6543,0	29	217	Class1	15.6407,0	714	702478.203	Class1	15.6447,0	700	719467.39	Class1	15.6393,0	752	707129.818	Class1	15.6473,0	728	780486.33	Class1	15.6553,0	806	853837.394	Class2	15.65,0	638	637893.591	Class2	15.6553,0	788	574811.014	Class2	15.6513,0	777	465700.373	Class2	15.654,0	759	436959.606	Class2	15.654,0	800	480587.012	Class2	15.6633,0	780	349774.964
taurine	434	915.7931	15.7085,0	29	174	Class1	15.6753,0	873	18499488.5	Class1	15.6847,0	917	21864096.7	Class1	15.678,0	903	19542711.4	Class1	15.7007,0	915	28000643.2	Class1	15.718,0	917	36051839.9	Class2	15.706,0	922	29087360.2	Class2	15.7167,0	923	34488721.6	Class2	15.7087,0	918	32314093.4	Class2	15.714,0	916	34151758.1	Class2	15.7127,0	921	34858289.3	Class2	15.7247,0	920	41103836.4
Ribonic acid, gamma-lactone	435	377.38095	15.7045,0	26	335	NA	NA	0	NA	Class1	15.698,0	0	41011.428	Class1	15.6913,0	387	43074.381	Class1	15.694,0	0	29613.217	Class1	15.7047,0	0	28018.38	NA	NA	0	NA	Class2	15.7033,0	402	22729.664	Class2	15.7007,0	352	22531.492	Class2	15.702,0	384	21142.526	Class2	15.702,0	0	18690.781	Class2	15.7113,0	386	41076.681
L-homoserine 3	437	230.375	15.7493,0	11	200	NA	NA	0	NA	Class1	15.742,0	214	11642.198	Class1	15.7393,0	0	8495.788	Class1	15.742,0	267	9877.98	NA	NA	0	NA	NA	NA	0	NA	Class2	15.7527,0	0	8748.949	Class2	15.75,0	233	28477.736	Class2	15.7513,0	0	12945.56	NA	NA	0	NA	NA	NA	0	NA
3-ureidopropionate 2	438	256.66667	15.7593,0	24	136	Class1	15.7527,0	343	55204.938	Class1	15.754,0	519	59789.373	Class1	15.7527,0	276	49131.849	Class1	15.7567,0	291	66699.834	Class1	15.7607,0	269	119346.321	Class2	15.758,0	236	52407.808	Class2	15.7607,0	182	95005.65	Class2	15.758,0	145	96198.669	Class2	15.7593,0	205	57795.738	Class2	15.7593,0	283	100109.553	Class2	15.7633,0	190	141021.922
unknown	439	318.25	15.7741,0	15	312	NA	NA	0	NA	NA	NA	0	NA	Class1	15.7607,0	0	1529.43	Class1	15.762,0	0	4527.363	Class1	15.7767,0	0	12784.774	NA	NA	0	NA	NA	NA	0	NA	NA	NA	0	NA	NA	NA	0	NA	NA	NA	0	NA	Class2	15.7847,0	0	9197.052
unknown	441	233.66667	15.8213,0	29	258	Class1	15.8127,0	0	108208.459	Class1	15.8167,0	0	121371.779	Class1	15.8127,0	211	112604.004	Class1	15.8167,0	174	139488.847	Class1	15.8233,0	0	196201.853	Class2	15.8207,0	282	82291.752	Class2	15.8233,0	444	70466.944	Class2	15.8207,0	0	71191.457	Class2	15.8207,0	0	401291.33	Class2	15.8207,0	0	45579.211	Class2	15.8273,0	395	780098.513
phthalic acid	444	302.5	15.8748,0	23	221	Class1	15.878,0	0	7602.732	Class1	15.8767,0	0	9809.696	Class1	15.8753,0	226	11520.579	Class1	15.874,0	0	12612.16	Class1	15.8793,0	516	58930.853	NA	NA	0	NA	NA	NA	0	NA	Class2	15.8793,0	283	13698.355	Class2	15.874,0	0	15344.514	Class2	15.8727,0	196	9668.655	NA	NA	0	NA
3-(2-Hydroxyphenyl)propionic acid	445	221.53846	15.9194,0	25	282	Class1	15.9153,0	215	7368.405	Class1	15.914,0	0	7648.605	Class1	15.9153,0	0	7329.7	Class1	15.9167,0	0	12371.13	Class1	15.9193,0	0	13881.688	Class2	15.9153,0	0	8439.353	Class2	15.922,0	388	6700.244	Class2	15.918,0	0	5882.267	Class2	15.9207,0	248	8081.95	Class2	15.9193,0	0	7719.344	Class2	15.9233,0	190	11543.28
xylitol	447	580.55556	15.9801,0	9	103	Class1	15.9793,0	626	85719.797	Class1	15.9793,0	643	80789.321	NA	NA	0	NA	NA	NA	0	NA	Class1	15.982,0	620	181707.965	Class2	15.9767,0	393	31641.523	Class2	15.9793,0	560	87664.272	Class2	15.9807,0	659	77745.384	NA	NA	0	NA	Class2	15.9793,0	583	93296.308	Class2	15.9807,0	476	62838.078
unknown	448	248.47826	15.9962,0	25	255	NA	NA	0	NA	NA	NA	0	NA	Class1	15.9927,0	264	12812.754	Class1	15.9927,0	205	19840.411	Class1	15.998,0	220	27484.36	NA	NA	0	NA	Class2	15.9993,0	223	9234.375	Class2	15.9953,0	205	12676.189	Class2	15.9967,0	249	12120.941	Class2	15.9953,0	264	16416.25	Class2	15.9967,0	215	16424.401
N-alpha-Acetyl-L-ornithine 3	451	271.72	16.0306,0	29	71	Class1	16.0273,0	327	202289.016	Class1	16.03,0	0	208510.466	Class1	16.0273,0	204	210741.35	Class1	16.03,0	225	235617.73	Class1	16.0327,0	326	365767.756	Class2	16.0313,0	0	203858.275	Class2	16.0313,0	228	225967.614	Class2	16.0313,0	231	209849.55	Class2	16.03,0	302	218592.699	Class2	16.03,0	0	204819.088	Class2	16.0327,0	289	364544.169
unknown	452	262.46154	16.0541,0	29	258	Class1	16.0527,0	261	104382.019	Class1	16.054,0	285	106250.341	Class1	16.0513,0	194	107501.584	Class1	16.0527,0	145	125059.107	Class1	16.054,0	318	172864.005	Class2	16.0553,0	0	37674.266	Class2	16.0553,0	0	53586.991	Class2	16.0527,0	288	90805.825	Class2	16.054,0	271	177743.713	Class2	16.0527,0	376	134645.448	Class2	16.0553,0	347	218380.866
fucose 1	454	447.4375	16.0863,0	16	117	Class1	16.0873,0	535	67075.635	Class1	16.0887,0	444	64328.842	NA	NA	0	NA	Class1	16.0873,0	357	72699.145	NA	NA	0	NA	Class2	16.086,0	733	67444.121	NA	NA	0	NA	Class2	16.086,0	293	49859.849	NA	NA	0	NA	Class2	16.0847,0	549	80437.94	Class2	16.0833,0	602	92219.627
alpha-Aminoadipic acid	456	726	16.1102,0	29	260	Class1	16.11,0	605	36257.06	Class1	16.11,0	638	38775.67	Class1	16.1087,0	692	37454.686	Class1	16.114,0	803	43790.569	Class1	16.118,0	807	62448.393	Class2	16.1073,0	677	21920.159	Class2	16.1113,0	789	30641.077	Class2	16.1073,0	526	19890.38	Class2	16.1073,0	661	26290.003	Class2	16.11,0	382	16566.694	Class2	16.1073,0	547	29002.202
Analyte 529	457	161.66667	16.1289,0	10	284	Class1	16.1287,0	25	10373.104	Class1	16.1273,0	229	10404.241	NA	NA	0	NA	Class1	16.1287,0	225	11416.895	Class1	16.1313,0	194	10319.561	Class2	16.1287,0	0	7913.024	Class2	16.1273,0	0	12122.928	Class2	16.1287,0	209	14514.977	NA	NA	0	NA	NA	NA	0	NA	NA	NA	0	NA
D-Arabitol	458	274.55556	16.142,0	16	246	Class1	16.142,0	0	13948.317	NA	NA	0	NA	NA	NA	0	NA	Class1	16.1447,0	0	22154.961	Class1	16.146,0	0	22577.175	NA	NA	0	NA	NA	NA	0	NA	Class2	16.142,0	177	18115.25	Class2	16.142,0	354	18288.538	Class2	16.1407,0	333	38172.247	NA	NA	0	NA
beta-Glycerophosphoric acid	460	691.66667	16.1814,0	27	117	Class1	16.1847,0	522	285692.442	Class1	16.186,0	703	304526.281	Class1	16.1847,0	693	286117.158	NA	NA	0	NA	NA	NA	0	NA	Class2	16.182,0	753	372750.717	Class2	16.182,0	804	263687.092	Class2	16.1807,0	800	220615.986	Class2	16.1807,0	620	273051.201	Class2	16.182,0	418	315927.128	Class2	16.182,0	771	300632.745
Acetol 5	463	407.71429	16.2534,0	15	217	Class1	16.2567,0	0	11485.916	Class1	16.2567,0	430	13447.246	Class1	16.254,0	394	12116.759	Class1	16.2567,0	368	10101.989	Class1	16.258,0	263	15174.706	NA	NA	0	NA	Class2	16.2527,0	340	8862.882	NA	NA	0	NA	NA	NA	0	NA	Class2	16.2513,0	353	13438.469	NA	NA	0	NA
6-deoxy-D-glucose 2	465	641.42308	16.3315,0	26	117	Class1	16.3233,0	599	147626.692	Class1	16.3247,0	605	173464.791	Class1	16.3247,0	702	135974.395	Class1	16.3273,0	710	163851.596	Class1	16.3313,0	577	188283.308	Class2	16.334,0	602	71950.085	Class2	16.334,0	590	43319.901	Class2	16.334,0	627	43536.023	Class2	16.334,0	619	52624.399	Class2	16.3313,0	710	55697.642	NA	NA	0	NA
putrescine 2	467	705.64286	16.3841,0	28	174	Class1	16.3873,0	814	252583.643	Class1	16.3887,0	786	275555.174	Class1	16.3873,0	460	276877.934	Class1	16.3887,0	707	352496.067	Class1	16.39,0	700	512280.878	Class2	16.3847,0	531	155280.732	Class2	16.3847,0	738	238551.076	Class2	16.3847,0	868	488631.308	Class2	16.3833,0	749	606515.287	Class2	16.386,0	751	200917.063	Class2	16.3793,0	781	273978.202
Ciliatine	468	865.03448	16.3914,0	29	398	Class1	16.3927,0	878	229303.925	Class1	16.394,0	867	246256.977	Class1	16.3927,0	800	267851.808	Class1	16.3913,0	839	330086.663	Class1	16.394,0	838	480201.488	Class2	16.3913,0	756	142617.865	Class2	16.3913,0	845	171144.793	Class2	16.3927,0	894	360232.745	Class2	16.3913,0	831	378842.735	Class2	16.39,0	839	186970.529	Class2	16.3913,0	917	299069.347
unknown	470	289.26316	16.4666,0	19	184	Class1	16.4687,0	258	26513.643	Class1	16.4633,0	381	22405.121	Class1	16.462,0	465	31085.692	Class1	16.4633,0	319	18513.655	Class1	16.4687,0	197	22434.451	Class2	16.466,0	184	13877.837	Class2	16.47,0	209	20137.241	NA	NA	0	NA	NA	NA	0	NA	Class2	16.4727,0	279	15919.688	Class2	16.4673,0	407	21359.868
3,6-Anhydro-D-galactose 3	471	765.31034	16.4947,0	29	231	Class1	16.4953,0	823	139919.522	Class1	16.4967,0	864	139043.241	Class1	16.494,0	768	143964.311	Class1	16.494,0	870	159903.099	Class1	16.4953,0	756	228811.23	Class2	16.4953,0	783	95789.733	Class2	16.4953,0	840	106006.887	Class2	16.4953,0	752	80852.288	Class2	16.4953,0	827	81859.357	Class2	16.494,0	759	85992.891	Class2	16.494,0	842	125160.154
unknown	472	310.10345	16.5091,0	29	71	Class1	16.51,0	383	224245.628	Class1	16.5113,0	267	213686.574	Class1	16.51,0	362	236159.025	Class1	16.51,0	224	256605.025	Class1	16.51,0	354	368799.537	Class2	16.51,0	255	211632.899	Class2	16.5087,0	206	203027.98	Class2	16.5087,0	274	195252.617	Class2	16.5087,0	255	240008.269	Class2	16.5087,0	358	217521.436	Class2	16.5087,0	302	245790.964
2-Amino-1-phenylethanol	473	685.07407	16.5339,0	27	174	Class1	16.534,0	781	247904.288	Class1	16.5353,0	703	260117.05	Class1	16.534,0	731	245834.338	Class1	16.5327,0	672	323163.591	Class1	16.5353,0	776	524327.998	Class2	16.5353,0	670	251176.94	Class2	16.534,0	779	162922.91	Class2	16.5327,0	713	331280.851	NA	NA	0	NA	Class2	16.5313,0	769	432946.779	Class2	16.5353,0	584	308040.311
N-Acetyl-L-glutamic acid 1	474	311	16.54,0	17	255	Class1	16.5393,0	210	33438.915	Class1	16.542,0	383	31496.921	NA	NA	0	NA	NA	NA	0	NA	Class1	16.5393,0	385	54367.842	Class2	16.546,0	326	35508.022	NA	NA	0	NA	NA	NA	0	NA	Class2	16.5393,0	482	125530.456	NA	NA	0	NA	Class2	16.5407,0	494	271338.469
D-(glycerol 1-phosphate)	475	853.13793	16.5911,0	29	299	Class1	16.5927,0	841	1643505.08	Class1	16.5927,0	846	1764726.3	Class1	16.5913,0	853	1359770.31	Class1	16.5913,0	855	1438217.01	Class1	16.5927,0	879	2009626.45	Class2	16.5927,0	845	1634721.9	Class2	16.5927,0	858	2017798.87	Class2	16.5927,0	853	1762149.92	Class2	16.5927,0	859	2189773.4	Class2	16.59,0	848	1009895.47	Class2	16.5927,0	874	2321839.85
Glucose-1-phosphate	479	862.65517	16.6546,0	29	217	Class1	16.6553,0	898	136936.133	Class1	16.6553,0	872	139286.551	Class1	16.6553,0	897	136139.527	Class1	16.6553,0	823	162085.471	Class1	16.654,0	795	245287.748	Class2	16.6553,0	787	84836.84	Class2	16.6567,0	865	81779.988	Class2	16.654,0	894	102741.824	Class2	16.6553,0	930	145846.305	Class2	16.654,0	906	155245.106	Class2	16.6553,0	946	176018.646
IS	482	362	16.718,0	29	218	Class1	16.7193,0	321	358236	Class1	16.7193,0	276	361199	Class1	16.718,0	322	361733	Class1	16.718,0	425	421537	Class1	16.7193,0	249	518816	Class2	16.7193,0	341	310646.464	Class2	16.7193,0	359	349889.878	Class2	16.718,0	388	324598.112	Class2	16.718,0	403	408906.867	Class2	16.718,0	396	336139.274	Class2	16.7167,0	432	507966.458
farnesol 2	483	309.2	16.7445,0	20	212	Class1	16.7473,0	140	18133.745	NA	NA	0	NA	Class1	16.7447,0	287	16964.164	NA	NA	0	NA	Class1	16.7433,0	270	28992.011	Class2	16.7473,0	250	15230.105	Class2	16.7473,0	263	9040.272	Class2	16.7433,0	299	20113.813	Class2	16.7447,0	0	9023.222	Class2	16.7447,0	388	22959.182	NA	NA	0	NA
2-deoxy-D-glucose 1	484	611.2069	16.7678,0	29	292	Class1	16.7687,0	534	37829.914	Class1	16.77,0	661	41178.492	Class1	16.7687,0	641	46521.984	Class1	16.7673,0	650	52826.908	Class1	16.7687,0	543	104227.38	Class2	16.77,0	628	45405.079	Class2	16.7687,0	656	63477.277	Class2	16.7687,0	598	57716.29	Class2	16.7673,0	590	57352.141	Class2	16.7673,0	642	65833.578	Class2	16.7673,0	615	48705.212
4-Hydroxymandelic acid	485	522.03704	16.8108,0	27	267	Class1	16.8127,0	441	27115.517	Class1	16.8113,0	449	29023.221	Class1	16.81,0	771	27851.214	Class1	16.81,0	605	28430.714	NA	NA	0	NA	Class2	16.8113,0	657	25265.503	Class2	16.8127,0	359	21961.036	Class2	16.8113,0	564	27010.268	Class2	16.8113,0	352	16131.085	Class2	16.8113,0	741	40783.353	Class2	16.81,0	436	10518.486
O-Phosphorylethanolamine	487	879.13793	16.8411,0	29	299	Class1	16.842,0	814	67332.902	Class1	16.8433,0	919	74827.253	Class1	16.8393,0	921	117179.873	Class1	16.8407,0	916	160100.077	Class1	16.842,0	928	262668.483	Class2	16.842,0	782	41211.615	Class2	16.842,0	903	62781.47	Class2	16.842,0	845	88910.888	Class2	16.842,0	907	106407.587	Class2	16.8407,0	881	81474.639	Class2	16.8407,0	873	100635.432
(2R)-2-amino-3-phosphonopropanoic acid 2	488	322.09524	16.9132,0	22	268	Class1	16.8847,0	479	565.296	Class1	16.9367,0	287	38370.896	Class1	16.8833,0	283	0	Class1	16.934,0	219	35351.586	Class1	16.8847,0	498	259.919	Class2	16.9353,0	258	18338.274	Class2	16.8847,0	281	0	Class2	16.8833,0	340	1707.844	NA	NA	0	NA	Class2	16.882,0	514	0	Class2	16.882,0	319	75.956
unknown	489	729.75862	16.8957,0	29	231	Class1	16.8967,0	800	28456.981	Class1	16.898,0	758	29292.487	Class1	16.8953,0	806	27499.267	Class1	16.8967,0	867	31367.188	Class1	16.8967,0	808	42130.292	Class2	16.898,0	713	18845.583	Class2	16.8953,0	777	24020.775	Class2	16.898,0	661	19185.788	Class2	16.8967,0	807	15408.391	Class2	16.8953,0	789	18102.359	Class2	16.8953,0	651	28011.32
unknown	493	266.625	16.9466,0	24	282	Class1	16.946,0	273	16307.737	Class1	16.9487,0	172	17006.586	Class1	16.9487,0	334	17672.893	NA	NA	0	NA	Class1	16.946,0	299	11939.308	Class2	16.9487,0	334	7313.562	Class2	16.9447,0	285	10057.116	Class2	16.9473,0	235	15120.118	Class2	16.9473,0	248	11098.314	Class2	16.9447,0	319	12694.413	NA	NA	0	NA
9-Fluorenone 2	495	299.86207	16.9678,0	29	128	Class1	16.9687,0	176	31700.116	Class1	16.9687,0	360	33751.291	Class1	16.9673,0	158	30511.217	Class1	16.9687,0	243	41516.075	Class1	16.9673,0	387	74383.418	Class2	16.9687,0	296	27068.768	Class2	16.9673,0	362	28736.663	Class2	16.9673,0	298	35665.525	Class2	16.9687,0	237	31375.553	Class2	16.966,0	201	23614.177	Class2	16.966,0	277	26129.598
5-Aminoimidazole-4-carboxamide 2	496	228.95238	16.9952,0	22	243	Class1	16.9873,0	213	17068.816	Class1	16.99,0	208	19368.482	Class1	16.9873,0	207	17448.895	Class1	16.9913,0	261	16313.098	Class1	16.9887,0	117	14885.746	Class2	16.9953,0	301	24788.578	NA	NA	0	NA	Class2	16.9927,0	197	25232.611	NA	NA	0	NA	Class2	16.9993,0	292	16263.614	Class2	16.9993,0	226	16345.99
Adipamide 5	498	383.875	17.0378,0	28	128	Class1	17.0353,0	343	88841.76	Class1	17.0367,0	394	93955.173	Class1	17.0367,0	333	78219.359	Class1	17.0367,0	343	101969.388	Class1	17.0367,0	430	171659.101	Class2	17.042,0	344	70412.918	Class2	17.0393,0	366	106757.022	Class2	17.0393,0	413	85537.341	Class2	17.038,0	342	103018.857	Class2	17.0393,0	380	66498.806	Class2	17.0367,0	357	67914.445
shikimic acid	499	636.75862	17.0451,0	29	204	Class1	17.046,0	623	93942.594	Class1	17.0473,0	669	105110.405	Class1	17.046,0	625	128237.117	Class1	17.0447,0	693	130937.461	Class1	17.0447,0	651	172021.384	Class2	17.0473,0	546	73298.281	Class2	17.046,0	625	104788.365	Class2	17.0447,0	635	115592.611	Class2	17.0447,0	655	147045.787	Class2	17.0447,0	626	188257.972	Class2	17.0447,0	654	118537.902
3-phosphoglycerate	500	496.04348	17.0759,0	23	227	Class1	17.074,0	470	6947.25	Class1	17.0727,0	511	7690.298	Class1	17.0727,0	494	6461.261	Class1	17.074,0	538	8360.169	Class1	17.074,0	500	9597.23	Class2	17.0767,0	680	7617.711	Class2	17.0793,0	502	9622.505	Class2	17.0767,0	552	10827.361	Class2	17.0767,0	499	5167.104	NA	NA	0	NA	Class2	17.074,0	471	5996.177
alpha-D-glucosamine 1-phosphate	501	497.91304	17.1098,0	26	217	Class1	17.1087,0	568	16366.718	NA	NA	0	NA	Class1	17.1113,0	604	17463.842	NA	NA	0	NA	Class1	17.1113,0	439	17968.397	Class2	17.114,0	688	24853.821	Class2	17.11,0	0	11173.976	Class2	17.1113,0	403	17148.537	Class2	17.11,0	492	16567.951	Class2	17.11,0	521	21945.325	Class2	17.1073,0	572	14469.552
unknown	503	473.73913	17.2076,0	23	142	Class1	17.2047,0	683	1075956.14	Class1	17.2087,0	563	1173150.24	Class1	17.2073,0	565	966591.481	Class1	17.2073,0	307	1418981.67	Class1	17.2113,0	447	2005993.17	Class2	17.2073,0	569	778652.355	Class2	17.2047,0	408	1809739.1	Class2	17.2087,0	471	1204085.32	Class2	17.206,0	418	1406202.81	Class2	17.2087,0	391	1087178.79	Class2	17.2087,0	391	2609748.6
citric acid	504	905.03448	17.2177,0	29	73	Class1	17.2193,0	738	31012042.9	Class1	17.2207,0	952	33246722.4	Class1	17.2193,0	945	31454000.8	Class1	17.218,0	937	33640113.2	Class1	17.222,0	929	42498045.9	Class2	17.226,0	950	47452487.5	Class2	17.2153,0	914	24834126	Class2	17.2233,0	934	41091771.7	Class2	17.2153,0	916	23891125.4	Class2	17.2167,0	951	30357795.6	Class2	17.2167,0	931	30753321
citrulline 1	508	727.41379	17.3049,0	29	256	Class1	17.3047,0	797	46287.394	Class1	17.306,0	791	53498.24	Class1	17.306,0	769	44213.18	Class1	17.3047,0	734	61285.112	Class1	17.3073,0	792	99193.31	Class2	17.3073,0	712	29760.016	Class2	17.3047,0	810	69737.631	Class2	17.306,0	806	56873.254	Class2	17.3033,0	746	47174.083	Class2	17.3033,0	808	46007.429	Class2	17.3033,0	893	104018.439
unknown	509	194.66667	17.3105,0	22	260	Class1	17.3113,0	0	31283.986	Class1	17.314,0	159	26431.692	Class1	17.31,0	124	24301.953	Class1	17.3087,0	0	35024.625	Class1	17.3127,0	181	46444.613	Class2	17.3153,0	275	18144.634	Class2	17.31,0	214	42167	Class2	17.3113,0	60	34402.775	Class2	17.3087,0	151	25517.424	Class2	17.3087,0	213	27327.959	NA	NA	0	NA
Analyte 594	510	0	17.3432,0	29	73	Class1	17.3433,0	0	11612556.3	Class1	17.3447,0	0	12858612.4	Class1	17.3433,0	0	10914452.9	Class1	17.3433,0	0	13648108.7	Class1	17.346,0	0	17743517.7	Class2	17.3447,0	0	7316662.06	Class2	17.3433,0	0	10883389.8	Class2	17.3433,0	0	9404648.94	Class2	17.342,0	0	12131948.8	Class2	17.342,0	0	9075508.54	Class2	17.342,0	0	8521986.37
unknown	511	212	17.3986,0	7	87	Class1	17.3967,0	0	25430.932	Class1	17.394,0	134	24944.111	Class1	17.3967,0	0	25332.825	Class1	17.398,0	225	25001.958	Class1	17.398,0	0	29900.108	NA	NA	0	NA	NA	NA	0	NA	NA	NA	0	NA	NA	NA	0	NA	NA	NA	0	NA	NA	NA	0	NA
1,5-Anhydroglucitol	512	744.24138	17.446,0	29	73	Class1	17.4473,0	790	4291673.72	Class1	17.4473,0	801	4799523.33	Class1	17.446,0	790	4152481.73	Class1	17.4473,0	775	5006650.09	Class1	17.4487,0	800	6954048.04	Class2	17.4473,0	784	2623699.9	Class2	17.4473,0	783	4567288.17	Class2	17.446,0	784	3665582.3	Class2	17.446,0	775	4049932.58	Class2	17.446,0	804	4187401.5	Class2	17.4447,0	641	3211150.7
unknown	513	266.66667	17.4527,0	28	110	Class1	17.4527,0	0	167769.326	Class1	17.454,0	0	189405.648	Class1	17.4527,0	0	159469.751	Class1	17.4527,0	405	202537.608	Class1	17.4553,0	0	302895.007	Class2	17.4567,0	0	100511.287	Class2	17.454,0	0	201792.054	Class2	17.4527,0	0	106565.247	Class2	17.4513,0	0	88495.612	Class2	17.4513,0	0	98011.452	Class2	17.4527,0	0	212378.409
unknown	514	189.25	17.459,0	15	292	Class1	17.4593,0	178	11817.275	NA	NA	0	NA	NA	NA	0	NA	Class1	17.4567,0	63	12071.501	Class1	17.4593,0	0	14568.669	NA	NA	0	NA	Class2	17.4607,0	0	10811.301	NA	NA	0	NA	NA	NA	0	NA	NA	NA	0	NA	NA	NA	0	NA
Tagatose 1	515	499.15	17.4899,0	21	103	Class1	17.4913,0	436	49856.682	Class1	17.49,0	340	52764.544	Class1	17.49,0	532	51194.336	Class1	17.4887,0	551	57099.871	Class1	17.494,0	439	34917.146	Class2	17.4913,0	367	50296.599	NA	NA	0	NA	Class2	17.49,0	529	15394.944	Class2	17.49,0	602	45380.189	Class2	17.4887,0	491	35850.713	Class2	17.49,0	748	42700.099
glycocyamine 3	516	252.32	17.5027,0	28	57	Class1	17.5033,0	160	16891.538	Class1	17.5047,0	169	17085.004	Class1	17.5033,0	370	16239.186	Class1	17.502,0	39	20146.347	Class1	17.502,0	315	25566.051	Class2	17.5087,0	156	24442.318	Class2	17.5087,0	324	19909.525	Class2	17.5047,0	231	17552.448	Class2	17.4993,0	297	23560.416	Class2	17.5033,0	29	24315.359	Class2	17.5007,0	0	16458.719
unknown	517	178.84211	17.5144,0	25	174	Class1	17.5153,0	106	26469.734	Class1	17.514,0	0	30368.973	Class1	17.5153,0	60	25285.476	Class1	17.5127,0	0	31926.866	Class1	17.5153,0	209	43387.741	Class2	17.5167,0	0	49013.969	Class2	17.5127,0	217	33151.453	Class2	17.5127,0	94	25171.835	Class2	17.514,0	127	42230.505	Class2	17.514,0	0	36007.503	Class2	17.514,0	94	39492.688
Myristic Acid	519	938.44828	17.6013,0	29	117	Class1	17.602,0	947	2367871.51	Class1	17.6033,0	959	2723954.81	Class1	17.602,0	935	2365876.9	Class1	17.602,0	945	2719871.73	Class1	17.602,0	966	3801640.8	Class2	17.6033,0	910	1092842.39	Class2	17.6033,0	942	2252401.17	Class2	17.6033,0	939	2524995.41	Class2	17.5993,0	926	1028080.55	Class2	17.6007,0	939	1922807.79	Class2	17.6007,0	952	2297032.84
unknown	520	356.58333	17.6068,0	24	245	Class1	17.6073,0	256	65946.056	Class1	17.606,0	441	75466.734	NA	NA	0	NA	Class1	17.606,0	360	76390.9	Class1	17.6073,0	419	95918.453	Class2	17.6113,0	353	51765.811	Class2	17.6073,0	304	81298.729	NA	NA	0	NA	Class2	17.6073,0	314	65471.715	Class2	17.606,0	419	71220.572	Class2	17.606,0	437	56727.626
2,6-Diaminopimelic acid 2	521	341.14286	17.6295,0	28	174	Class1	17.6313,0	284	171268.048	Class1	17.6327,0	410	223240.747	Class1	17.6313,0	124	194253.32	Class1	17.63,0	0	193318.455	Class1	17.634,0	393	191940.835	Class2	17.63,0	281	66432.62	Class2	17.6313,0	0	341268.275	Class2	17.6313,0	338	120639.804	Class2	17.6287,0	425	206769.096	Class2	17.63,0	363	100037.819	Class2	17.63,0	403	274576.514
unknown	522	249.22222	17.656,0	28	330	Class1	17.6567,0	265	27132.563	Class1	17.6593,0	341	29635.053	Class1	17.6553,0	274	26946.307	Class1	17.6567,0	198	41326.333	Class1	17.6593,0	318	69727.56	Class2	17.6593,0	205	9894.166	Class2	17.658,0	220	28159.609	Class2	17.6553,0	330	30747.277	Class2	17.6527,0	197	26501.776	Class2	17.6567,0	255	31069.916	Class2	17.6567,0	0	22760.435
Analyte 607	523	338.42857	17.6799,0	29	174	Class1	17.682,0	268	502749.705	Class1	17.682,0	0	534699.662	Class1	17.6807,0	0	508429.267	Class1	17.6793,0	0	612649.716	Class1	17.6807,0	0	777497.362	Class2	17.6833,0	0	884592.683	Class2	17.6807,0	0	536087.257	Class2	17.6807,0	0	445116.978	Class2	17.6807,0	0	743830.119	Class2	17.6793,0	0	656827.504	Class2	17.6793,0	301	862403.194
Dehydroascorbic Acid 1	525	428.6	17.707,0	22	204	Class1	17.71,0	0	75214.52	Class1	17.71,0	0	83082.715	Class1	17.702,0	0	94484.609	Class1	17.7047,0	0	109172.626	Class1	17.7073,0	0	121012.884	Class2	17.706,0	0	58427.558	Class2	17.714,0	376	63290.653	NA	NA	0	NA	NA	NA	0	NA	NA	NA	0	NA	Class2	17.7087,0	0	130695.926
fructose 2	526	566.2963	17.7173,0	27	217	Class1	17.718,0	685	107653.841	Class1	17.7207,0	418	111312.803	Class1	17.7247,0	710	109017.021	Class1	17.7167,0	579	126722.25	Class1	17.7207,0	570	162860.853	Class2	17.7207,0	702	79492.804	NA	NA	0	NA	Class2	17.7167,0	646	104846.869	Class2	17.714,0	554	121626.024	Class2	17.718,0	591	102670.858	Class2	17.718,0	551	122593.482
sorbose 1	527	289.04545	17.8239,0	26	149	Class1	17.8113,0	255	214651.214	Class1	17.8127,0	320	199037.47	Class1	17.8367,0	392	425130.857	Class1	17.8273,0	309	488143.496	Class1	17.8247,0	0	616337.407	Class2	17.8247,0	317	269163.161	Class2	17.8233,0	330	297259.768	Class2	17.8207,0	0	295676.286	Class2	17.8113,0	235	381975.156	Class2	17.8247,0	288	353350.386	Class2	17.83,0	274	447869.183
galactose 1	528	610.41379	17.8386,0	29	204	Class1	17.8407,0	617	2371138.49	Class1	17.842,0	612	2577916.41	Class1	17.8407,0	603	2349956.66	Class1	17.8393,0	608	2661941.56	Class1	17.8407,0	604	3373257.92	Class2	17.8393,0	608	701468.637	Class2	17.8393,0	618	868425.76	Class2	17.8393,0	606	927725.115	Class2	17.8393,0	630	1452085.67	Class2	17.838,0	606	1240165.81	Class2	17.838,0	619	1715679.52
unknown	530	791.21429	17.8801,0	28	160	Class1	17.8807,0	870	108611.535	Class1	17.8807,0	731	115171.769	Class1	17.8807,0	782	123597.771	Class1	17.8807,0	822	128219.165	NA	NA	0	NA	Class2	17.882,0	858	106762.096	Class2	17.882,0	770	81223.777	Class2	17.878,0	769	71660.913	Class2	17.8793,0	829	94680.23	Class2	17.8807,0	864	116493.434	Class2	17.8807,0	792	94664.863
Gluconic lactone 1	531	643.11538	17.894,0	26	220	Class1	17.8993,0	801	18637.469	Class1	17.898,0	516	18001.14	Class1	17.8953,0	400	15162.418	Class1	17.89,0	814	18273.925	Class1	17.8927,0	747	19949.781	Class2	17.8993,0	697	9420.423	Class2	17.8887,0	434	7389.495	NA	NA	0	NA	NA	NA	0	NA	Class2	17.8967,0	705	18631.788	Class2	17.8847,0	534	12532.749
unknown	533	392.07407	17.9684,0	27	191	Class1	17.9753,0	657	1785000.74	Class1	17.9753,0	233	1948098.47	NA	NA	0	NA	Class1	17.9713,0	623	1845356.2	Class1	17.97,0	328	2023251.02	Class2	17.978,0	671	1248167.53	Class2	17.9727,0	387	2425792.3	Class2	17.9687,0	250	2818792.59	Class2	17.97,0	247	2454630.58	Class2	17.966,0	525	3802605.49	Class2	17.97,0	256	2056987.16
glucose 1	535	879.83333	18.0036,0	24	179	Class1	18.0033,0	942	475957.79	Class1	18.0047,0	829	525426.62	Class1	18.0033,0	945	493997.436	Class1	18.002,0	943	458496.093	Class1	18.0033,0	942	357007.999	Class2	18.0047,0	942	412084.562	NA	NA	0	NA	Class2	18.0033,0	898	359977.219	Class2	18.002,0	905	381913.04	NA	NA	0	NA	Class2	18.002,0	868	408334.944
D-Altrose 1	537	492.52632	18.048,0	19	79	Class1	18.0567,0	583	38160.638	NA	NA	0	NA	Class1	18.0553,0	713	30646.704	Class1	18.058,0	411	22952.36	NA	NA	0	NA	Class2	18.0607,0	547	40889.57	Class2	18.058,0	306	47303.468	NA	NA	0	NA	Class2	18.0407,0	623	19808.279	Class2	18.05,0	622	51080.099	Class2	18.0567,0	285	39735.585
glucuronic acid 1	540	384.46429	18.1189,0	28	110	Class1	18.122,0	485	261135.445	Class1	18.1233,0	320	309064.594	Class1	18.1233,0	420	230112.768	Class1	18.1233,0	208	295159.244	Class1	18.1247,0	554	477236.609	Class2	18.1247,0	280	189105.036	Class2	18.1233,0	255	494091.74	Class2	18.1167,0	231	319017.723	Class2	18.1153,0	439	236236.1	Class2	18.1193,0	400	260636.894	Class2	18.1193,0	315	503181.649
allose 2	543	734.66667	18.1894,0	12	363	NA	NA	0	NA	NA	NA	0	NA	Class1	18.1913,0	674	19175.989	Class1	18.19,0	770	21546.956	Class1	18.19,0	788	28997.662	Class2	18.1913,0	629	21407.614	Class2	18.194,0	832	16961.998	NA	NA	0	NA	Class2	18.186,0	831	22891.242	Class2	18.1927,0	725	18750.259	Class2	18.1887,0	598	22973.63
D-Talose 2	544	942.65517	18.2142,0	29	319	Class1	18.2167,0	952	5669734.51	Class1	18.218,0	961	5925992.47	Class1	18.2167,0	951	5968023.19	Class1	18.2167,0	956	6626407	Class1	18.2207,0	944	7323600.89	Class2	18.2193,0	966	6681134.8	Class2	18.218,0	963	6220890.43	Class2	18.2127,0	941	4730846.67	Class2	18.2087,0	947	3967183.02	Class2	18.218,0	961	6764433.69	Class2	18.214,0	948	5736487.48
arginine	545	435.88235	18.2294,0	17	110	Class1	18.2287,0	747	51564.514	Class1	18.23,0	411	52365.332	Class1	18.23,0	672	68138.031	Class1	18.2313,0	379	55405.694	NA	NA	0	NA	NA	NA	0	NA	NA	NA	0	NA	Class2	18.226,0	517	55647.289	Class2	18.2207,0	246	29844.446	Class2	18.2313,0	458	50796.223	NA	NA	0	NA
unknown	547	287.66667	18.25,0	27	299	Class1	18.2513,0	0	27799.725	Class1	18.2513,0	0	29365.677	Class1	18.25,0	0	35637.961	Class1	18.2513,0	0	40065.687	Class1	18.2527,0	317	62807.027	Class2	18.254,0	0	11806.85	Class2	18.2513,0	264	31630.731	Class2	18.2487,0	0	44453.083	Class2	18.2447,0	240	19731.03	Class2	18.2527,0	0	28499.768	Class2	18.25,0	0	23149.83
tyramine	548	728.5	18.2623,0	12	174	Class1	18.262,0	771	120239.764	Class1	18.2633,0	619	120528.689	Class1	18.266,0	712	136169.334	Class1	18.262,0	769	162139.653	NA	NA	0	NA	NA	NA	0	NA	NA	NA	0	NA	NA	NA	0	NA	NA	NA	0	NA	NA	NA	0	NA	NA	NA	0	NA
unknown	549	411.32143	18.316,0	28	304	Class1	18.2753,0	389	30.71	Class1	18.3287,0	463	83098.345	Class1	18.3287,0	325	63023.774	Class1	18.3287,0	515	79408.566	Class1	18.3327,0	503	120050.333	Class2	18.3207,0	653	35025.065	NA	NA	0	NA	Class2	18.318,0	293	58703.45	Class2	18.314,0	404	55255.302	Class2	18.3193,0	414	71353.491	Class2	18.3167,0	660	53298.741
Atrazine-2-hydroxy 5	550	259.12	18.2747,0	25	71	NA	NA	0	NA	Class1	18.2793,0	287	304809.729	Class1	18.278,0	249	309401.411	Class1	18.278,0	161	356131.125	NA	NA	0	NA	Class2	18.278,0	286	284282.112	NA	NA	0	NA	Class2	18.2753,0	264	289803.485	Class2	18.274,0	286	283277.907	Class2	18.2753,0	136	365701.94	Class2	18.2753,0	241	395711.156
lysine	551	865.68966	18.3058,0	29	156	Class1	18.3087,0	807	387147.842	Class1	18.31,0	871	396495.974	Class1	18.3087,0	821	343026.557	Class1	18.3087,0	901	478033.809	Class1	18.3113,0	883	917789.016	Class2	18.3087,0	851	142377.557	Class2	18.31,0	902	1061360.95	Class2	18.3047,0	874	325407.457	Class2	18.3033,0	886	712002.414	Class2	18.306,0	861	299923.663	Class2	18.3073,0	914	1366262.81
tyrosine 1	557	922.34483	18.4845,0	29	218	Class1	18.4887,0	944	1338619.69	Class1	18.4887,0	906	1376579.3	Class1	18.4873,0	943	1261488.61	Class1	18.4887,0	920	1883383.91	Class1	18.49,0	924	3347918.18	Class2	18.486,0	917	670887.937	Class2	18.4873,0	937	2202417.92	Class2	18.4833,0	926	1029816.14	Class2	18.482,0	947	1357308.13	Class2	18.4847,0	935	1302120.93	Class2	18.4847,0	939	1839689.19
sorbitol	558	618.375	18.444,0	24	159	Class1	18.5127,0	480	391.786	NA	NA	0	NA	NA	NA	0	NA	Class1	18.45,0	733	79729.139	Class1	18.5127,0	439	520.747	Class2	18.4407,0	638	19962.265	Class2	18.4433,0	725	22066.993	Class2	18.4393,0	597	16807.497	NA	NA	0	NA	Class2	18.4367,0	717	20977.958	Class2	18.442,0	553	25454.263
conduritol b epoxide 2	562	754.17241	18.583,0	29	318	Class1	18.586,0	780	89315.283	Class1	18.586,0	777	89393.132	Class1	18.5847,0	735	101482.613	Class1	18.5847,0	762	106368.804	Class1	18.586,0	735	131839.568	Class2	18.5847,0	740	42075.425	Class2	18.5847,0	743	66014.606	Class2	18.5833,0	770	114352.144	Class2	18.5807,0	715	113911.663	Class2	18.5833,0	667	75590.046	Class2	18.5833,0	770	132561.223
pentadecanoic acid	563	772.10345	18.601,0	29	117	Class1	18.6033,0	796	581798.212	Class1	18.6033,0	780	587544.835	Class1	18.602,0	808	605022.338	Class1	18.602,0	778	693239.174	Class1	18.6047,0	786	918274.821	Class2	18.6033,0	769	288983.614	Class2	18.602,0	802	460548.813	Class2	18.6007,0	757	571867.863	Class2	18.5993,0	763	305490.39	Class2	18.602,0	797	523033.264	Class2	18.6007,0	755	524579.067
unknown	564	613.54167	18.6135,0	28	361	Class1	18.6153,0	645	45186.991	Class1	18.6153,0	634	43112.009	Class1	18.6153,0	603	41736.62	Class1	18.614,0	619	50978.241	Class1	18.6153,0	638	62675.773	Class2	18.6153,0	654	40624.508	Class2	18.614,0	576	40924.253	Class2	18.614,0	0	36964.987	Class2	18.6127,0	0	30195.78	Class2	18.614,0	663	49704.799	Class2	18.6127,0	632	45333.966
ascorbate	565	337.76	18.6571,0	29	72	Class1	18.658,0	305	181337.287	Class1	18.658,0	0	190509.957	Class1	18.658,0	452	229333.119	Class1	18.6567,0	370	245648.603	Class1	18.658,0	491	362389.949	Class2	18.658,0	330	152529.044	Class2	18.658,0	408	194557.636	Class2	18.658,0	533	194757.864	Class2	18.6567,0	321	223354.512	Class2	18.658,0	182	120888.518	Class2	18.6553,0	358	277881.382
unknown	566	274.8	18.6961,0	29	85	Class1	18.6993,0	321	70334.201	Class1	18.6993,0	295	70904.918	Class1	18.698,0	270	75098.629	Class1	18.698,0	302	92250.487	Class1	18.6993,0	218	114980.117	Class2	18.698,0	326	75923.657	Class2	18.698,0	246	90032.75	Class2	18.694,0	261	86239.306	Class2	18.694,0	272	93814.312	Class2	18.6967,0	275	93459.264	Class2	18.6953,0	266	89807.32
1-Hexadecanol	569	428.2	18.7223,0	25	299	Class1	18.7233,0	460	6662.189	Class1	18.7273,0	496	7939.611	Class1	18.7233,0	359	6232.549	Class1	18.7207,0	483	11765.885	Class1	18.7233,0	503	12610.098	Class2	18.7207,0	347	7751.675	Class2	18.722,0	285	4983.03	Class2	18.7233,0	494	8224.392	Class2	18.718,0	423	9572.883	Class2	18.7233,0	352	7813.64	Class2	18.722,0	406	10203.848
Analyte 671	572	0	18.7921,0	29	204	Class1	18.7927,0	0	4076648.1	Class1	18.7927,0	0	4383766.79	Class1	18.7913,0	0	4061505.32	Class1	18.7913,0	0	4823078.61	Class1	18.7913,0	0	6463421.51	Class2	18.7927,0	0	3174272.69	Class2	18.794,0	0	7016349.56	Class2	18.7927,0	0	7883005.96	Class2	18.79,0	0	5969309.26	Class2	18.794,0	0	10151182.1	Class2	18.7913,0	0	5627993.72
unknown	573	233.16667	18.8387,0	17	156	Class1	18.8407,0	267	8550.571	Class1	18.8407,0	141	5696.013	Class1	18.8367,0	0	8646.124	Class1	18.8367,0	156	10439.75	Class1	18.8353,0	266	16593.542	Class2	18.838,0	296	5097.412	NA	NA	0	NA	Class2	18.8367,0	0	9934.509	NA	NA	0	NA	NA	NA	0	NA	Class2	18.8393,0	280	5114.654
unknown	575	314.23529	18.9093,0	24	187	Class1	18.9113,0	0	5415.352	Class1	18.9073,0	0	5114.018	NA	NA	0	NA	NA	NA	0	NA	Class1	18.914,0	323	9204.479	Class2	18.914,0	253	5720.098	Class2	18.9167,0	341	6626.898	Class2	18.91,0	366	6125.816	Class2	18.9073,0	289	6065.506	Class2	18.9113,0	0	5690.681	Class2	18.906,0	0	9375.664
Galactonic acid	577	768.38462	18.9729,0	26	147	Class1	18.9753,0	857	57338.497	Class1	18.9753,0	860	53372.601	Class1	18.9727,0	674	63379.879	Class1	18.9727,0	802	43189.835	Class1	18.9767,0	671	132572.032	Class2	18.974,0	844	38171.207	Class2	18.9753,0	833	54986.059	Class2	18.974,0	686	28449.152	Class2	18.9727,0	689	41759.047	Class2	18.9727,0	845	50128.739	Class2	18.978,0	738	85526.641
gluconic acid 1	579	839.22222	19.0176,0	27	333	Class1	19.0167,0	871	33512.672	Class1	19.0193,0	879	33798.29	Class1	19.018,0	835	32778.858	Class1	19.0153,0	881	38402.439	NA	NA	0	NA	Class2	19.0193,0	805	15321.212	Class2	19.0193,0	851	14363.115	Class2	19.018,0	866	18923.087	Class2	19.0167,0	674	10653.753	Class2	19.0207,0	635	14508.766	Class2	19.0193,0	821	9367.931
unknown	580	340.28571	19.0256,0	24	230	NA	NA	0	NA	Class1	19.0273,0	346	25035.509	NA	NA	0	NA	Class1	19.026,0	295	27635.603	Class1	19.0247,0	286	39101.303	Class2	19.0273,0	0	23676.362	Class2	19.0273,0	0	31979.494	Class2	19.0273,0	244	23650.287	Class2	19.0247,0	0	19414.577	Class2	19.026,0	0	39248.081	Class2	19.0247,0	0	28723.585
unknown	581	476.15385	19.0369,0	15	217	Class1	19.0393,0	432	111461.622	Class1	19.0407,0	427	112324.014	Class1	19.0393,0	447	110268.325	Class1	19.0393,0	0	123597.386	Class1	19.0393,0	495	170642.853	NA	NA	0	NA	NA	NA	0	NA	NA	NA	0	NA	NA	NA	0	NA	NA	NA	0	NA	NA	NA	0	NA
1-Hydroxy-2-naphthoic acid	583	245.25	19.1,0	16	358	Class1	19.0993,0	0	6004.638	Class1	19.0993,0	0	7320.449	Class1	19.1033,0	301	4603.443	NA	NA	0	NA	NA	NA	0	NA	NA	NA	0	NA	Class2	19.0993,0	431	4506.861	Class2	19.098,0	0	5040.503	Class2	19.0993,0	166	6893.306	NA	NA	0	NA	NA	NA	0	NA
unknown	584	418.58621	19.11,0	29	293	Class1	19.1127,0	357	59226.321	Class1	19.1127,0	407	61878.878	Class1	19.1113,0	469	68947.209	Class1	19.11,0	453	105751.746	Class1	19.1113,0	482	156406.336	Class2	19.1113,0	386	47851.056	Class2	19.1113,0	281	43465.602	Class2	19.1113,0	390	50155.278	Class2	19.11,0	413	47858.122	Class2	19.1113,0	427	92890.551	Class2	19.1087,0	376	57518.978
Analyte 688	587	372.33333	19.2046,0	29	117	Class1	19.206,0	0	41468.005	Class1	19.206,0	0	39827.135	Class1	19.206,0	0	34215.23	Class1	19.2047,0	0	39082.851	Class1	19.2167,0	0	57909.81	Class2	19.2087,0	0	20580.147	Class2	19.2073,0	0	25810.816	Class2	19.2033,0	0	40963.517	Class2	19.202,0	0	19125.637	Class2	19.2033,0	384	30524.239	Class2	19.202,0	0	27276.981
cytidine-monophosphate 1	589	521.3	19.2513,0	20	258	Class1	19.25,0	365	6607.114	Class1	19.2527,0	558	4787.981	Class1	19.2527,0	370	6657.504	NA	NA	0	NA	Class1	19.2553,0	671	5932.979	Class2	19.2513,0	353	4021.533	NA	NA	0	NA	Class2	19.254,0	364	9134.997	NA	NA	0	NA	Class2	19.2513,0	458	2383.177	Class2	19.2513,0	792	4182.277
Analyte 692	591	453	19.2885,0	29	318	Class1	19.2913,0	0	324285.513	Class1	19.2927,0	0	354239.054	Class1	19.2913,0	0	340408.464	Class1	19.29,0	0	384436.881	Class1	19.2913,0	0	528610.844	Class2	19.2887,0	0	143133.642	Class2	19.2913,0	0	295541.63	Class2	19.2887,0	0	311440.218	Class2	19.286,0	0	209251.147	Class2	19.2887,0	0	328316.889	Class2	19.2847,0	0	86070.847
unknown	593	490.74074	19.3018,0	28	181	Class1	19.3007,0	545	140690.272	Class1	19.2967,0	0	171934.537	Class1	19.3007,0	388	152804.465	Class1	19.298,0	169	196876.417	Class1	19.2967,0	369	328318.697	Class2	19.306,0	567	63849.631	Class2	19.3033,0	658	89700.585	Class2	19.302,0	734	76411.246	Class2	19.3033,0	542	85726.531	Class2	19.3007,0	692	140937.881	Class2	19.3047,0	699	66851.696
unknown	594	657	19.306,0	4	311	NA	NA	0	NA	Class1	19.31,0	713	9772.103	NA	NA	0	NA	Class1	19.3047,0	604	9723.115	Class1	19.3047,0	746	16445.786	NA	NA	0	NA	NA	NA	0	NA	NA	NA	0	NA	NA	NA	0	NA	NA	NA	0	NA	NA	NA	0	NA
palmitoleic acid	595	950.41379	19.3683,0	29	117	Class1	19.3713,0	949	4455695.62	Class1	19.3727,0	954	5038990.4	Class1	19.3713,0	952	4169238.51	Class1	19.37,0	952	4895617.62	Class1	19.3727,0	966	6032034.98	Class2	19.3673,0	943	1693846.72	Class2	19.3727,0	948	4487820.39	Class2	19.3713,0	953	5001878.45	Class2	19.3633,0	945	1600852.34	Class2	19.37,0	953	3973943.73	Class2	19.3687,0	950	4040426.46
methyl heptadecanoate	597	514.76923	19.4043,0	13	87	Class1	19.4047,0	760	85504.579	NA	NA	0	NA	Class1	19.4047,0	606	78268.11	Class1	19.402,0	760	85528.87	NA	NA	0	NA	NA	NA	0	NA	Class2	19.406,0	590	41053.505	NA	NA	0	NA	Class2	19.402,0	508	26299.379	Class2	19.4047,0	174	32847.723	NA	NA	0	NA
Analyte 699	598	465.5	19.4477,0	29	217	Class1	19.4513,0	0	1705591.96	Class1	19.4513,0	0	1764140.09	Class1	19.45,0	0	1571091.77	Class1	19.4487,0	0	1584585.03	Class1	19.454,0	0	1986428.78	Class2	19.446,0	0	785132.046	Class2	19.4487,0	0	558587.141	Class2	19.4487,0	0	719533.775	Class2	19.4447,0	0	167902.199	Class2	19.446,0	0	316576.399	Class2	19.4447,0	0	90766.451
unknown	599	520.19048	19.4166,0	26	309	Class1	19.4567,0	528	478.117	Class1	19.3687,0	577	3670.384	Class1	19.3967,0	501	7755.709	Class1	19.458,0	564	594.916	Class1	19.378,0	509	13475.791	Class2	19.4513,0	509	809.954	Class2	19.3967,0	0	7605.81	Class2	19.4527,0	671	877.399	Class2	19.454,0	158	0	Class2	19.4593,0	797	0.643	Class2	19.3967,0	536	10313.245
unknown	600	227.25	19.4896,0	7	202	NA	NA	0	NA	Class1	19.4927,0	0	7974.157	Class1	19.4913,0	225	5338.994	Class1	19.4927,0	0	7666.051	Class1	19.49,0	0	13022.589	Class2	19.4833,0	185	6964.6	NA	NA	0	NA	NA	NA	0	NA	NA	NA	0	NA	NA	NA	0	NA	NA	NA	0	NA
unknown	602	865.85714	19.56,0	21	205	Class1	19.558,0	901	25195.51	Class1	19.5593,0	908	24885.09	NA	NA	0	NA	Class1	19.5553,0	947	23581.907	Class1	19.554,0	789	18420.475	Class2	19.5607,0	898	26041.667	Class2	19.5607,0	902	26677.906	Class2	19.558,0	953	17119.094	NA	NA	0	NA	Class2	19.5553,0	812	18224.766	NA	NA	0	NA
palmitic acid	603	960	19.5856,0	29	132	Class1	19.5927,0	960	13509942.7	Class1	19.5927,0	949	14164523	Class1	19.5927,0	966	13696319.8	Class1	19.594,0	966	14758491.8	Class1	19.598,0	971	17066166.6	Class2	19.5807,0	938	9280125.95	Class2	19.59,0	958	12825210	Class2	19.59,0	967	13338892.4	Class2	19.5793,0	957	8874871.76	Class2	19.5873,0	965	11958571.8	Class2	19.586,0	967	11496381.8
unknown	604	290.75	19.6218,0	11	421	NA	NA	0	NA	Class1	19.6233,0	0	3476.617	NA	NA	0	NA	Class1	19.622,0	0	3772.234	Class1	19.6273,0	331	6624.179	NA	NA	0	NA	NA	NA	0	NA	NA	NA	0	NA	NA	NA	0	NA	Class2	19.6207,0	281	2191.145	NA	NA	0	NA
Analyte 711	606	53	19.6654,0	9	70	Class1	19.6673,0	0	11094.552	Class1	19.6647,0	0	10620.87	NA	NA	0	NA	Class1	19.666,0	0	49130.871	Class1	19.6673,0	0	38637.984	NA	NA	0	NA	NA	NA	0	NA	NA	NA	0	NA	NA	NA	0	NA	NA	NA	0	NA	NA	NA	0	NA
unknown	607	467.89286	19.705,0	28	202	Class1	19.7047,0	547	48418.175	Class1	19.7073,0	540	48428.54	Class1	19.7047,0	594	49224.48	Class1	19.7033,0	586	59123.268	Class1	19.7033,0	534	85312.265	Class2	19.702,0	471	18905.251	Class2	19.7033,0	473	10923.43	Class2	19.6993,0	274	1673.792	Class2	19.7327,0	581	13477.028	Class2	19.702,0	379	7227.976	Class2	19.7033,0	458	15706.648
L-dopa 1	609	496.58621	19.7283,0	29	267	Class1	19.7273,0	505	46470.313	Class1	19.7327,0	646	48642.308	Class1	19.7287,0	417	38084.842	Class1	19.7287,0	517	51592.047	Class1	19.73,0	493	59235.13	Class2	19.7287,0	540	53066.085	Class2	19.7313,0	535	51333.611	Class2	19.7287,0	485	39212.678	Class2	19.7273,0	364	30128.458	Class2	19.7287,0	518	50980.628	Class2	19.7273,0	446	45769.91
N-Acetyl-D-galactosamine 1	610	898.96552	19.7799,0	29	87	Class1	19.782,0	912	178405.411	Class1	19.7833,0	923	187742.375	Class1	19.7807,0	938	173224.714	Class1	19.7807,0	856	185729.769	Class1	19.7833,0	923	305426.304	Class2	19.7807,0	936	193864.107	Class2	19.7807,0	925	150514.501	Class2	19.7807,0	840	117343.095	Class2	19.778,0	863	97546.798	Class2	19.7793,0	940	135300.923	Class2	19.7793,0	883	125330.75
Isopropyl-beta-D-thiogalactopyranoside	611	539.37037	19.802,0	29	231	Class1	19.8033,0	603	177656.812	Class1	19.8033,0	469	180254.102	Class1	19.8033,0	615	164172.302	Class1	19.802,0	434	165484.845	Class1	19.8033,0	597	239406.364	Class2	19.8007,0	591	93525.766	Class2	19.8033,0	493	71637.139	Class2	19.8033,0	580	87859.244	Class2	19.7953,0	362	27536.822	Class2	19.802,0	424	45364.723	Class2	19.7313,0	0	2497.435
myo-inositol	612	941.34483	19.8965,0	29	217	Class1	19.8993,0	951	737303.959	Class1	19.8993,0	947	777568.879	Class1	19.898,0	955	725626.331	Class1	19.8967,0	956	861851.953	Class1	19.898,0	958	1218771.48	Class2	19.8967,0	938	421993.477	Class2	19.898,0	891	496038.816	Class2	19.8967,0	950	637092.884	Class2	19.894,0	950	474501.64	Class2	19.8953,0	958	734763.889	Class2	19.8967,0	954	1188667.42
unknown	613	320.04	19.9161,0	25	173	NA	NA	0	NA	Class1	19.914,0	187	98341.54	NA	NA	0	NA	Class1	19.9633,0	401	87215.274	Class1	19.9633,0	512	140211.923	NA	NA	0	NA	Class2	19.9127,0	224	114232.426	Class2	19.91,0	365	96949.046	Class2	19.91,0	372	95503.941	Class2	19.91,0	558	114709.607	Class2	19.906,0	219	87604.416
N-Acetyl-beta-D-mannosamine 3	615	753.31034	19.9761,0	29	87	Class1	19.9793,0	805	75662.732	Class1	19.978,0	841	71952.729	Class1	19.9793,0	823	61814.125	Class1	19.9807,0	704	72704.766	Class1	19.978,0	737	116015.502	Class2	19.9767,0	796	61007.307	Class2	19.9793,0	782	91524.478	Class2	19.9767,0	732	42719.906	Class2	19.9593,0	498	41559.383	Class2	19.9753,0	862	52998.839	Class2	19.9753,0	847	48491.965
unknown	616	396.25926	19.9864,0	27	57	Class1	19.99,0	441	55545.613	Class1	19.99,0	507	48517.285	Class1	19.99,0	391	44361.508	NA	NA	0	NA	Class1	19.9913,0	432	79050.618	Class2	19.986,0	399	57809.03	Class2	19.986,0	458	56145.258	Class2	19.9873,0	478	53778.847	Class2	19.9847,0	431	40041.881	Class2	19.9847,0	301	62826.674	Class2	19.9847,0	512	61325.424
unknown	617	413.14815	20.016,0	28	117	Class1	20.0193,0	454	48729.62	Class1	20.0167,0	277	45729.875	Class1	20.0167,0	493	37340.287	Class1	20.0153,0	404	51500.374	Class1	20.0167,0	311	69799.541	Class2	20.014,0	396	32547.622	Class2	20.0167,0	472	44065.651	Class2	20.0153,0	473	46027.079	Class2	20.0193,0	409	23805.59	Class2	20.0153,0	477	49848.175	Class2	20.0127,0	430	41575.919
ribulose-5-phosphate 2	618	469.37037	20.0266,0	27	315	Class1	20.03,0	449	12704.043	Class1	20.0327,0	575	13962.709	Class1	20.0313,0	478	9358.936	Class1	20.03,0	557	11066.193	Class1	20.03,0	509	18339.308	Class2	20.026,0	518	9618.547	Class2	20.0273,0	502	8994.649	Class2	20.0273,0	352	11627.119	Class2	20.0233,0	322	6825.049	Class2	20.026,0	439	6194.034	Class2	20.026,0	533	12518.066
unknown	619	443.81481	20.0545,0	27	67	Class1	20.054,0	512	44414.753	Class1	20.054,0	679	46733.483	Class1	20.054,0	593	37652.184	Class1	20.0513,0	698	45632.846	Class1	20.0527,0	553	65160.25	Class2	20.0567,0	330	13292.449	Class2	20.0567,0	261	22884.551	Class2	20.054,0	604	37169.798	Class2	20.0553,0	350	10854.636	Class2	20.054,0	275	24475.613	Class2	20.054,0	332	21235.391
uric acid	621	249.22222	20.068,0	21	108	Class1	20.0687,0	328	42281	Class1	20.0687,0	228	36248.082	NA	NA	0	NA	Class1	20.0687,0	217	11624.141	NA	NA	0	NA	Class2	20.0687,0	258	30846.406	Class2	20.0687,0	214	22856.236	Class2	20.0673,0	186	28814.188	Class2	20.062,0	261	18578.148	Class2	20.074,0	374	20090.577	NA	NA	0	NA
Linoleic acid methyl ester	624	557.75	20.1159,0	28	87	Class1	20.1127,0	648	115019.112	Class1	20.1127,0	621	115722.81	Class1	20.1113,0	638	108468.211	Class1	20.1113,0	621	120325.486	Class1	20.1113,0	661	169480.4	Class2	20.1153,0	502	58937.787	Class2	20.1127,0	623	69499.397	Class2	20.1127,0	620	97052.931	Class2	20.1153,0	654	36366.493	Class2	20.114,0	625	57334.902	Class2	20.1153,0	656	51390.101
ribose-5-phosphate 2	625	410.375	20.1351,0	29	117	Class1	20.1367,0	501	394307.725	Class1	20.1367,0	434	403538.363	Class1	20.1367,0	450	369847.513	Class1	20.1353,0	402	412219.267	Class1	20.1367,0	404	597989.151	Class2	20.1367,0	326	174958.811	Class2	20.1367,0	386	243920.813	Class2	20.1353,0	419	306021.92	Class2	20.134,0	416	154180.771	Class2	20.134,0	385	259543.442	Class2	20.1327,0	374	225155.001
d-Glucoheptose 1	626	414.94444	20.1516,0	18	87	Class1	20.1633,0	552	39852.913	Class1	20.1633,0	616	34164.421	NA	NA	0	NA	Class1	20.1607,0	464	33511.041	Class1	20.1607,0	393	61864.282	Class2	20.166,0	437	36529.459	Class2	20.1647,0	478	40773.103	Class2	20.1647,0	358	50076.485	NA	NA	0	NA	Class2	20.1633,0	376	10342.339	NA	NA	0	NA
unknown	627	304.66667	20.1851,0	29	106	Class1	20.186,0	0	76880.369	Class1	20.186,0	0	79007.131	Class1	20.186,0	0	74783.692	Class1	20.1873,0	292	97685.135	Class1	20.1887,0	151	162019.733	Class2	20.1847,0	0	106947.43	Class2	20.186,0	142	81809.682	Class2	20.1847,0	0	84271.534	Class2	20.182,0	0	73759.088	Class2	20.1833,0	0	87031.063	Class2	20.1833,0	313	68422.076
Glucoheptonic acid 3	628	677.93103	20.1945,0	29	319	Class1	20.1967,0	665	133441.648	Class1	20.1967,0	651	150222.071	Class1	20.1967,0	701	185447.273	Class1	20.1953,0	720	271630.276	Class1	20.1953,0	734	452754.421	Class2	20.1953,0	719	67804.208	Class2	20.1967,0	601	59202.801	Class2	20.1953,0	679	85621.95	Class2	20.1927,0	666	21006.461	Class2	20.1927,0	648	40909.238	Class2	20.1927,0	488	14292.402
5-Methoxypsoralen	629	288.14286	20.2125,0	21	174	Class1	20.2153,0	0	9848.084	NA	NA	0	NA	Class1	20.2153,0	352	25247.851	Class1	20.2127,0	313	40095.22	Class1	20.2153,0	356	71622.753	Class2	20.2127,0	209	7640.209	Class2	20.2167,0	0	10736.889	Class2	20.2113,0	246	16708.788	Class2	20.2113,0	237	10141.799	Class2	20.214,0	0	19056.738	Class2	20.21,0	282	11851.339
Analyte 738	630	455.66667	20.2591,0	29	117	Class1	20.2607,0	0	138984.415	Class1	20.262,0	0	150342.944	Class1	20.2593,0	0	125700.921	Class1	20.2593,0	0	116070.225	Class1	20.2607,0	0	198790.368	Class2	20.2593,0	0	63397.053	Class2	20.2593,0	0	103144.267	Class2	20.2593,0	0	129922.328	Class2	20.258,0	0	70866.632	Class2	20.258,0	0	131461.085	Class2	20.258,0	0	103894.542
unknown	631	419.96	20.3112,0	27	319	Class1	20.2673,0	210	6075.653	Class1	20.334,0	379	17188.956	NA	NA	0	NA	Class1	20.2647,0	427	8306.172	NA	NA	0	NA	Class2	20.318,0	288	2059.859	Class2	20.3153,0	335	6889.512	Class2	20.3153,0	380	4388.498	Class2	20.3153,0	422	5864.04	Class2	20.3113,0	429	9307.067	Class2	20.314,0	363	4062.399
guanine 1	632	243.13333	20.2838,0	24	86	Class1	20.2873,0	265	73029.565	Class1	20.2873,0	0	75462.537	Class1	20.286,0	419	65899.873	Class1	20.2847,0	246	71457.176	Class1	20.2873,0	0	100295.418	Class2	20.286,0	267	52481.273	Class2	20.286,0	282	43507.968	Class2	20.2847,0	0	44171.192	Class2	20.2793,0	0	33451.819	Class2	20.2833,0	247	35055.007	NA	NA	0	NA
Isoxanthopterin	633	269.57143	20.2885,0	29	71	Class1	20.2913,0	183	115278.072	Class1	20.2913,0	225	120590.644	Class1	20.29,0	168	114222.698	Class1	20.2887,0	283	119857.963	Class1	20.2913,0	345	179348.516	Class2	20.29,0	151	113417.532	Class2	20.29,0	380	109148.807	Class2	20.2887,0	244	102521.833	Class2	20.2873,0	338	124089.977	Class2	20.2873,0	0	101252.873	Class2	20.2833,0	288	103603.421
unknown	636	240.88889	20.4088,0	17	398	Class1	20.41,0	0	8628.336	Class1	20.4127,0	190	6930.348	Class1	20.41,0	101	13758.621	Class1	20.41,0	0	22472.012	Class1	20.4087,0	0	28387.158	Class2	20.4087,0	275	6220.004	NA	NA	0	NA	NA	NA	0	NA	Class2	20.406,0	352	30983.101	NA	NA	0	NA	Class2	20.4087,0	0	73064.495
heptadecanoic acid	637	952.17241	20.4711,0	29	117	Class1	20.474,0	956	1068891.47	Class1	20.474,0	959	1145214.98	Class1	20.474,0	956	1009944.29	Class1	20.4727,0	952	1141780.08	Class1	20.474,0	948	1852459.71	Class2	20.4713,0	925	479450.834	Class2	20.4727,0	952	689094.329	Class2	20.4713,0	944	839406.508	Class2	20.4687,0	950	437658.632	Class2	20.47,0	954	599308.987	Class2	20.47,0	964	571870.596
Octadecanol	639	294.24	20.5757,0	25	69	Class1	20.5793,0	204	15522.183	Class1	20.5713,0	346	17601.942	Class1	20.5767,0	334	14094.296	Class1	20.5807,0	257	16952.293	Class1	20.5753,0	232	27878.097	Class2	20.578,0	331	14324.819	Class2	20.5767,0	292	18427.864	Class2	20.57,0	359	10706.906	Class2	20.5753,0	312	14689.708	Class2	20.5753,0	326	11904.417	Class2	20.5767,0	232	12496.684
noradrenaline	640	265.63636	20.6628,0	23	267	Class1	20.666,0	15	34529.35	Class1	20.6607,0	265	35810.667	Class1	20.6647,0	269	34055.558	Class1	20.6593,0	516	28813.363	Class1	20.6647,0	270	34255.266	NA	NA	0	NA	Class2	20.6647,0	218	25163.271	Class2	20.6633,0	255	57168.941	Class2	20.6607,0	208	502.251	Class2	20.6633,0	265	38635.003	Class2	20.6607,0	253	41271.155
Phytol	641	283.7931	20.6717,0	29	71	Class1	20.6753,0	304	116790.06	Class1	20.6753,0	272	122912.822	Class1	20.6753,0	271	110893.054	Class1	20.6727,0	265	116928.678	Class1	20.674,0	239	143265.043	Class2	20.6727,0	256	97418.177	Class2	20.6727,0	343	120048.359	Class2	20.6727,0	295	114067.488	Class2	20.67,0	342	127198.539	Class2	20.67,0	273	91224.406	Class2	20.67,0	247	102405.339
Analyte 753	642	207.33333	20.6994,0	23	129	Class1	20.7033,0	0	24366.181	Class1	20.702,0	0	23743.017	Class1	20.698,0	0	21828.267	Class1	20.6993,0	0	24939.263	Class1	20.7007,0	0	33879.834	Class2	20.7007,0	0	10678.071	Class2	20.702,0	0	19612.164	Class2	20.702,0	0	28208.306	Class2	20.698,0	238	9815.413	Class2	20.6993,0	0	13962.516	Class2	20.698,0	0	13116.454
Analyte 754	643	376.5	20.7225,0	24	56	Class1	20.7233,0	276	34857.866	Class1	20.726,0	0	37854.434	Class1	20.722,0	0	27129.823	Class1	20.722,0	0	30983.171	Class1	20.722,0	0	35456.227	Class2	20.7247,0	0	24335.05	Class2	20.7247,0	0	30432.989	Class2	20.722,0	477	21295.789	Class2	20.718,0	0	17874.399	Class2	20.722,0	0	28868.863	Class2	20.722,0	0	27332.311
Analyte 755	644	0	20.7609,0	29	319	Class1	20.762,0	0	20220.005	Class1	20.7633,0	0	20948.439	Class1	20.7593,0	0	22820.134	Class1	20.762,0	0	30699.97	Class1	20.7633,0	0	39537.43	Class2	20.7607,0	0	8337.976	Class2	20.762,0	0	2913.592	Class2	20.7633,0	0	10244.412	Class2	20.758,0	0	9074.224	Class2	20.7633,0	0	10174.566	Class2	20.7607,0	0	11407.038
Analyte 757	645	183.41667	20.7945,0	20	354	Class1	20.7953,0	246	5419.018	Class1	20.7967,0	255	7054.159	Class1	20.7993,0	0	8626.103	Class1	20.794,0	163	12546.867	Class1	20.7967,0	0	15661.974	NA	NA	0	NA	NA	NA	0	NA	Class2	20.794,0	194	3005.311	Class2	20.794,0	157	3696.199	NA	NA	0	NA	Class2	20.7913,0	0	5785.373
unknown	646	488.95833	20.8233,0	29	103	Class1	20.8273,0	468	66558.183	Class1	20.8287,0	529	71190.318	Class1	20.8247,0	559	62062.632	Class1	20.8247,0	406	67846.386	Class1	20.8273,0	491	79572.455	Class2	20.8247,0	0	47384.108	Class2	20.822,0	0	46236.646	Class2	20.8273,0	474	59593.299	Class2	20.822,0	588	101971.69	Class2	20.8247,0	571	101736.869	Class2	20.8247,0	502	102316.985
unknown	647	146	20.8321,0	20	204	Class1	20.834,0	0	21754.737	Class1	20.8353,0	0	24928.701	Class1	20.8353,0	0	21847.51	NA	NA	0	NA	NA	NA	0	NA	Class2	20.8327,0	146	15586.755	Class2	20.8353,0	0	33802.672	Class2	20.8353,0	0	26115.511	Class2	20.8287,0	0	28517.132	Class2	20.8327,0	0	29279.655	Class2	20.8313,0	0	18375.596
Analyte 760	648	0	20.8589,0	29	243	Class1	20.8647,0	0	23816.222	Class1	20.8633,0	0	26654.875	Class1	20.862,0	0	16941.907	Class1	20.8607,0	0	17908.408	Class1	20.8647,0	0	28705.142	Class2	20.8593,0	0	21944.001	Class2	20.8593,0	0	24031.552	Class2	20.862,0	0	21649.337	Class2	20.8567,0	0	28589.999	Class2	20.8607,0	0	40122.885	Class2	20.8593,0	0	27075.452
Analyte 765	650	295	20.9612,0	29	79	Class1	20.962,0	0	51157.724	Class1	20.9633,0	0	53765.389	Class1	20.9633,0	0	50159.201	Class1	20.9633,0	0	54320.429	Class1	20.962,0	395	97493.511	Class2	20.962,0	0	34578.929	Class2	20.9633,0	0	58147.321	Class2	20.962,0	0	57438.526	Class2	20.958,0	0	35134.958	Class2	20.9607,0	0	48647.226	Class2	20.9607,0	0	49937.615
unknown	651	359.84615	20.9728,0	26	117	Class1	20.9753,0	380	63104.254	Class1	20.9767,0	326	68645.789	Class1	20.9727,0	337	62085.009	Class1	20.9727,0	454	64607.402	Class1	20.9687,0	307	104995.587	Class2	20.974,0	383	30853.5	Class2	20.974,0	403	50714.698	Class2	20.974,0	442	68057.319	Class2	20.974,0	259	36867.635	Class2	20.9753,0	518	69967.617	Class2	20.9727,0	230	52991.208
beta-Mannosylglycerate 1	652	491.35714	21.0285,0	17	305	Class1	21.0113,0	499	34433.991	Class1	21.05,0	507	25783.129	Class1	21.0513,0	387	27880.674	NA	NA	0	NA	Class1	21.0073,0	0	61429.486	NA	NA	0	NA	NA	NA	0	NA	NA	NA	0	NA	NA	NA	0	NA	NA	NA	0	NA	Class2	21.006,0	0	34753.461
Fructose 2,6-biphosphate degr prod 2	653	652.68966	21.0095,0	29	227	Class1	21.0153,0	645	587689.056	Class1	21.0153,0	683	651094.236	Class1	21.014,0	654	546775.106	Class1	21.014,0	671	669977.748	Class1	21.0153,0	680	1067454.94	Class2	21.0087,0	679	313174.098	Class2	21.0127,0	679	547492.419	Class2	21.018,0	675	824653.844	Class2	21.0073,0	690	551990.894	Class2	21.0113,0	689	531827.741	Class2	21.01,0	652	506882.4
unknown	655	278	21.0276,0	5	202	NA	NA	0	NA	Class1	21.026,0	198	75466.414	Class1	21.03,0	312	69922.609	NA	NA	0	NA	Class1	21.0247,0	442	65046.397	NA	NA	0	NA	NA	NA	0	NA	NA	NA	0	NA	NA	NA	0	NA	Class2	21.0273,0	190	91744.209	NA	NA	0	NA
unknown	657	280.08333	21.0697,0	27	326	Class1	21.0753,0	0	97504.985	Class1	21.0753,0	326	105865.55	Class1	21.074,0	0	85258.375	Class1	21.074,0	249	96543.789	Class1	21.0767,0	0	139845.406	Class2	21.0673,0	0	63319.816	NA	NA	0	NA	NA	NA	0	NA	Class2	21.0687,0	294	383762.045	Class2	21.0727,0	0	16111.603	Class2	21.0713,0	329	703094.379
linoleic acid	658	909.51724	21.079,0	29	67	Class1	21.082,0	934	1183323.37	Class1	21.082,0	939	1358452.51	Class1	21.0807,0	929	1136728.58	Class1	21.0807,0	927	1375651.13	Class1	21.082,0	932	2080872.6	Class2	21.0793,0	802	528261.283	Class2	21.082,0	686	1202189.42	Class2	21.0833,0	934	1604598.18	Class2	21.0753,0	928	620394.795	Class2	21.0793,0	932	1059011.23	Class2	21.0793,0	946	1417172.88
5-Hydroxyindole-3-acetic acid 1	659	341.13793	21.114,0	29	219	Class1	21.1207,0	356	97924.913	Class1	21.1193,0	329	104354.678	Class1	21.1193,0	353	91661.958	Class1	21.1167,0	324	107714.407	Class1	21.1193,0	341	119622.825	Class2	21.1127,0	343	72880.574	Class2	21.118,0	326	111748.414	Class2	21.1167,0	261	105543.632	Class2	21.1113,0	368	89372.499	Class2	21.1167,0	335	94153.59	Class2	21.1127,0	349	85010.645
unknown	661	311.09091	21.142,0	11	376	NA	NA	0	NA	Class1	21.1393,0	384	45268.379	Class1	21.1393,0	244	35289.403	Class1	21.1367,0	15	37794.71	NA	NA	0	NA	NA	NA	0	NA	Class2	21.138,0	305	62882.937	Class2	21.1393,0	488	38815.758	NA	NA	0	NA	Class2	21.1353,0	381	58680.748	NA	NA	0	NA
oleic acid	662	952.34483	21.1449,0	29	55	Class1	21.146,0	937	10471967.3	Class1	21.1473,0	966	10905435.8	Class1	21.15,0	953	10031270.2	Class1	21.15,0	961	10906136.7	Class1	21.154,0	919	12166892.8	Class2	21.1433,0	966	6668905.47	Class2	21.1513,0	956	9784039.38	Class2	21.1527,0	951	12130092.7	Class2	21.1407,0	927	6271238.44	Class2	21.1487,0	959	10064560.9	Class2	21.146,0	957	8567328.74
Elaidic acid	663	950.27586	21.1927,0	29	55	Class1	21.1967,0	950	2771752.62	Class1	21.198,0	947	3172119.56	Class1	21.1967,0	951	3265947.48	Class1	21.1967,0	946	3951859.86	Class1	21.1993,0	959	5184112.04	Class2	21.1927,0	951	1718557.43	Class2	21.1967,0	954	2824520.23	Class2	21.198,0	949	4406331.13	Class2	21.19,0	948	1340775.68	Class2	21.194,0	952	2742895.05	Class2	21.194,0	950	2110728.88
unknown	664	189.71429	21.2501,0	17	317	Class1	21.2553,0	6	7900.118	Class1	21.2553,0	0	8678.84	Class1	21.25,0	0	9992.764	Class1	21.25,0	267	11782.734	Class1	21.2527,0	0	12568.794	NA	NA	0	NA	Class2	21.2487,0	0	7029.513	NA	NA	0	NA	NA	NA	0	NA	Class2	21.2473,0	0	4766.435	NA	NA	0	NA
unknown	665	547.25	21.2777,0	28	55	Class1	21.286,0	566	28542.638	Class1	21.2807,0	603	9398.777	Class1	21.282,0	656	52202.141	Class1	21.278,0	595	20778.489	Class1	21.2033,0	619	5184112.04	Class2	21.2767,0	319	5653.411	Class2	21.2753,0	674	60627.826	Class2	21.2793,0	606	30253.804	Class2	21.2767,0	537	16801.994	Class2	21.278,0	384	46554.798	Class2	21.278,0	453	24903.67
Analyte 784	666	411.5	21.2849,0	29	188	Class1	21.2913,0	0	28593.403	Class1	21.2913,0	0	31012.173	Class1	21.286,0	0	39510.613	Class1	21.286,0	0	46287.234	Class1	21.2847,0	506	57131.141	Class2	21.2847,0	0	21494.325	Class2	21.2873,0	0	20219.064	Class2	21.2873,0	0	29363.193	Class2	21.2847,0	0	34432.635	Class2	21.282,0	0	23282.905	Class2	21.2833,0	0	51453.171
Analyte 786	667	169	21.3166,0	18	362	Class1	21.3207,0	0	5664.073	Class1	21.3207,0	0	7650.758	Class1	21.3207,0	0	5980.807	NA	NA	0	NA	Class1	21.3207,0	0	12637.395	NA	NA	0	NA	Class2	21.3207,0	0	8382.981	NA	NA	0	NA	NA	NA	0	NA	Class2	21.3167,0	0	15104.352	Class2	21.3153,0	0	2889.956
stearic acid	668	952.13793	21.3654,0	29	341	Class1	21.3713,0	951	1978735.14	Class1	21.3727,0	951	1999809.72	Class1	21.37,0	943	1826492.4	Class1	21.3687,0	967	1985177.61	Class1	21.374,0	958	2289286.77	Class2	21.3633,0	974	1256112.49	Class2	21.37,0	888	1685603.41	Class2	21.3673,0	962	1673844.95	Class2	21.3633,0	966	1299162.21	Class2	21.3647,0	958	1474942.27	Class2	21.3647,0	967	1316968.09
xanthurenic acid	670	853.03448	21.4625,0	29	406	Class1	21.466,0	827	273749.946	Class1	21.4673,0	869	296435.764	Class1	21.4633,0	897	282917.254	Class1	21.4647,0	892	322892.483	Class1	21.4673,0	872	477080.157	Class2	21.462,0	797	160024.324	Class2	21.4647,0	827	121056.435	Class2	21.4633,0	864	195033.297	Class2	21.4607,0	874	161829.03	Class2	21.462,0	850	152810.881	Class2	21.4607,0	783	175278.112
unknown	671	516.8	21.5272,0	23	129	Class1	21.53,0	517	21846.289	Class1	21.5287,0	0	19519.517	Class1	21.5287,0	408	17880.739	Class1	21.5273,0	0	18682.953	Class1	21.5287,0	536	26454.542	NA	NA	0	NA	Class2	21.53,0	439	17761.941	Class2	21.5287,0	501	20566.161	Class2	21.522,0	550	9912.486	Class2	21.5247,0	654	15357.709	Class2	21.526,0	445	14271.857
unknown	672	309	21.5373,0	18	232	Class1	21.5407,0	255	16980.313	Class1	21.5407,0	334	11190.379	NA	NA	0	NA	Class1	21.5353,0	0	6633.561	NA	NA	0	NA	NA	NA	0	NA	Class2	21.5407,0	328	13783.163	Class2	21.5393,0	208	8583.17	NA	NA	0	NA	Class2	21.5367,0	288	14017.071	Class2	21.5353,0	333	4984.617
indole-3-acetamide 4	673	355.38095	21.5709,0	27	221	NA	NA	0	NA	Class1	21.5607,0	285	8155.84	Class1	21.5593,0	218	9956.54	Class1	21.562,0	270	9947.974	Class1	21.5633,0	0	100597.241	Class2	21.6407,0	282	34.004	Class2	21.5567,0	0	6731.236	Class2	21.558,0	433	8215.448	Class2	21.5567,0	237	7434.565	Class2	21.5593,0	375	8933.167	Class2	21.638,0	515	1644.683
Methyl yellow	674	340.31579	21.5969,0	22	91	Class1	21.598,0	367	22752.403	Class1	21.594,0	405	24912.867	Class1	21.5953,0	0	23330.384	Class1	21.5953,0	375	21967.603	Class1	21.5953,0	457	34413.759	Class2	21.5993,0	308	9672.413	NA	NA	0	NA	Class2	21.5967,0	243	10895.509	NA	NA	0	NA	Class2	21.5967,0	290	6792.125	Class2	21.598,0	0	8431.682
Analyte 795	675	0	21.6522,0	29	217	Class1	21.658,0	0	56704.637	Class1	21.6593,0	0	59839.908	Class1	21.6567,0	0	55982.638	Class1	21.6567,0	0	61851.208	Class1	21.658,0	0	89663.686	Class2	21.6513,0	0	24206.879	Class2	21.6527,0	0	40228.491	Class2	21.65,0	0	27651.857	Class2	21.65,0	0	26578.54	Class2	21.6527,0	0	25939.938	Class2	21.6513,0	0	23764.208
Analyte 796	676	581	21.7188,0	29	204	Class1	21.722,0	0	90990.488	Class1	21.7247,0	0	91426.854	Class1	21.7233,0	0	84787.102	Class1	21.722,0	0	96061.381	Class1	21.7233,0	0	132046.781	Class2	21.7193,0	0	76053.483	Class2	21.7207,0	0	93151.85	Class2	21.718,0	0	98190.196	Class2	21.7167,0	0	29378.257	Class2	21.718,0	0	110571.806	Class2	21.718,0	0	59530.641
fructose-6-phosphate	677	599.125	21.7834,0	16	315	Class1	21.786,0	586	62470.701	NA	NA	0	NA	NA	NA	0	NA	Class1	21.7873,0	629	63705.192	Class1	21.7887,0	639	77221.776	Class2	21.7793,0	595	39568.936	Class2	21.786,0	578	31100.688	NA	NA	0	NA	Class2	21.7807,0	573	56540.308	Class2	21.7807,0	685	67421.768	Class2	21.7807,0	452	40707.276
unknown	680	599.48	21.7976,0	25	387	NA	NA	0	NA	Class1	21.8047,0	537	24648.693	Class1	21.8007,0	598	24076.019	NA	NA	0	NA	Class1	21.802,0	660	31500.337	Class2	21.798,0	523	18777.675	Class2	21.7993,0	677	16802.941	Class2	21.798,0	546	21942.848	NA	NA	0	NA	Class2	21.7993,0	597	29749.347	Class2	21.7953,0	437	18196.001
unknown	681	278.3913	21.8164,0	24	125	Class1	21.818,0	227	30221.258	Class1	21.818,0	313	29222.115	Class1	21.8167,0	187	27955.906	Class1	21.818,0	391	31554.142	Class1	21.8193,0	310	36529.064	Class2	21.8193,0	203	10996.594	Class2	21.8167,0	198	27198.287	Class2	21.8167,0	358	40296.45	NA	NA	0	NA	Class2	21.8153,0	199	20814.081	Class2	21.8153,0	304	20558.831
unknown	682	260	21.8587,0	18	404	Class1	21.8567,0	0	6159.201	Class1	21.8633,0	0	4493.3	Class1	21.8593,0	192	6451.138	Class1	21.862,0	331	8466.385	Class1	21.8633,0	203	6823.282	NA	NA	0	NA	Class2	21.8567,0	215	7658.445	Class2	21.8553,0	343	5263.453	Class2	21.854,0	293	4862.237	Class2	21.858,0	0	8723.397	NA	NA	0	NA
glucose-6-phosphate 1	683	827.55172	21.8924,0	29	387	Class1	21.898,0	833	74225.035	Class1	21.8993,0	844	78189.581	Class1	21.8967,0	877	78039.91	Class1	21.8967,0	886	81803.129	Class1	21.8993,0	835	109271.731	Class2	21.89,0	849	76124.251	Class2	21.8927,0	907	48395.163	Class2	21.8913,0	831	81589.955	Class2	21.8913,0	814	69737.764	Class2	21.8927,0	852	90453.245	Class2	21.89,0	848	48266.294
unknown	684	281.5	21.9578,0	28	117	Class1	21.9607,0	0	62493.098	Class1	21.9633,0	251	70431.979	Class1	21.962,0	0	57936.854	Class1	21.8887,0	0	50374.913	Class1	21.9607,0	0	85686.503	Class2	21.962,0	0	36432.783	Class2	21.962,0	0	60862.642	Class2	21.9607,0	0	61678.768	Class2	21.9593,0	0	27192.753	Class2	21.9633,0	0	52117.197	Class2	21.9593,0	0	32593.525
Analyte 806	685	333.5	21.9724,0	21	215	Class1	21.9793,0	0	14982.329	NA	NA	0	NA	Class1	21.9793,0	0	13701.883	Class1	21.974,0	0	15710.366	Class1	21.978,0	0	18260.005	NA	NA	0	NA	Class2	21.9727,0	0	9093.611	Class2	21.974,0	0	6144.623	NA	NA	0	NA	Class2	21.9727,0	351	4076.456	Class2	21.9713,0	0	6899.353
unknown	687	588.24138	22.0197,0	29	318	Class1	22.022,0	632	54237.583	Class1	22.0233,0	651	55007.463	Class1	22.022,0	626	52171.484	Class1	22.0207,0	691	61827.824	Class1	22.0233,0	571	79883.562	Class2	22.0207,0	526	21619.28	Class2	22.022,0	621	43144.756	Class2	22.0207,0	562	67758.012	Class2	22.0193,0	566	47235.782	Class2	22.0193,0	578	50214.68	Class2	22.0127,0	323	10510.729
unknown	691	512.15385	22.1505,0	13	73	Class1	22.1647,0	411	66208.413	Class1	22.07,0	718	55703.815	Class1	22.158,0	432	52852.621	Class1	22.1607,0	462	32118.273	Class1	22.0713,0	592	371787.872	Class2	22.1633,0	709	349026.664	NA	NA	0	NA	Class2	22.1633,0	728	302604.357	NA	NA	0	NA	NA	NA	0	NA	NA	NA	0	NA
Analyte 814	692	0	22.1928,0	28	117	Class1	22.1953,0	0	55610.262	Class1	22.1967,0	0	62180.751	Class1	22.194,0	0	42278.378	Class1	22.1927,0	0	56409.112	Class1	22.1953,0	0	73514.213	Class2	22.1953,0	0	24827.795	Class2	22.1953,0	0	28683.299	Class2	22.19,0	0	43025.46	Class2	22.1913,0	0	23344.254	Class2	22.194,0	0	30321.747	Class2	22.194,0	0	24973.101
Analyte 815	693	0	22.258,0	27	73	Class1	22.262,0	0	80264.525	Class1	22.2647,0	0	73065.786	Class1	22.2633,0	0	82922.829	Class1	22.262,0	0	72749.712	Class1	22.2633,0	0	94648.329	Class2	22.262,0	0	51375.477	Class2	22.2607,0	0	35376.601	Class2	22.2647,0	0	37402.178	Class2	22.2607,0	0	42771.977	Class2	22.2593,0	0	35515.657	Class2	22.1833,0	0	89238.451
Purine riboside	694	561.62069	22.3346,0	29	129	Class1	22.338,0	563	1343829.33	Class1	22.3393,0	552	1518467.62	Class1	22.3367,0	561	1285154.57	Class1	22.3353,0	554	1571101.19	Class1	22.338,0	555	2257479.61	Class2	22.3353,0	567	458842.219	Class2	22.3367,0	563	879510.889	Class2	22.3353,0	555	1471689.67	Class2	22.3327,0	557	458302.478	Class2	22.3353,0	585	808133.408	Class2	22.3327,0	557	810738.771
Analyte 818	695	0	22.3937,0	29	406	Class1	22.3967,0	0	68213.03	Class1	22.3967,0	0	73752.189	Class1	22.3967,0	0	63221.759	Class1	22.3953,0	0	84937.362	Class1	22.3967,0	0	113550.109	Class2	22.394,0	0	25731.018	Class2	22.3953,0	0	52086.297	Class2	22.3927,0	0	17262.633	Class2	22.3913,0	0	34488.763	Class2	22.394,0	0	48110.44	Class2	22.3927,0	0	33496.864
arachidonic acid	696	860.96552	22.4225,0	29	80	Class1	22.4247,0	898	113296.447	Class1	22.4247,0	903	125137.022	Class1	22.4247,0	872	119071.406	Class1	22.4233,0	829	133978.903	Class1	22.4247,0	878	187102.797	Class2	22.4247,0	776	87565.926	Class2	22.4233,0	864	120730.399	Class2	22.4233,0	854	145255.237	Class2	22.4207,0	886	74098.154	Class2	22.4233,0	893	135880.205	Class2	22.4207,0	853	106945.483
Analyte 821	698	368.5	22.4501,0	11	241	Class1	22.45,0	0	9986.531	Class1	22.4527,0	0	10882.785	NA	NA	0	NA	Class1	22.45,0	0	10676.516	Class1	22.4527,0	0	19151.111	NA	NA	0	NA	NA	NA	0	NA	Class2	22.4487,0	425	6773.886	NA	NA	0	NA	Class2	22.4487,0	312	5148.061	NA	NA	0	NA
unknown	700	817	22.4829,0	29	91	Class1	22.486,0	812	659788.35	Class1	22.486,0	814	746875.857	Class1	22.486,0	812	642930.401	Class1	22.4833,0	821	804276.026	Class1	22.4847,0	813	1204699.52	Class2	22.4847,0	811	380114.889	Class2	22.4847,0	818	587771.932	Class2	22.482,0	819	667977.021	Class2	22.4807,0	814	322147.593	Class2	22.4847,0	819	830860.948	Class2	22.4807,0	820	661691.559
unknown	701	434	22.5086,0	14	218	NA	NA	0	NA	Class1	22.514,0	494	10307.394	NA	NA	0	NA	Class1	22.5073,0	381	14927.333	Class1	22.506,0	439	20425.31	Class2	22.5073,0	0	4220.95	NA	NA	0	NA	Class2	22.5393,0	0	3.189	NA	NA	0	NA	Class2	22.5087,0	524	8478.751	Class2	22.5047,0	0	4692.414
unknown	702	312.93333	22.5706,0	21	329	Class1	22.5767,0	0	20325.109	Class1	22.5767,0	348	21927.478	Class1	22.5753,0	383	25454.396	Class1	22.5753,0	346	26125.418	Class1	22.5767,0	119	37045.63	NA	NA	0	NA	Class2	22.5047,0	440	1110.375	NA	NA	0	NA	NA	NA	0	NA	Class2	22.5713,0	0	11710.352	NA	NA	0	NA
unknown	703	332.72727	22.5875,0	29	227	Class1	22.59,0	0	44444.44	Class1	22.5913,0	0	47738.436	Class1	22.59,0	0	50936.979	Class1	22.5887,0	0	59423.053	Class1	22.594,0	0	107068.247	Class2	22.586,0	0	7764.863	Class2	22.5873,0	0	25847.872	Class2	22.586,0	0	14732.24	Class2	22.5847,0	0	12354.604	Class2	22.5887,0	0	21425.83	Class2	22.586,0	271	33544.186
Analyte 828	704	546.35714	22.5973,0	29	117	Class1	22.5993,0	0	267221.803	Class1	22.6007,0	0	288133.008	Class1	22.598,0	0	272647.478	Class1	22.598,0	0	291719.058	Class1	22.598,0	0	639293.285	Class2	22.5993,0	0	197943.192	Class2	22.5993,0	0	340123.577	Class2	22.598,0	0	259386.311	Class2	22.5967,0	572	124152.677	Class2	22.598,0	0	333928.455	Class2	22.5967,0	514	261229.639
Analyte 829	705	0	22.6274,0	29	217	Class1	22.6287,0	0	107294.614	Class1	22.6313,0	0	100821.341	Class1	22.6273,0	0	102670.558	Class1	22.6273,0	0	90322.153	Class1	22.6313,0	0	83945.522	Class2	22.63,0	0	67351.111	Class2	22.63,0	0	77100.37	Class2	22.6273,0	0	88533.858	Class2	22.626,0	0	64262.524	Class2	22.6273,0	0	67095.499	Class2	22.6233,0	0	52648.402
Abietic Acid 2	706	441	22.6565,0	29	79	Class1	22.658,0	504	51581.631	Class1	22.6607,0	490	58709.127	Class1	22.6567,0	529	52618.968	Class1	22.658,0	507	58690.57	Class1	22.658,0	518	82917.798	Class2	22.658,0	463	35213.561	Class2	22.6567,0	474	54319.447	Class2	22.6567,0	541	51998.363	Class2	22.6567,0	0	32593.666	Class2	22.6567,0	417	53876.857	Class2	22.6553,0	443	49716.206
unknown	707	350.4	22.6864,0	24	422	Class1	22.69,0	495	5677.423	NA	NA	0	NA	Class1	22.69,0	311	9134.888	Class1	22.6887,0	283	11812.845	NA	NA	0	NA	Class2	22.686,0	0	6418.243	Class2	22.69,0	382	6970.218	Class2	22.686,0	351	8428.914	NA	NA	0	NA	Class2	22.6607,0	0	209.731	Class2	22.6873,0	206	6210.099
6-phosphogluconic acid	708	701.7931	22.701,0	29	318	Class1	22.7047,0	721	190433.369	Class1	22.7033,0	708	208873.393	Class1	22.7033,0	705	202423.935	Class1	22.702,0	697	240106.409	Class1	22.7047,0	714	340636.251	Class2	22.702,0	659	77816.795	Class2	22.7033,0	707	178858.239	Class2	22.7007,0	717	288333.795	Class2	22.6993,0	704	156993.117	Class2	22.7007,0	707	177985.253	Class2	22.7007,0	729	170345.608
unknown	710	826.13793	22.782,0	29	80	Class1	22.7713,0	843	36487.01	Class1	22.8673,0	871	6504.059	Class1	22.77,0	833	36480.63	Class1	22.7713,0	815	41215.649	Class1	22.77,0	816	58536.439	Class2	22.7687,0	836	29257.945	Class2	22.866,0	846	9321.373	Class2	22.77,0	838	41885.695	Class2	22.7673,0	837	19697.522	Class2	22.8647,0	881	13056.982	Class2	22.7687,0	809	34920.039
cis-gondoic acid	711	876.96552	22.8097,0	29	129	Class1	22.814,0	863	1195050.96	Class1	22.814,0	875	1376520.06	Class1	22.8113,0	872	1214330.79	Class1	22.81,0	863	1478801.51	Class1	22.8127,0	863	2252322.66	Class2	22.81,0	907	462199.922	Class2	22.8113,0	870	1466343.84	Class2	22.81,0	864	958890.836	Class2	22.8073,0	892	445918.635	Class2	22.81,0	872	1037345.44	Class2	22.8087,0	882	836752.764
Analyte 838	712	408	22.8146,0	29	317	Class1	22.818,0	0	89401.109	Class1	22.818,0	0	97278.355	Class1	22.8153,0	0	89419.777	Class1	22.8153,0	0	104737.788	Class1	22.8167,0	0	153875.043	Class2	22.8153,0	0	16465.172	Class2	22.8167,0	0	67399.233	Class2	22.814,0	0	33445.835	Class2	22.8153,0	0	21889.066	Class2	22.8127,0	0	30231.85	Class2	22.814,0	0	46968.848
unknown	713	294.7	22.8278,0	29	331	Class1	22.8287,0	0	87591.978	Class1	22.8287,0	0	91515.127	Class1	22.8287,0	220	91931.36	Class1	22.8287,0	0	102886.742	Class1	22.8287,0	0	143426.14	Class2	22.8287,0	347	19165.005	Class2	22.83,0	218	70935.832	Class2	22.8273,0	0	34843.15	Class2	22.8273,0	410	23071.826	Class2	22.8287,0	0	32453.882	Class2	22.826,0	215	59887.646
unknown	714	840.19231	22.8597,0	26	96	Class1	22.8673,0	869	41639.589	NA	NA	0	NA	Class1	22.8633,0	893	49002.436	Class1	22.8647,0	884	49343.477	Class1	22.8633,0	905	61471.012	Class2	22.866,0	888	28086.445	NA	NA	0	NA	Class2	22.8633,0	884	41785.846	Class2	22.8633,0	862	18075.623	NA	NA	0	NA	Class2	22.8633,0	856	35436.55
unknown	715	286.36364	22.8946,0	12	187	Class1	22.8967,0	0	6726.075	Class1	22.8927,0	309	8534.132	Class1	22.8927,0	378	10128.697	NA	NA	0	NA	Class1	22.8967,0	284	12987.851	NA	NA	0	NA	NA	NA	0	NA	NA	NA	0	NA	NA	NA	0	NA	NA	NA	0	NA	NA	NA	0	NA
uridine 2	718	826	23.0079,0	5	224	Class1	23.0087,0	646	57094.594	Class1	23.0087,0	832	62361.866	Class1	23.0073,0	888	52377.663	Class1	23.006,0	892	70048.239	Class1	23.0087,0	872	116451.945	NA	NA	0	NA	NA	NA	0	NA	NA	NA	0	NA	NA	NA	0	NA	NA	NA	0	NA	NA	NA	0	NA
unknown	719	738.71429	23.0534,0	21	217	Class1	23.0607,0	688	305137.555	Class1	23.0607,0	729	352283.467	Class1	23.0593,0	721	406093.881	Class1	23.0593,0	748	444066.829	Class1	23.062,0	719	603337.242	Class2	23.058,0	750	250031.491	Class2	23.058,0	734	235191.974	Class2	23.058,0	730	295217.63	Class2	23.0567,0	736	236377.387	Class2	23.0567,0	709	239149.278	Class2	23.054,0	645	199036.983
unknown	720	556.42857	23.1054,0	28	129	Class1	23.1087,0	647	88680.732	Class1	23.1087,0	665	97235.404	Class1	23.106,0	485	98795.857	Class1	23.1047,0	523	116759.138	Class1	23.1073,0	609	155665.802	Class2	23.1073,0	604	47089.766	Class2	23.106,0	520	67513.256	Class2	23.1073,0	593	99430.87	Class2	23.1033,0	603	36927.762	Class2	23.106,0	433	80258.29	Class2	23.1047,0	635	70428.666
unknown	721	312.6	23.1494,0	16	91	Class1	23.1473,0	0	25598.254	Class1	23.1487,0	0	23815.259	Class1	23.1473,0	357	27584.554	Class1	23.146,0	322	32482.852	Class1	23.1447,0	353	37401.943	NA	NA	0	NA	Class2	23.1527,0	0	18767.394	Class2	23.15,0	373	21100.184	NA	NA	0	NA	Class2	23.15,0	299	13028.614	Class2	23.1473,0	0	12920.475
cytidine-monophosphate degr prod	722	606.64	23.1656,0	25	217	Class1	23.1673,0	585	36699.025	Class1	23.17,0	519	38969.611	Class1	23.166,0	627	37611.575	Class1	23.1673,0	664	41681.206	Class1	23.1727,0	487	87323.455	Class2	23.166,0	767	44114.541	Class2	23.166,0	704	59243.603	Class2	23.166,0	627	38999.751	Class2	23.1647,0	704	47676.344	Class2	23.1673,0	716	80432.941	Class2	23.1647,0	706	60487.758
unknown	723	281.8	23.1899,0	20	446	Class1	23.1927,0	0	5088.163	Class1	23.1913,0	0	7299.423	Class1	23.1913,0	0	6584.194	Class1	23.1887,0	0	6704.704	Class1	23.1913,0	0	12194.838	Class2	23.19,0	358	5671.988	Class2	23.1913,0	0	7148.606	Class2	23.1913,0	254	4552.749	NA	NA	0	NA	Class2	23.19,0	0	5921.916	Class2	23.1847,0	0	4732.513
unknown	725	296	23.2826,0	9	387	NA	NA	0	NA	Class1	23.2593,0	0	3573.638	Class1	23.2513,0	296	4220.811	Class1	23.33,0	0	575.797	Class1	23.254,0	0	4964.093	NA	NA	0	NA	NA	NA	0	NA	NA	NA	0	NA	NA	NA	0	NA	Class2	23.25,0	0	5500.313	Class2	23.326,0	0	532.155
unknown	726	341.8	23.3121,0	29	205	Class1	23.3113,0	0	16261.674	Class1	23.314,0	0	20899.308	Class1	23.3153,0	0	18986.326	Class1	23.314,0	324	25953.342	Class1	23.314,0	0	40534.08	Class2	23.314,0	215	14656.753	Class2	23.3153,0	0	13157.427	Class2	23.3113,0	310	23471.983	Class2	23.3073,0	278	13973.041	Class2	23.3127,0	416	21208.92	Class2	23.3113,0	408	28148.268
biotin	727	328.57143	23.3676,0	17	357	Class1	23.3753,0	284	6605.278	Class1	23.3687,0	0	6009.58	Class1	23.3673,0	389	6577.58	Class1	23.3647,0	286	8255.959	Class1	23.3687,0	0	8355.751	NA	NA	0	NA	Class2	23.3727,0	0	6069.668	Class2	23.3673,0	321	7185.308	NA	NA	0	NA	Class2	23.37,0	0	7884.623	Class2	23.3633,0	0	7280.437
Neohesperidin	729	483.92308	23.3887,0	29	73	Class1	23.3927,0	556	181883.441	Class1	23.3927,0	602	185884.3	Class1	23.3913,0	551	214800.519	Class1	23.39,0	433	376885.535	Class1	23.3927,0	0	444938.281	Class2	23.3887,0	0	240828.255	Class2	23.39,0	442	294335.077	Class2	23.3847,0	0	237450.969	Class2	23.3887,0	479	157658.143	Class2	23.3913,0	0	301007.736	Class2	23.3873,0	0	247012.668
DL-dihydrosphingosine 1	731	330	23.4988,0	11	55	Class1	23.4913,0	0	30900.978	Class1	23.4993,0	0	21102.417	Class1	23.494,0	0	23894.155	Class1	23.49,0	385	31028.164	Class1	23.4913,0	0	47756.989	NA	NA	0	NA	NA	NA	0	NA	NA	NA	0	NA	NA	NA	0	NA	Class2	23.4967,0	0	42322.161	NA	NA	0	NA
Analyte 862	732	387.44444	23.5491,0	23	57	Class1	23.5473,0	523	25196.076	NA	NA	0	NA	Class1	23.546,0	306	18974.695	Class1	23.546,0	0	27384.662	Class1	23.546,0	188	36347.224	Class2	23.55,0	0	16328.289	Class2	23.5433,0	0	33014.181	Class2	23.5447,0	0	21695.274	Class2	23.5473,0	0	18923.927	NA	NA	0	NA	NA	NA	0	NA
piceatannol 2	733	458.4	23.6005,0	14	79	Class1	23.6127,0	523	9696.797	Class1	23.6073,0	0	10392.967	Class1	23.6087,0	0	9280.505	Class1	23.6087,0	0	10006.279	Class1	23.6033,0	0	12800.651	NA	NA	0	NA	Class2	23.602,0	0	7634.993	Class2	23.602,0	0	9874.627	NA	NA	0	NA	Class2	23.6007,0	323	9114.503	Class2	23.5967,0	491	8056.34
unknown	735	327.46154	23.6705,0	18	159	NA	NA	0	NA	Class1	23.674,0	0	6662.681	NA	NA	0	NA	Class1	23.67,0	0	9469.22	Class1	23.6727,0	342	7403.166	Class2	23.6727,0	0	4714.119	Class2	23.6673,0	359	9948.855	Class2	23.6713,0	534	14088.155	Class2	23.6687,0	255	5715.823	Class2	23.666,0	0	4338.164	NA	NA	0	NA
unknown	737	792.37931	23.7276,0	29	129	Class1	23.738,0	808	2586188.56	Class1	23.7367,0	811	2739150.9	Class1	23.7353,0	777	2299683.84	Class1	23.734,0	768	2500743.9	Class1	23.7353,0	825	2794473.69	Class2	23.7287,0	846	238099.651	Class2	23.73,0	790	435780.37	Class2	23.7273,0	807	558301.811	Class2	23.7247,0	782	228947.43	Class2	23.7273,0	794	427594.609	Class2	23.726,0	812	368976.92
arbutin	741	330.95833	23.8329,0	29	209	Class1	23.8367,0	341	218093.639	Class1	23.8393,0	301	245233.787	Class1	23.8367,0	0	234519.143	Class1	23.8367,0	0	276636.333	Class1	23.8393,0	276	433581.584	Class2	23.834,0	306	221585.18	Class2	23.8327,0	393	314374.971	Class2	23.8327,0	0	363685.903	Class2	23.83,0	363	133849.813	Class2	23.8327,0	0	165796.593	Class2	23.8327,0	347	205133.036
2-Monopalmitin	743	924.41379	23.8625,0	29	129	Class1	23.866,0	924	2870128.2	Class1	23.8673,0	923	3115408.62	Class1	23.8647,0	924	2892425.53	Class1	23.8647,0	930	3534654.85	Class1	23.866,0	921	5179366.65	Class2	23.8647,0	920	919942.161	Class2	23.8647,0	915	2111580.48	Class2	23.8647,0	929	3116218.63	Class2	23.862,0	917	884573.108	Class2	23.8647,0	929	2430715.35	Class2	23.8607,0	921	1563861.3
Analyte 876	744	353	23.8688,0	23	91	Class1	23.87,0	0	79351.246	Class1	23.8727,0	0	95335.1	Class1	23.8713,0	0	81095.869	Class1	23.87,0	0	107230.435	Class1	23.8727,0	0	161979.664	Class2	23.87,0	0	36630.038	NA	NA	0	NA	Class2	23.8727,0	0	105914.676	Class2	23.8673,0	0	27081.687	Class2	23.8687,0	0	81216.08	Class2	23.866,0	337	55625.989
unknown	745	334.66667	23.9155,0	10	361	Class1	23.918,0	321	12345.701	NA	NA	0	NA	Class1	23.9113,0	216	12353.278	NA	NA	0	NA	Class1	23.9167,0	317	17698.377	NA	NA	0	NA	NA	NA	0	NA	NA	NA	0	NA	Class2	23.9153,0	0	9345.082	Class2	23.9127,0	267	18816.009	Class2	23.9167,0	0	11917.568
androsterone 1	746	623.89655	23.9393,0	29	91	Class1	23.9433,0	622	1465805.68	Class1	23.9447,0	619	1686414.14	Class1	23.9433,0	618	1514091.82	Class1	23.9433,0	623	1916297.63	Class1	23.946,0	624	3099137.67	Class2	23.9393,0	647	958176.312	Class2	23.942,0	618	2157275.63	Class2	23.9407,0	627	2186704.54	Class2	23.9367,0	622	713456.594	Class2	23.9407,0	621	2035975.91	Class2	23.9393,0	626	1688636.97
inosine	748	933.44828	24.012,0	29	73	Class1	24.014,0	950	48479342.6	Class1	24.0153,0	947	51938493.6	Class1	24.014,0	940	49442656.1	Class1	24.0153,0	941	53442503.4	Class1	24.018,0	947	62345425.3	Class2	24.0087,0	928	38128079.4	Class2	24.014,0	941	48334304	Class2	24.0167,0	942	53232958.9	Class2	24.0113,0	938	45013567.2	Class2	24.0127,0	926	45879326.9	Class2	24.01,0	937	41844957.8
unknown	749	588.75862	24.0712,0	29	79	Class1	24.074,0	575	92728.055	Class1	24.074,0	608	104503.016	Class1	24.074,0	527	99769.42	Class1	24.074,0	659	118663.623	Class1	24.0767,0	677	175949.834	Class2	24.0727,0	637	91229.454	Class2	24.0727,0	706	133773.035	Class2	24.0713,0	549	146146.833	Class2	24.07,0	554	61679.287	Class2	24.0713,0	685	124755.85	Class2	24.07,0	509	119205.408
1-Monopalmitin	750	905.31034	24.1187,0	29	371	Class1	24.1233,0	926	199514.221	Class1	24.1233,0	917	222889.492	Class1	24.1207,0	940	223601.346	Class1	24.1207,0	936	265596.675	Class1	24.122,0	942	388557.702	Class2	24.1193,0	931	55255.879	Class2	24.1193,0	943	147386.712	Class2	24.1207,0	897	193464.239	Class2	24.1167,0	883	58226.231	Class2	24.1207,0	939	182396.43	Class2	24.1167,0	889	130882.176
Analyte 883	751	434.42857	24.1653,0	29	96	Class1	24.1713,0	0	82281.951	Class1	24.1687,0	0	83349.462	Class1	24.17,0	432	88369.016	Class1	24.17,0	448	81052.72	Class1	24.2073,0	539	52381.799	Class2	24.1673,0	0	108397.054	Class2	24.1687,0	0	125988.421	Class2	24.1687,0	0	85625.575	Class2	24.1233,0	505	4637.172	Class2	24.1687,0	414	82511.765	Class2	24.1673,0	431	110472.394
unknown	752	396.45	24.2084,0	22	103	Class1	24.2127,0	388	61782.313	Class1	24.2113,0	465	54373.166	Class1	24.2087,0	461	62670.445	Class1	24.21,0	371	65221.713	NA	NA	0	NA	Class2	24.2087,0	334	36730.398	Class2	24.2087,0	369	41192.962	Class2	24.21,0	429	78665.667	Class2	24.2087,0	284	39528.819	Class2	24.2087,0	318	62752.02	Class2	24.2047,0	494	55337
glutathione - H2O	754	336.69231	24.2931,0	23	210	Class1	24.298,0	363	6843.487	Class1	24.2967,0	354	5462.658	Class1	24.29,0	0	4743.428	Class1	24.298,0	312	6902.411	NA	NA	0	NA	Class2	24.2927,0	358	5089.363	Class2	24.298,0	0	6448.113	Class2	24.2927,0	0	11342.634	Class2	24.294,0	391	8783.204	Class2	24.2927,0	379	12832.379	Class2	24.2967,0	279	5364.377
phytosphingosine 2	755	457.375	24.3109,0	25	204	Class1	24.3127,0	400	18273.496	Class1	24.3127,0	434	18882.199	Class1	24.3153,0	365	28003.087	Class1	24.3113,0	355	29583.079	Class1	24.314,0	427	49731.072	NA	NA	0	NA	NA	NA	0	NA	Class2	24.3073,0	446	15883.954	Class2	24.3127,0	487	40673.7	Class2	24.3127,0	526	59557.401	Class2	24.31,0	608	53419.039
unknown	756	349.75	24.3252,0	26	117	Class1	24.33,0	0	29682.218	Class1	24.3273,0	389	38810.265	Class1	24.3233,0	0	37493.954	Class1	24.326,0	0	49254.092	Class1	24.3247,0	0	62087.88	Class2	24.3313,0	327	14256.329	Class2	24.322,0	0	25048.745	Class2	24.3287,0	0	35246.467	Class2	24.3233,0	0	29141.608	Class2	24.3273,0	0	49506.475	Class2	24.3207,0	0	30959.043
Analyte 890	757	252.5	24.3649,0	26	257	Class1	24.3647,0	358	16354.801	Class1	24.3673,0	281	19317.328	NA	NA	0	NA	Class1	24.3633,0	344	21025.213	Class1	24.3673,0	0	37789.066	Class2	24.3673,0	365	7694.507	Class2	24.366,0	0	7575.084	Class2	24.362,0	0	11506.506	Class2	24.3633,0	185	15236.376	Class2	24.366,0	193	32672.958	Class2	24.3633,0	241	22452.979
unknown	758	201.73333	24.4,0	17	416	Class1	24.4033,0	149	8881.443	Class1	24.402,0	210	7534.323	Class1	24.4033,0	188	6685.537	Class1	24.402,0	235	8536.619	NA	NA	0	NA	Class2	24.3993,0	244	4244.606	Class2	24.3993,0	253	8942.397	Class2	24.4007,0	342	6791.433	NA	NA	0	NA	Class2	24.3993,0	0	7401.284	NA	NA	0	NA
sucrose	759	299.47059	24.4267,0	27	103	Class1	24.4287,0	325	26680.788	Class1	24.4313,0	358	27207.809	Class1	24.4247,0	0	28788.11	Class1	24.4287,0	335	32655.919	Class1	24.43,0	0	61491.753	Class2	24.4287,0	267	12888.006	Class2	24.426,0	225	27853.981	Class2	24.4287,0	316	30776.507	Class2	24.422,0	349	13929.24	Class2	24.4287,0	380	24309.017	Class2	24.426,0	0	24882.36
adenosine	760	491.66667	24.4676,0	27	230	Class1	24.4727,0	517	9372.903	Class1	24.466,0	457	9397.43	Class1	24.4687,0	233	11355.707	Class1	24.4687,0	626	11328.718	Class1	24.4713,0	626	14151.961	Class2	24.4673,0	409	4430.428	Class2	24.4713,0	370	5497.652	Class2	24.4673,0	629	11317.624	Class2	24.462,0	361	7059.095	Class2	24.47,0	351	9035.542	Class2	24.4647,0	437	7953.993
2'-deoxyadenosine	761	431.4	24.5296,0	22	73	Class1	24.5313,0	0	99790.319	Class1	24.5327,0	403	119652.64	Class1	24.5313,0	300	81322.073	Class1	24.5313,0	0	58600.328	Class1	24.5327,0	0	222139.288	Class2	24.5287,0	490	196355.221	Class2	24.5287,0	445	184040.52	Class2	24.5287,0	461	320138.294	Class2	24.5287,0	0	156583.805	Class2	24.5287,0	0	238244.91	Class2	24.526,0	337	198854.054
prostaglandin A2 1	762	421.25	24.5789,0	29	103	Class1	24.5847,0	450	40005.257	Class1	24.582,0	0	36446.709	Class1	24.5793,0	0	37677.933	Class1	24.5833,0	0	46039.664	Class1	24.582,0	0	67143.894	Class2	24.5727,0	0	17128.992	Class2	24.5807,0	480	28669.513	Class2	24.578,0	0	40361.973	Class2	24.582,0	0	31245.429	Class2	24.5807,0	0	43231.567	Class2	24.574,0	0	42335.432
Analyte 896	763	305	24.5868,0	26	204	Class1	24.5927,0	0	95044.06	Class1	24.594,0	0	95271.938	Class1	24.5913,0	0	94714.321	Class1	24.59,0	0	100346.987	Class1	24.5927,0	0	135936.771	NA	NA	0	NA	NA	NA	0	NA	Class2	24.5887,0	0	33001.193	Class2	24.59,0	0	55338.883	Class2	24.5913,0	0	74595.865	Class2	24.5887,0	0	73642.018
Analyte 898	764	0	24.6971,0	29	204	Class1	24.6993,0	0	668036.509	Class1	24.6993,0	0	748397.509	Class1	24.698,0	0	736822.884	Class1	24.6967,0	0	843256.453	Class1	24.698,0	0	1131267.95	Class2	24.6967,0	0	238843.337	Class2	24.698,0	0	489331.128	Class2	24.6967,0	0	604404.985	Class2	24.6967,0	0	1152849.81	Class2	24.6993,0	0	2476942.4	Class2	24.6967,0	0	1621428.92
Dehydroepiandrosterone	765	300.91667	24.779,0	12	293	Class1	24.7793,0	221	3784.245	Class1	24.7807,0	278	4116.286	NA	NA	0	NA	Class1	24.8233,0	275	709.654	NA	NA	0	NA	NA	NA	0	NA	NA	NA	0	NA	NA	NA	0	NA	NA	NA	0	NA	NA	NA	0	NA	NA	NA	0	NA
unknown	766	302.61538	24.8055,0	13	221	NA	NA	0	NA	Class1	24.8073,0	268	11196.747	NA	NA	0	NA	Class1	24.8087,0	282	12636.009	Class1	24.8113,0	407	147474.796	NA	NA	0	NA	NA	NA	0	NA	Class2	24.8047,0	377	11252.149	NA	NA	0	NA	NA	NA	0	NA	NA	NA	0	NA
lactulose 2	767	661.13636	24.8287,0	22	217	Class1	24.8233,0	706	46484.843	Class1	24.822,0	617	73434.856	Class1	24.8193,0	653	58651.883	Class1	24.8193,0	574	68287.52	Class1	24.8167,0	698	99456.701	Class2	24.7913,0	630	34717.575	Class2	24.8167,0	688	47533.999	Class2	24.8153,0	634	48295.705	NA	NA	0	NA	NA	NA	0	NA	NA	NA	0	NA
unknown	769	550.88235	24.8942,0	17	205	NA	NA	0	NA	NA	NA	0	NA	Class1	24.9047,0	567	32896.733	Class1	24.8967,0	458	27674.712	Class1	24.9033,0	510	40608.314	NA	NA	0	NA	NA	NA	0	NA	Class2	24.8953,0	462	19775.616	NA	NA	0	NA	NA	NA	0	NA	NA	NA	0	NA
unknown	770	475.27586	24.9693,0	29	79	Class1	24.9727,0	528	57530.33	Class1	24.974,0	556	55239.695	Class1	24.9713,0	545	59433.104	Class1	24.97,0	526	65474.525	Class1	24.97,0	399	88464.033	Class2	24.97,0	364	36899.217	Class2	24.97,0	433	48236.777	Class2	24.9687,0	432	59653.273	Class2	24.97,0	505	30914.526	Class2	24.9687,0	535	43038.663	Class2	24.9673,0	539	53634.374
lactose 1	771	871.89655	25.0086,0	29	191	Class1	25.0153,0	869	466937.457	Class1	25.0153,0	877	502186.667	Class1	25.0153,0	865	499899.266	Class1	25.014,0	879	568755.045	Class1	25.0167,0	879	883745.504	Class2	25.0047,0	885	180554.124	Class2	25.006,0	881	336956.537	Class2	25.0047,0	870	409640.721	Class2	25.0087,0	870	812986.687	Class2	25.0153,0	871	1968017.81	Class2	25.0127,0	878	1234283.06
unknown	772	736	25.0945,0	8	80	Class1	25.0953,0	744	80704.626	Class1	25.098,0	760	85932.784	Class1	25.0953,0	726	82450.426	NA	NA	0	NA	Class1	25.0953,0	714	114749.132	Class2	25.0927,0	763	53250.072	Class2	25.0927,0	738	80888.746	Class2	25.0913,0	701	96930.768	NA	NA	0	NA	Class2	25.0953,0	742	96212.499	NA	NA	0	NA
2-Monoolein	774	725.72414	25.1049,0	29	80	Class1	25.1273,0	735	7674.24	Class1	25.1273,0	575	8026.239	Class1	25.1953,0	759	94543.537	Class1	25.098,0	677	89703.083	Class1	25.1487,0	547	48262.169	Class2	25.1193,0	783	5819.942	Class2	25.118,0	763	10097.712	Class2	25.118,0	755	15056.374	Class2	25.0913,0	742	37057.389	Class2	25.1233,0	760	10390.367	Class2	25.09,0	731	78723.069
maltose	775	932.17241	25.1826,0	29	361	Class1	25.19,0	944	7313248.27	Class1	25.19,0	953	7604774.41	Class1	25.1887,0	899	7588348.55	Class1	25.1873,0	931	7849676.33	Class1	25.194,0	852	9028471.93	Class2	25.1793,0	899	4908243.92	Class2	25.178,0	941	4422491.86	Class2	25.174,0	953	3701343.22	Class2	25.182,0	919	6657344.74	Class2	25.1927,0	938	10756292.6	Class2	25.1913,0	881	11237616.6
cellobiose 2	777	613.5	25.1993,0	4	201	Class1	25.2073,0	637	211256.59	Class1	25.2073,0	614	223776.608	NA	NA	0	NA	Class1	25.1967,0	556	130523.337	NA	NA	0	NA	NA	NA	0	NA	NA	NA	0	NA	NA	NA	0	NA	Class2	25.186,0	647	141347.201	NA	NA	0	NA	NA	NA	0	NA
Lactobionic Acid 1	778	686.38462	25.2746,0	26	204	Class1	25.2087,0	705	8916703.01	Class1	25.2087,0	447	9359177.68	Class1	25.282,0	737	389597.965	Class1	25.2833,0	735	250367.691	Class1	25.2873,0	715	287706.469	Class2	25.2807,0	679	90132.138	Class2	25.282,0	732	107013.328	Class2	25.2807,0	742	115639.682	Class2	25.2833,0	828	178081.546	NA	NA	0	NA	NA	NA	0	NA
unknown	784	883.17241	25.371,0	29	361	Class1	25.374,0	941	3916330.19	Class1	25.3687,0	789	4153728.72	Class1	25.3727,0	941	3654416.15	Class1	25.3713,0	931	3906493.19	Class1	25.3713,0	917	4307214.12	Class2	25.3687,0	933	2605326.51	Class2	25.3673,0	895	2638151.61	Class2	25.3673,0	923	2164260.13	Class2	25.37,0	931	2704692.55	Class2	25.3767,0	926	3563513.49	Class2	25.3753,0	923	4499565.36
2'-deoxyguanosine 2	786	557.3	25.4193,0	20	223	Class1	25.4193,0	489	38759.529	Class1	25.4193,0	411	54488.23	Class1	25.4193,0	495	71868.089	Class1	25.422,0	464	104270.427	Class1	25.4247,0	630	159770.276	Class2	25.4167,0	557	61293.929	Class2	25.4153,0	580	99385.859	Class2	25.4153,0	673	125546.401	Class2	25.418,0	637	52101.153	Class2	25.4207,0	533	79335.893	Class2	25.418,0	649	93964.16
unknown	787	471.48148	25.4292,0	27	397	Class1	25.4353,0	512	18898.617	Class1	25.4353,0	622	20559.863	Class1	25.4327,0	451	18731.465	Class1	25.4353,0	562	24158.218	Class1	25.4327,0	464	31308.813	Class2	25.43,0	480	9118.87	Class2	25.4327,0	496	21133.003	Class2	25.4327,0	499	25412.697	Class2	25.4287,0	329	5321.018	Class2	25.434,0	476	24039.757	Class2	25.43,0	511	19955.643
guanosine	788	804.96552	25.4433,0	29	324	Class1	25.446,0	923	191485.184	Class1	25.4447,0	903	164878.906	Class1	25.446,0	858	127689.645	Class1	25.4433,0	709	93864.002	Class1	25.4473,0	758	74232.162	Class2	25.4447,0	718	79110.896	Class2	25.4447,0	855	101306.545	Class2	25.4433,0	913	131707.392	Class2	25.442,0	843	78297.764	Class2	25.442,0	764	64547.453	Class2	25.442,0	814	81554.559
Monostearin	789	609.40741	25.5388,0	27	399	Class1	25.542,0	871	62113.482	Class1	25.542,0	864	64247.633	Class1	25.5407,0	852	65760.252	Class1	25.5393,0	865	76012.468	Class1	25.5407,0	820	110760.528	Class2	25.5407,0	528	10198.403	Class2	25.538,0	521	11321.024	Class2	25.5407,0	621	15497.369	Class2	25.5407,0	574	8796.194	Class2	25.5407,0	632	15223.552	Class2	25.5353,0	428	12583.556
Sophorose 2	790	865.2069	25.5471,0	29	319	Class1	25.55,0	876	160045.471	Class1	25.55,0	880	166093.564	Class1	25.5487,0	885	175635.016	Class1	25.5473,0	905	201858.667	Class1	25.55,0	905	283235.226	Class2	25.546,0	817	103014.631	Class2	25.5473,0	861	97194.474	Class2	25.546,0	869	124301.573	Class2	25.5487,0	879	60329.514	Class2	25.546,0	879	136674.412	Class2	25.546,0	833	121269.054
unknown	792	750.7931	25.7039,0	29	73	Class1	25.7033,0	692	197296.251	Class1	25.71,0	863	198427.175	Class1	25.706,0	794	178067.005	Class1	25.706,0	776	180102.968	Class1	25.7073,0	768	320983.666	Class2	25.706,0	805	96236.536	Class2	25.6993,0	611	149272.876	Class2	25.7033,0	869	148220.449	Class2	25.694,0	711	137744.466	Class2	25.6993,0	583	193292.409	Class2	25.7007,0	818	135159.57
unknown	793	313.72727	25.7455,0	22	221	NA	NA	0	NA	Class1	25.7527,0	237	7253.698	Class1	25.6993,0	402	508.093	Class1	25.75,0	395	7338.737	Class1	25.7527,0	354	145191.715	Class2	25.7487,0	407	5906.179	Class2	25.7513,0	430	4867.15	Class2	25.754,0	306	8090.339	Class2	25.7487,0	247	6624.44	Class2	25.7513,0	367	5670.938	NA	NA	0	NA
unknown	795	328.92308	25.8397,0	29	169	Class1	25.842,0	317	87671.763	Class1	25.8407,0	357	77074.301	Class1	25.8393,0	367	68680.299	Class1	25.8407,0	308	52587.158	Class1	25.842,0	254	74617.718	Class2	25.8407,0	0	71258.124	Class2	25.8393,0	361	42479.344	Class2	25.8393,0	391	46023.547	Class2	25.838,0	415	70785.63	Class2	25.8407,0	361	31775.341	Class2	25.8407,0	0	69517.285
Analyte 935	797	559.2	26.0737,0	29	80	Class1	26.0767,0	0	93393.217	Class1	26.078,0	0	95474.183	Class1	26.0753,0	545	97856.983	Class1	26.0753,0	0	109322.32	Class1	26.0767,0	0	181905.11	Class2	26.074,0	0	64465.237	Class2	26.074,0	0	84525.501	Class2	26.0753,0	564	86788.824	Class2	26.074,0	0	49598.461	Class2	26.0753,0	570	83183.438	Class2	26.0727,0	0	71044.335
Isomaltose 1	798	853.62069	26.1159,0	29	361	Class1	26.1193,0	710	292621.085	Class1	26.1193,0	788	310096.626	Class1	26.1167,0	931	330153.77	Class1	26.1167,0	618	371387.218	Class1	26.118,0	932	597905.743	Class2	26.118,0	942	327554.853	Class2	26.1167,0	948	403624.849	Class2	26.1167,0	913	302874.884	Class2	26.1233,0	549	137044.315	Class2	26.1167,0	492	331556.247	Class2	26.114,0	930	239500.25
Analyte 938	800	0	26.1356,0	10	91	Class1	26.138,0	0	302236.376	Class1	26.1367,0	0	346652.096	Class1	26.1367,0	0	331862.415	Class1	26.1353,0	0	399622.405	Class1	26.1353,0	0	748893.508	Class2	26.134,0	0	205159.84	Class2	26.1367,0	0	236587.952	Class2	26.1353,0	0	318199.47	Class2	26.1327,0	0	139404.434	Class2	26.1353,0	0	313974.11	NA	NA	0	NA
melibiose 2	804	732.31034	26.3416,0	29	361	Class1	26.346,0	752	45332.779	Class1	26.3473,0	651	44413.95	Class1	26.3433,0	751	45624.418	Class1	26.342,0	687	54801.3	Class1	26.3433,0	804	78994.565	Class2	26.342,0	786	49975.737	Class2	26.342,0	838	66835.824	Class2	26.342,0	744	54035.643	Class2	26.3407,0	638	28432.179	Class2	26.3407,0	720	51626.908	Class2	26.3407,0	764	43702.12
Loganin	807	479.22222	26.4656,0	29	129	Class1	26.474,0	479	250054.789	Class1	26.4713,0	514	264906.321	Class1	26.4713,0	488	249024.519	Class1	26.47,0	527	287228.413	Class1	26.3993,0	552	278647.128	Class2	26.4647,0	0	128556.246	Class2	26.4713,0	534	332304.454	Class2	26.4673,0	509	233524.47	Class2	26.4687,0	0	128845.434	Class2	26.4687,0	515	341118.689	Class2	26.4647,0	513	246001.992
unknown	809	293.28571	26.5115,0	20	375	Class1	26.5193,0	158	7453.56	Class1	26.5167,0	204	7994.639	Class1	26.5167,0	0	11024.845	NA	NA	0	NA	Class1	26.518,0	0	12752.62	Class2	26.5127,0	169	6334.809	NA	NA	0	NA	Class2	26.51,0	328	6864.442	Class2	26.506,0	350	8278.165	Class2	26.5113,0	0	8348.425	Class2	26.5073,0	323	7476.579
Galactinol 3	811	701.21429	26.5723,0	28	204	Class1	26.6007,0	750	70038.181	Class1	26.6007,0	605	71207.761	Class1	26.5993,0	776	81428.018	Class1	26.6007,0	777	69647.888	Class1	26.494,0	663	75949.11	Class2	26.5967,0	684	38492.774	Class2	26.5993,0	755	70779.529	Class2	26.6033,0	802	81076.786	Class2	26.494,0	653	82855.549	Class2	26.5967,0	730	80197.158	Class2	26.558,0	717	54132.265
Analyte 953	813	0	26.6856,0	29	159	Class1	26.69,0	0	263097.804	Class1	26.6887,0	0	279579.054	Class1	26.6873,0	0	316101.112	Class1	26.686,0	0	410928.692	Class1	26.682,0	0	599969.71	Class2	26.686,0	0	105498.19	Class2	26.6873,0	0	149584.415	Class2	26.686,0	0	188099.867	Class2	26.6847,0	0	161898.267	Class2	26.686,0	0	181299.972	Class2	26.6847,0	0	231972.51
Analyte 954	814	501	26.7175,0	20	55	Class1	26.7233,0	0	94283.261	NA	NA	0	NA	Class1	26.6567,0	487	4354456.7	Class1	26.7207,0	0	165908.621	NA	NA	0	NA	Class2	26.7207,0	0	13205.858	Class2	26.722,0	0	40713.877	Class2	26.7207,0	0	48012.748	NA	NA	0	NA	Class2	26.718,0	0	37676.11	Class2	26.718,0	0	36141.669
unknown	815	347.33333	26.8392,0	23	103	Class1	26.8433,0	264	31584.943	Class1	26.8407,0	0	36030.148	Class1	26.8433,0	0	28190.317	Class1	26.8473,0	343	30626.061	Class1	26.842,0	450	60747.409	Class2	26.7767,0	305	1330.41	Class2	26.8433,0	0	17915.481	Class2	26.838,0	328	22007.787	Class2	26.846,0	299	20546.847	Class2	26.8393,0	0	31243.172	Class2	26.8393,0	0	30517.031
unknown	816	464.375	26.8617,0	24	204	Class1	26.8633,0	647	18181.617	Class1	26.866,0	396	18847.911	Class1	26.8593,0	401	16031.343	Class1	26.8593,0	629	19224.507	Class1	26.8633,0	420	27314.935	Class2	26.8607,0	301	8276.629	Class2	26.8647,0	506	9427.784	Class2	26.8607,0	346	11033.188	Class2	26.866,0	372	7038.862	Class2	26.8647,0	343	6809.405	NA	NA	0	NA
inosine 5'-monophosphate	817	880.71429	26.96,0	28	169	Class1	26.962,0	904	228263.673	Class1	26.962,0	930	252087.394	Class1	26.962,0	843	186700.884	Class1	26.9633,0	922	287320.028	Class1	26.966,0	885	386151.165	Class2	26.958,0	835	187693.169	Class2	26.958,0	920	236700.263	Class2	26.9567,0	716	77548.084	Class2	26.958,0	925	267378.443	Class2	26.9593,0	929	183282.617	Class2	26.962,0	936	398341.863
hydrocortisone	818	462.03704	26.969,0	29	97	Class1	26.9713,0	0	73017.44	Class1	26.974,0	536	82977.609	Class1	26.9713,0	631	80529.72	Class1	26.9713,0	440	97094.324	Class1	26.9713,0	589	127398.217	Class2	26.9713,0	422	48747.1	Class2	26.9713,0	509	40215.04	Class2	26.97,0	428	46083.973	Class2	26.9673,0	364	53763.183	Class2	26.97,0	482	53828.889	Class2	26.966,0	0	61491.984
unknown	819	541	27.0327,0	28	204	Class1	27.0393,0	577	12774.206	Class1	27.0367,0	364	14030.402	Class1	27.0313,0	517	15658.477	Class1	27.0287,0	422	16976.854	Class1	27.03,0	585	26029.548	Class2	27.0287,0	406	5634.775	Class2	27.0327,0	608	14323.765	Class2	27.0327,0	591	9134.312	Class2	27.0327,0	418	7002.737	Class2	27.0327,0	301	11679.353	Class2	27.0313,0	637	19612.342
Sucrose-6-Phosphate	820	318.66667	27.1022,0	15	57	Class1	27.106,0	287	58435.056	Class1	27.106,0	0	77452.462	Class1	27.1033,0	309	67580.374	Class1	27.1033,0	472	88878.896	Class1	27.102,0	0	101232.525	Class2	27.1047,0	0	17602.642	NA	NA	0	NA	Class2	27.106,0	401	15690.101	NA	NA	0	NA	NA	NA	0	NA	NA	NA	0	NA
Hesperitin 2	821	349.41667	27.1682,0	12	155	NA	NA	0	NA	Class1	27.1607,0	114	4358.96	NA	NA	0	NA	Class1	27.162,0	497	8071.235	Class1	27.1593,0	493	15186.063	NA	NA	0	NA	NA	NA	0	NA	NA	NA	0	NA	NA	NA	0	NA	Class2	27.1607,0	441	8899.607	NA	NA	0	NA
unknown	822	375.3	27.2601,0	20	103	Class1	27.2633,0	459	27508.741	Class1	27.266,0	0	26688.47	Class1	27.2607,0	442	27556.436	Class1	27.262,0	0	28424.126	Class1	27.262,0	0	37086.89	Class2	27.2647,0	0	33552.649	Class2	27.2607,0	329	27643.786	Class2	27.2593,0	343	33905.878	Class2	27.258,0	476	27807.054	Class2	27.2607,0	365	33127.88	Class2	27.258,0	0	29864.296
Cerotinic acid	823	287.57143	27.2957,0	29	357	Class1	27.3007,0	291	22567.999	Class1	27.2993,0	262	14638.12	Class1	27.302,0	258	19698.322	Class1	27.2993,0	0	19726.053	Class1	27.298,0	221	20511.501	Class2	27.2953,0	0	20647.395	Class2	27.2953,0	392	23914.412	Class2	27.2967,0	312	22368.089	Class2	27.298,0	0	27596.736	Class2	27.2953,0	0	22130.715	Class2	27.2927,0	0	25178.181
Tetrahydrocorticosterone 3	824	565.2963	27.3301,0	29	103	Class1	27.3367,0	595	1185599.94	Class1	27.3353,0	567	1277437.16	Class1	27.3327,0	582	1244953.43	Class1	27.334,0	582	1461815.23	Class1	27.334,0	599	2092398.32	Class2	27.3327,0	600	887955.879	Class2	27.3313,0	591	1059140.06	Class2	27.3327,0	574	1381045.7	Class2	27.33,0	587	638111.292	Class2	27.3327,0	571	1484019.64	Class2	27.3313,0	575	1329472.37
unknown	825	533	27.4102,0	16	204	Class1	27.4167,0	0	6918.252	NA	NA	0	NA	Class1	27.4113,0	0	27655.193	Class1	27.41,0	0	44610.592	Class1	27.4127,0	0	64410.435	Class2	27.4207,0	584	4402.83	NA	NA	0	NA	NA	NA	0	NA	NA	NA	0	NA	NA	NA	0	NA	NA	NA	0	NA
Adenosine 5-monophosphate	826	628.25926	27.442,0	27	169	Class1	27.4447,0	728	108262.604	Class1	27.4447,0	780	100343.242	Class1	27.4447,0	514	92339.604	Class1	27.442,0	655	101705.799	Class1	27.446,0	721	145726.175	Class2	27.4393,0	430	22673.776	NA	NA	0	NA	Class2	27.4433,0	766	162454.861	Class2	27.4447,0	580	123070.948	Class2	27.442,0	753	123684.943	Class2	27.438,0	668	79985.054
Analyte 972	828	448.4	27.5992,0	24	255	Class1	27.6007,0	330	14196.637	Class1	27.594,0	0	12169.053	Class1	27.594,0	0	13257.627	Class1	27.5993,0	0	17847.648	Class1	27.5953,0	0	16073.684	Class2	27.59,0	0	9143.536	NA	NA	0	NA	Class2	27.5927,0	0	9660.526	Class2	27.6047,0	395	6195.068	Class2	27.5953,0	0	16213.631	Class2	27.6207,0	0	2842.728
21-hydroxypregnenolone 2	829	575.62963	27.6147,0	29	91	Class1	27.6193,0	553	129388.317	Class1	27.6193,0	578	143404.146	Class1	27.6167,0	0	115131.954	Class1	27.618,0	615	139826.312	Class1	27.6193,0	604	240752.916	Class2	27.6153,0	541	76627.975	Class2	27.6167,0	582	156047.467	Class2	27.6193,0	625	187584.947	Class2	27.61,0	561	53538.949	Class2	27.6167,0	621	192982.286	Class2	27.6153,0	524	165066.032
2'-deoxyadenosine 5'-monophosphate	830	333.83333	27.7995,0	19	243	NA	NA	0	NA	Class1	27.802,0	253	54646.758	Class1	27.8113,0	353	45551.743	Class1	27.794,0	433	94411.945	Class1	27.8047,0	381	92871.968	Class2	27.7967,0	163	82736.11	Class2	27.7953,0	383	92088.383	Class2	27.8007,0	254	84038.386	NA	NA	0	NA	Class2	27.806,0	398	25932.978	Class2	27.8007,0	380	97581.376
Analyte 980	834	0	27.9529,0	29	69	Class1	27.9593,0	0	458559.999	Class1	27.958,0	0	474668.432	Class1	27.9567,0	0	502226.915	Class1	27.954,0	0	576952.803	Class1	27.9553,0	0	778376.384	Class2	27.954,0	0	289646.522	Class2	27.954,0	0	315312.142	Class2	27.9527,0	0	324621.05	Class2	27.9527,0	0	351110.157	Class2	27.954,0	0	288888.985	Class2	27.9513,0	0	287562.288
3,7,12-Trihydroxycoprostane 1	838	632.10345	28.2849,0	29	129	Class1	28.294,0	629	6961869.88	Class1	28.2927,0	632	7261251.57	Class1	28.2913,0	630	5686969.77	Class1	28.2927,0	591	6056955.82	Class1	28.2927,0	620	6821377.92	Class2	28.2833,0	641	3731023.35	Class2	28.282,0	639	3454242.68	Class2	28.2847,0	633	4147629.32	Class2	28.286,0	633	4569051.17	Class2	28.2833,0	633	3982037.99	Class2	28.282,0	637	4077478.98
5-Dihydrocortisol 3	839	517.75	28.3704,0	28	215	Class1	28.378,0	494	34477.551	Class1	28.378,0	480	38882.273	Class1	28.374,0	571	41089.66	Class1	28.3753,0	549	46102.539	NA	NA	0	NA	Class2	28.374,0	437	21151.809	Class2	28.3687,0	494	23865.658	Class2	28.3713,0	540	28992.547	Class2	28.37,0	577	26506.513	Class2	28.37,0	617	30338.724	Class2	28.3687,0	501	27967.077
unknown	840	304.5	28.4575,0	11	165	NA	NA	0	NA	Class1	28.4527,0	235	8490.08	Class1	28.4567,0	219	24151.404	Class1	28.4607,0	0	20494.688	Class1	28.4593,0	342	27523.26	Class2	28.458,0	0	18301.713	NA	NA	0	NA	Class2	28.4553,0	394	23272.229	Class2	28.4567,0	274	27158.509	NA	NA	0	NA	NA	NA	0	NA
cholesterol	841	699.65517	28.5917,0	29	69	Class1	28.5993,0	774	818243.048	Class1	28.6007,0	737	840286.563	Class1	28.5967,0	727	901701.981	Class1	28.5967,0	737	1008516.59	Class1	28.5967,0	714	1331002.43	Class2	28.5927,0	615	396544.076	Class2	28.5913,0	683	456975.217	Class2	28.59,0	745	462129.618	Class2	28.5927,0	755	615460.459	Class2	28.5913,0	712	443567.25	Class2	28.59,0	695	529944.526
unknown	842	434.81818	28.6076,0	24	351	Class1	28.6327,0	458	29420.629	Class1	28.6313,0	251	32219.09	Class1	28.622,0	368	25926.248	Class1	28.6313,0	262	35135.062	Class1	28.602,0	497	8449.413	Class2	28.5993,0	508	3668.103	Class2	28.5873,0	437	1174.491	Class2	28.6273,0	320	15887.116	NA	NA	0	NA	Class2	28.626,0	299	22090.335	Class2	28.5953,0	462	7106.291
unknown	843	436.2	28.8708,0	5	117	Class1	28.8727,0	375	114725.811	Class1	28.8753,0	542	121092.121	Class1	28.8687,0	399	117286.083	Class1	28.87,0	410	127735.667	Class1	28.8673,0	455	178680.063	NA	NA	0	NA	NA	NA	0	NA	NA	NA	0	NA	NA	NA	0	NA	NA	NA	0	NA	NA	NA	0	NA
Zymosterol 1	844	832	29.1,0	29	69	Class1	29.1087,0	851	425287.519	Class1	29.1087,0	853	452664.917	Class1	29.1073,0	818	459408.391	Class1	29.106,0	753	532530.24	Class1	29.1047,0	840	728749.835	Class2	29.1033,0	852	332098.439	Class2	29.0993,0	824	261533.378	Class2	29.098,0	833	255503.904	Class2	29.0993,0	832	292866.059	Class2	29.098,0	856	282787.18	Class2	29.098,0	801	291403.448
unknown	845	729.93103	29.1628,0	29	71	Class1	29.1713,0	551	58649.067	Class1	29.1713,0	776	60485.46	Class1	29.1687,0	809	61905.314	Class1	29.1647,0	689	70610.595	Class1	29.1673,0	818	91737.369	Class2	29.1633,0	697	32949.47	Class2	29.162,0	722	38503.173	Class2	29.1673,0	707	37680.731	Class2	29.1633,0	786	48914.321	Class2	29.158,0	812	35143.898	Class2	29.1633,0	784	46221.922
Ergosterol	846	440.59259	29.387,0	29	83	Class1	29.3953,0	623	84426.868	Class1	29.3953,0	435	83556.577	Class1	29.394,0	362	83012.441	Class1	29.39,0	454	96409.432	Class1	29.39,0	457	132714.753	Class2	29.3873,0	452	28941.923	Class2	29.3927,0	358	41054.566	Class2	29.39,0	431	37709.726	Class2	29.3873,0	365	58666.216	Class2	29.3847,0	459	45624.289	Class2	29.3873,0	426	48067.354
24,25-dihydrolanosterol	848	626.2069	29.9839,0	29	129	Class1	29.994,0	715	360891.616	Class1	29.9887,0	727	368955.084	Class1	29.9873,0	709	382796.091	Class1	29.9873,0	610	442547.114	Class1	29.9887,0	743	562694.612	Class2	29.9873,0	541	131047.909	Class2	29.9833,0	544	176411.68	Class2	29.9793,0	492	162066.614	Class2	29.9807,0	425	216947.72	Class2	29.982,0	636	201624.866	Class2	29.9807,0	641	191608.357
unknown	849	553.7931	30.1437,0	29	55	Class1	30.154,0	659	140897.374	Class1	30.15,0	665	147511.793	Class1	30.1473,0	637	154486.01	Class1	30.1487,0	509	170614.849	Class1	30.1473,0	585	224582.748	Class2	30.1473,0	625	77942.519	Class2	30.1433,0	434	66998.727	Class2	30.142,0	626	71522.384	Class2	30.146,0	620	83585.733	Class2	30.142,0	464	76876.377	Class2	30.1393,0	497	72832.109
lanosterol	850	514.55556	30.2768,0	9	204	Class1	30.282,0	686	109146.442	Class1	30.2793,0	605	82430.234	NA	NA	0	NA	Class1	30.2647,0	412	17122.523	Class1	30.2753,0	480	31928.632	NA	NA	0	NA	NA	NA	0	NA	NA	NA	0	NA	NA	NA	0	NA	Class2	30.2513,0	425	10544.224	Class2	30.2527,0	696	44829.888
Cholestane-3,5,6-triol, (3beta ,5alpha ,6beta)-	852	413.85185	30.527,0	29	57	Class1	30.5353,0	376	1344106.85	Class1	30.534,0	0	1293589.46	Class1	30.5313,0	373	954399.395	Class1	30.5313,0	457	1212145.03	Class1	30.53,0	422	1463113.65	Class2	30.5313,0	439	969789.736	Class2	30.53,0	365	1140285.07	Class2	30.5273,0	347	997598.664	Class2	30.5287,0	439	1059823.14	Class2	30.526,0	429	1048097.02	Class2	30.5247,0	467	1040165.8
Analyte 1004	853	0	30.9321,0	5	117	Class1	30.9407,0	0	110058.336	Class1	30.934,0	0	114308.989	Class1	30.9287,0	0	115672.039	Class1	30.9287,0	0	139209.879	Class1	30.9287,0	0	175313.291	NA	NA	0	NA	NA	NA	0	NA	NA	NA	0	NA	NA	NA	0	NA	NA	NA	0	NA	NA	NA	0	NA
Melezitose	854	470.52632	31.0078,0	23	204	NA	NA	0	NA	Class1	31.0033,0	360	145766.244	Class1	31.022,0	460	60309.864	NA	NA	0	NA	Class1	31.034,0	332	164040.116	Class2	31.0047,0	678	88091.156	Class2	30.9967,0	473	91755.454	Class2	30.9993,0	631	118004.346	NA	NA	0	NA	Class2	30.998,0	0	54369.309	Class2	31.0087,0	0	70808.099
Analyte 1006	855	0	31.2733,0	18	204	Class1	31.278,0	0	37815.894	Class1	31.2833,0	0	37959.059	Class1	31.266,0	0	28871.552	Class1	31.282,0	0	27511.591	NA	NA	0	NA	Class2	31.2713,0	0	28602.889	Class2	31.2687,0	0	50008.987	Class2	31.2727,0	0	51790.871	NA	NA	0	NA	Class2	31.274,0	0	42131.631	NA	NA	0	NA
Analyte 1007	856	266	31.9046,0	28	283	Class1	31.9167,0	0	91031.919	Class1	31.9127,0	0	90376.369	Class1	31.9047,0	0	95817.108	Class1	31.9047,0	0	105079.117	Class1	31.9047,0	0	129890.925	Class2	31.9087,0	0	97502.531	Class2	31.9047,0	0	46342.568	Class2	31.906,0	0	49903.095	Class2	31.91,0	0	74097.481	Class2	31.9047,0	0	136243.023	Class2	31.9007,0	0	122377.356
maltotriose 2	857	745.78571	32.2358,0	29	204	Class1	32.2407,0	720	1376472.3	Class1	32.2407,0	717	1454706.85	Class1	32.2407,0	736	1641029.85	Class1	32.2407,0	748	1887300.06	Class1	32.238,0	741	2305529.16	Class2	32.2313,0	827	350404.458	Class2	32.23,0	752	359830.89	Class2	32.226,0	734	266131.309	Class2	32.238,0	720	1743171.9	Class2	32.242,0	750	3190444.58	Class2	32.2567,0	738	6168996.17
Analyte 1009	858	0	32.7353,0	27	204	Class1	32.7393,0	0	217386.506	Class1	32.75,0	0	245949.673	Class1	32.7313,0	0	254588.268	Class1	32.7407,0	0	293877.802	Class1	32.734,0	0	388330.954	Class2	32.73,0	0	65400.267	Class2	32.7367,0	0	77457.218	NA	NA	0	NA	Class2	32.734,0	0	287176.949	Class2	32.7353,0	0	463687.679	Class2	32.7393,0	0	808293.906
Analyte 1010	859	0	32.8168,0	27	57	Class1	32.806,0	0	308355.846	Class1	32.81,0	0	373685.111	Class1	32.8087,0	0	627870.777	Class1	32.8087,0	0	624359.272	Class1	32.806,0	0	744475.505	NA	NA	0	NA	Class2	32.8033,0	0	343248.053	Class2	32.7993,0	0	390228.673	Class2	32.8033,0	0	419706.772	Class2	32.806,0	0	357198.092	Class2	32.8033,0	0	471061.537
Analyte 1012	861	173.5	33.3851,0	17	283	Class1	33.3927,0	247	32774.156	Class1	33.3953,0	0	31918.812	Class1	33.3807,0	0	36224.068	Class1	33.39,0	0	38503.548	Class1	33.386,0	0	51387.108	NA	NA	0	NA	Class2	33.39,0	0	18474.234	NA	NA	0	NA	Class2	33.3847,0	0	28364.791	Class2	33.3873,0	0	40269.948	Class2	33.382,0	0	38066.468
Maltotriitol	862	707.69565	33.483,0	23	361	Class1	33.4807,0	789	23619.73	Class1	33.498,0	623	43778.377	Class1	33.4807,0	800	51253.206	Class1	33.4833,0	822	52573.161	Class1	33.4887,0	779	68192.886	Class2	33.49,0	683	40495.397	Class2	33.4833,0	570	32014.008	NA	NA	0	NA	NA	NA	0	NA	Class2	33.4887,0	816	68642.233	Class2	33.4833,0	542	59616.025
Analyte 1014	863	0	34.0328,0	22	204	Class1	34.0393,0	0	92308.323	Class1	34.038,0	0	96584.567	Class1	34.0273,0	0	86216.069	Class1	34.038,0	0	97434.949	Class1	34.0393,0	0	50543.46	Class2	34.0433,0	0	104630.151	Class2	34.042,0	0	90847.876	Class2	34.0273,0	0	73648.964	Class2	34.0327,0	0	84035.028	Class2	34.0327,0	0	139544.277	Class2	34.0247,0	0	85547.644
Analyte 1015	864	0	34.8589,0	27	309	Class1	34.87,0	0	111913.316	Class1	34.8633,0	0	112450.911	Class1	34.8673,0	0	117769.126	Class1	34.862,0	0	125053.046	Class1	34.8607,0	0	153597.957	NA	NA	0	NA	Class2	34.8593,0	0	74127.962	Class2	34.8607,0	0	69964.628	Class2	34.8527,0	0	86413.986	Class2	34.8567,0	0	81576.266	Class2	34.8567,0	0	90642.036
[truncated: 40 more columns]
