# Supplementary material for: Integrated GC–MS- and LC–MS-Based Untargeted Metabolomics Studies of the Effect of Vitamin D3 on Pearl Production Traits in Pearl Oyster Pinctada fucata martensii
Source: Front Mol Biosci. 2021 Mar 5;8:614404. doi: 10.3389/fmolb.2021.614404 (PMC7973263; doi:10.3389/fmolb.2021.614404)
Supplement: Supplementary file 6 [file datasheet2.csv]

id	MS2 name	MS2 score	MS1 name	MS1 ppm	type	mzmed	rtmed	QC01_pos.QC01	QC02_pos.QC02	QC03_pos.QC03	QC04_pos.QC04	D1.HE1_pos.D1.HE1	D1.HE2_pos.D1.HE2	D1.HE3_pos.D1.HE3	D1.HE4_pos.D1.HE4	D1.HE5_pos.D1.HE5	D1.HE6_pos.D1.HE6	D1.HE7_pos.D1.HE7	D1.HE8_pos.D1.HE8	D3.HE1_pos.D3.HE1	D3.HE2_pos.D3.HE2	D3.HE3_pos.D3.HE3	D3.HE4_pos.D3.HE4	D3.HE5_pos.D3.HE5	D3.HE6_pos.D3.HE6	D3.HE7_pos.D3.HE7	D3.HF8_pos.D3.HF8
28	Diethanolamine	0.7065	NA	NA	MS2 forward	70.06622456	71.2055	278744.3284	267366.9222	262337.9391	242479.2019	780035.5671	145248.6064	508447.9787	509155.8163	704213.852	277402.4285	145083.5681	450413.6064	315000.2287	555472.2775	297886.0976	70791.03545	197061.0054	415196.3328	787311.713	192595.942
37	Pyrrolidine	0.8327	NA	NA	MS2 reverse	72.08130299	88.309	24675.12347	24213.58053	22019.266	22125.94811	28280.8097	25718.9583	22328.46255	34145.1839	31391.3178	22718.583	35208.7765	19325.93565	25914.9583	29199.94937	23785.71	37585.2445	37412.5653	26358.19642	32587.06625	23722.95805
43	Dimethylformamide	0.873	NA	NA	MS2 forward	74.06043402	329.996	7409.3074	8983.822105	9458.86	8980.776409	13753.56529	7405.478631	12488.443	8831.870421	10389.5122	5053.75	9919.910357	11879.528	10916.4534	14886.08585	10491.19474	7645.9805	13344.51812	12997.50163	12548.3745	9336.875
48	NA	NA	NA	NA	Unmapped	74.09706785	617.065	392238.1974	268387.8521	304060.7988	275026.6673	349618.9984	330896.7512	338272.0969	367934.8881	346278.462	312223.119	390353.7331	318705.0705	330226.3948	383780.0202	360409.7455	425133.2451	321814.712	323904.308	400416.0787	306423.4807
83	2,4-Diaminobutyric acid	0.8692	NA	NA	MS2 reverse	83.06177401	319.703	153480.5022	149952.6545	133386.2837	145524.4089	203832.9968	159225.4239	65472.8375	82786.94444	90897.7705	119698.8038	176641.944	160345.5774	130574.6611	68887.58885	92589.58439	106383.1228	95709.744	110638.9686	59203.9952	73254.78817
105	L-2-Aminobutyric acid	0.9785	NA	NA	MS2 reverse	86.06096076	231.2335	152266.095	101135.2652	75600.8253	91567.24779	398319.8329	106697.9467	160639.086	51615.62696	174074.0569	156613.5698	70180.06463	64144.01156	274193.8591	83844.17123	50112.17374	90522.61938	36424.68133	87694.7375	195654.8213	67904.81734
106	gamma-Aminobutryic acid	0.8512	NA	NA	MS2 reverse	86.06063774	336.812	27663.24645	30518.26858	24736.61474	28439.29953	38034.31579	22064.11736	45980.79542	18797.05793	28482.77747	18414.37316	26015.81668	35136.99529	36338.89385	27060.58155	22087.9755	17216.835	20776.16179	26707.71015	29633.51183	18727.32084
109	NA	NA	NA	NA	Unmapped	86.0973247	243.881	89316.53832	70837.25239	93087.50368	85743.50692	90764.401	93515.84074	170067.5143	148297.5201	112406.0239	127451.3438	108318.0791	130237.1959	58216.10556	157820.9773	147882.913	43637.44	263999.736	175395.8149	45943.99678	120772.278
115	4-Hydroxybutanoic acid lactone	0.8574	NA	NA	MS2 forward	87.04447467	355.5835	45719.30737	42338.81226	44577.48442	42205.72816	67453.00579	49851.65268	39611.0875	29264.86089	41545.93568	65562.26889	46433.47763	30041.10232	44397.93947	46513.99768	39408.626	42944.41311	47940.43253	57261.2481	31116.09037	37083.43184
124	NA	NA	NA	NA	Unmapped	88.04035876	376.7415	46473.42684	44991.05	42621.55	42329.49111	68786.26719	85052.52112	68903.71055	73903.41292	86280.58048	65096.89278	71372.86432	51384.761	79367.97024	50982.19969	68357.67333	88923.07	64131.5992	56970.467	67904.03396	72324.86133
135	3-(Methylthio)-1-propanol	0.8724	NA	NA	MS2 forward	89.04259158	188.887	5247.785	5277.76075	4627.366467	5082.6545	12710.57856	6806.000118	11674.485	7788.7	13353.96544	11841.53769	3423.64556	6340.193118	8233.56775	10524.75261	7507.469261	463.247242	9679.5594	13321.04833	7582.943063	11370.60387
139	L-Alanine	0.9999	NA	NA	MS2 forward	90.05569713	324.86	31866.47053	28925.8444	29212.82394	31543.84581	38725.62327	35683.524	41414.45446	38381.87561	45249.29738	45997.79476	36844.12156	37454.99487	34834.89505	36982.18212	43922.29962	29725.68305	40641.97856	45425.86574	49303.7685	43958.91132
156	NA	NA	Aniline;Aniline;Phenylamine;Benzemine;Arylamine;2-Methylpyridine;2-Picoline	4.84397612592974;5.37300473471743;5.37300473471743	MS1 mz matched	94.06589754	205.645	619158.4175	575193.9409	548621.1065	510798.5119	779430.3576	717805.5957	686578.794	651545.2373	694159.3572	485872.3504	853977.3141	586483.8067	695362.7167	426704.8762	635446.8624	682810.6935	686531.0425	846824.1921	654032.2666	662894.6311
165	NA	NA	NA	NA	Unmapped	95.0245959	182.903	6623.261538	6760.263	5207.635	5320.1236	12953.64607	7844.960778	12225.16843	13852.08757	14113.64179	8340.824864	5935.648444	8798.746941	9763.772333	7381.684154	8791.942261	6036.311581	12757.28885	8867.649231	11043.18129	6554.5975
167	NA	NA	Methylpyrazine;4-Aminopyridine;4-AP	3.20882571418123;3.1896875275323	MS1 mz matched	95.06089969	375.24	30837.04643	22648.23729	31072.32792	27527.82175	13939.70746	50402.08565	32521.0075	17602.613	63980.3977	31164.399	18765.83715	84671.47164	17726.69403	25784.49516	43981.77771	11477.83435	22696.531	18096.50081	9388.692227	50157.33777
174	2(1H)-Pyridinone	0.8215	NA	NA	MS2 reverse	96.0446646	49.144	6397.026113	8163.84192	4600.543565	5527.099387	7453.471103	5828.148755	5648.664188	5721.471765	7673.61075	5549.431245	5417.90462	9528.517524	6138.615958	6612.773056	6196.556259	4446.225206	12161.96577	2850.370909	3675.81768	8065.85125
203	NA	NA	NA	NA	Unmapped	100.0397103	319.7395	15622.2126	15438.12331	13020.43588	14203.12471	19166.74425	15145.65	6095.279929	8279.81163	9712.867059	10761.13684	17724.82045	14611.48889	13588.31786	6531.576231	9335.655	10560.31988	8675.958591	10803.19737	6082.796842	6874.930609
204	5-Aminopentanoic acid	0.6441	NA	NA	MS2 reverse	100.0774245	50.456	1815172.642	2053541.519	2107422.632	2166031.84	2943775.157	1347357.437	4527404.999	2918250.357	3801177.775	2502036.894	1244286.147	2446372.744	2588717.596	1664352.525	1819604.314	656520.0921	964103.2216	3617566.217	1233593.1	2038612.304
217	3-Butynoic acid	0.6354	NA	NA	MS2 forward	102.0551447	48.451	6912.252097	7452.151217	7400.99729	8488.390161	3578.575	6416.456625	66278.24302	84044.56205	10235.80767	62699.83822	7403.464	60249.37919	6344.365448	7536.172468	8751.544391	6775.143814	12487.74185	76654.06753	7834.819738	10553.41196
221	Betaine aldehyde	0.9887	NA	NA	MS2 forward	102.0917782	301.975	39206.18258	36659.95973	30839.4704	44092.39467	29074.08629	39907.47191	15445.70935	33148.81445	30752.29186	16456.85883	41218.0608	21497.80055	25811.77934	23130.0534	17548.84667	29847.66207	30013.07855	26459.95889	20724.9135	18503.1888
233	2-Ketobutyric acid	0.7185	NA	NA	MS2 forward	103.0393787	333.11	57611.0898	55911.88658	54598.778	59516.1245	65673.218	65483.196	44927.12453	66262.22526	56063.75483	74416.72625	60630.57	49658.32444	56528.25333	49462.40435	49781.46142	70201.06316	43765.80056	49466.6845	53537.64342	49491.60317
235	NA	NA	Cyclopentanethiol;2-Methyl-1-propenethiol;3-Methyl-2-butene-1-thiol;1-(Methylthio)-1-butene;	-22.7436815215399;-22.7436815215399;-22.7436815215399;-22.7436815215399;	MS1 mz matched	103.055154	236.659	27015.2316	23148.68183	24727.22084	26791.25792	20799.70347	34356.80928	48110.07312	60056.29696	41364.5355	29682.11704	31280.2184	32199.80996	24411.45956	32740.26754	32207.09976	19370.85594	63637.31331	43089.6224	17659.58968	32319.47411
249	Dimethylglycine	0.9995	NA	NA	MS2 forward	104.0711383	281.4215	68344.96529	62302.44018	58131.43782	62768.21382	33967.60041	52797.62869	95257.83611	40823.71819	49193.4898	102195.984	58038.92824	40183.00913	113390.3596	55660.423	116328.7813	71423.17535	85506.49233	46210.54871	65330.53822	71271.23529
253	Choline	0.6083	NA	NA	MS2 forward	104.107595	365.159	94367.34194	83085.67333	82560.0955	91987.18884	107875.8343	67635.96883	89922.17822	103929.8293	114621.0352	54117.0465	72682.37778	111899.47	102170.9808	114052.6275	87664.63056	72926.03242	103435.2393	106912.7042	120742.1133	94511.76894
261	NA	NA	NA	NA	Unmapped	104.993335	344.6965	612158.6564	549106.7757	549721.5755	490333.0505	650647.0255	757610.3024	683321.5248	839261.8082	681121.8608	754736.4412	824549.7742	770564.0774	665520.646	544241.4478	726591.2426	901011.16	691628.0234	683148.323	816651.7013	696647.709
273	L-Serine	0.9666	NA	NA	MS2 forward	106.0501307	353.7025	6489.253842	6879.367647	7647.181542	7744.225696	10187.74765	6045.455438	9263.779318	6559.642	7512.717789	6582.216938	4808.866059	7521.231923	9932.004818	9390.72925	8788.9055	5816.659962	11703.923	12032.738	9356.301947	10462.40168
298	4-Imidazoleacetic acid	0.9972	NA	NA	MS2 reverse	109.0400322	99.037	3818.840333	4324.285286	4331.757	3820.596	7955.209087	2214.878732	3344.149684	5367.4845	3864.9678	2757.092143	3245.2015	3820.21195	4270.157864	11265.783	4609.7998	2014.592377	6815.320286	3231.04995	5939.793625	7089.694857
307	Hypotaurine	0.8923	NA	NA	MS2 forward	110.0277047	322.4155	15950.945	11299.01006	9660.553364	9621.9065	28255.61588	24763.6935	16675.575	29076.29182	34768.00492	15281.36238	24544.88431	17564.11333	37851.14	18668.54675	26568.62473	13082.13458	44680.69285	33464.44535	32776.59545	26407.95542
310	NA	NA	NA	NA	Unmapped	110.0354191	159.0045	26480.9	25286.77069	23485.2464	25582.41235	36932.13769	23079.63947	29166.44	34288.2414	32792.82159	26034.48615	21213.34313	21582.3888	43638.30987	43441.8985	40334.44613	31853.49169	39724.67681	33218.33694	48564.92761	28800.486
332	Dihydrothymine	0.6324	NA	NA	MS2 reverse	111.0555659	231.1585	10326.73696	11196.35879	8235.975682	9888.809614	18454.14741	10830.7847	14724.32289	19861.46903	12069.47028	9769.876049	8928.241273	8021.154	14774.45719	10342.53963	7393.025571	10278.89023	15422.1652	24302.6656	12773.64243	16580.71185
337	NA	NA	2-Ethyl-1-hexanethiol;Dibutyl sulfide;	-6.30539716692318;-6.30539716692318;	MS1 mz matched	111.0922536	37.089	31615.57143	35238.72376	28297.17175	18876.54053	19248.53287	15047.06089	44020.30329	97214.436	24017.28759	17697.26108	31041.78369	17503.50461	21967.97571	13952.82724	9042.885	22495.48279	8525.671154	8948.674182	5859.909091	40748.18954
345	Cytosine	0.9954	NA	NA	MS2 forward	112.051288	143.351	20918.08992	18678.98456	17359.71033	18438.43442	58291.32612	15180.25005	25695.82895	39489.11867	35118.22867	12696.69858	13973.81772	13946.05431	46943.43448	68892.912	22280.32776	5835.555124	37274.94876	22181.48772	64772.77726	25671.27158
350	Histamine	0.9745	NA	NA	MS2 forward	112.0876726	375.248	42572.93204	34250.19835	49135.661	39995.99988	22858.25852	68282.42178	42296.97345	25635.12877	78805.45104	45549.25735	31678.67654	109346.6073	29445.56822	35744.64413	55460.32124	18541.0872	37493.46319	25917.26955	19218.14357	68184.86692
364	Uracil	0.9897	NA	NA	MS2 forward	113.0349962	111.9895	4246.087466	6731.606419	6474.760895	6765.272367	7043.405474	2943.525795	3407.486133	5258.636684	3902.587877	2410.504199	3192.310522	3174.804989	5850.312	11793.9795	6356.496935	2816.57658	6034.281028	4923.996	16947.09525	6201.033
377	Trans-4-Hydroxy-L-proline	0.62	NA	NA	MS2 reverse	114.0556316	296.94	42295.14014	30655.60189	22092.99194	27321.17047	87479.46483	41831.43379	56165.48675	24243.42585	35357.09094	36340.773	38285.83453	23731.91194	97310.76657	34181.47644	22825.00205	39323.58872	15272.66012	32122.46917	50651.854	19290.85553
378	NA	NA	NA	NA	Unmapped	114.0559699	379.0365	80631.11721	82441.17695	61739.41895	76254.64	161405.8464	102277.5288	98531.74083	78618.02667	95304.42833	101094.7269	153661.5522	67577.025	130584.4543	106413.2859	84218.589	86184.11	84189.42	160179.8499	132803.4074	74847.16058
379	cis-4-Hydroxy-D-proline	0.6915	NA	NA	MS2 forward	114.0553993	50.1435	12186.19892	12777.76372	12316.70652	11871.87144	19174.51371	20298.0332	22441.50109	25036.1499	34002.7632	11069.86017	13776.91731	23154.05051	23653.90867	16128.20592	22359.48086	9913.328739	16955.85493	35532.84195	9656.46452	9237.74332
382	Creatinine	0.9935	NA	NA	MS2 forward	114.0664836	158.937	8164	8279.397	8715.002667	9477.93125	16869.082	13029.7245	14575.715	14605.5451	22660.482	14897.6315	8294.9685	8406.729917	20379.98952	19619.51108	16242.28212	6099.2	27090.48831	20539.27938	20779.51615	16189.5675
385	epsilon-Caprolactam	0.9026	NA	NA	MS2 forward	114.0918353	45.789	13870.77611	16848.63527	15585.85648	14986.17536	17229.27666	24780.84503	21129.78151	24747.24236	16830.56842	13813.40317	16766.18625	18327.31551	24025.19366	15331.169	16240.61333	21726.56913	11993.1505	28055.62608	16881.42632	13258.76553
404	DL-.alpha.-Phenylglycine	0.8495	NA	NA	MS2 reverse	116.0472954	206.285	27380.97432	26497.98768	26590.34921	25420.42805	28940.43257	26320.38675	31906.82868	27580.07132	28081.93365	25082.37663	36863.31495	26538.84011	32084.3675	25882.50944	27654.28776	28973.34342	27042.78875	32017.46514	26078.17305	28992.1525
411	L-Proline	1	NA	NA	MS2 forward	116.0709189	381.353	6636.321444	5555.828032	5856.052632	5597.769524	6200.822737	6696.896263	6022.1985	7698.015	7100.895389	6992.50725	7315.760526	25793.52608	5809.264737	13440.45626	7521.555947	5672.124961	7892.486572	8897.165333	8042.195368	8808.800667
416	NA	NA	3-keto-2-Methylbutyrate;	2.89729669630549;	MS1 mz matched	116.1076335	143.621	8062.914111	7936.04672	6904.528889	6930.233333	10693.7895	7962.357158	14167.29505	8988.56768	16066.46868	11513.282	12420.1035	44696.5695	9047.236333	5016.281211	66392.10774	4875.153	10268.71667	26625.57822	5022.188833	6058.675105
424	NA	NA	Methylacetoacetic acid;Alpha-ketoisovaleric acid;Acetoxyacetone;Ethyl pyruvate;Glutarate semialdehyde;2-Methylacetoacetic acid;Levulinic acid;2-Oxovaleric acid;3-Methyl-2-oxobutanoic acid;3-Methyl-2-oxobutyric acid;3-Methyl-2-oxobutanoate;2-Oxo-3-methylbutanoate;2-Oxoisovalerate;2-Oxoisopentanoate;alpha-Ketovaline;2-Ketovaline;2-Keto-3-methylbutyric acid;3-Oxopentanoic acid;3-Oxopentanoate;5-Oxop…	14.2691761956742;14.2691761956742;14.2691761956742;14.2691761956742;14.2691761956742;14.2691761956742;14.2691761956742;14.2691761956742;14.6491990765799;14.6491990765799;14.6491990765799;14.6491990765799	MS1 mz matched	117.0550569	359.419	29293.12518	28581.47368	26887.02642	30383.82632	38725.58655	53335.18685	19593.26858	32237.48832	27577.96125	39861.81506	36252.24047	28766.4414	27755.49045	17727.01714	20839.69333	41851.623	12919.44107	12462.68594	21280.2458	18311.86833
427	Indole	0.9863	NA	NA	MS2 reverse	117.0550645	99.2785	6041.584563	5972.781632	5847.651526	5548.138667	12711.5329	2955.585176	4621.406882	8011.018263	6008.947235	3869.270053	4421.983	5743.6	6125.530053	14699.08042	6792.520941	2630.121473	10276.88594	3980.71685	9793.095577	5664.6135
429	Glycine	0.9681	NA	NA	MS2 reverse	117.0664221	339.3645	3097.961151	3297.686041	3022.466821	3316.687546	1487.959568	1344.513062	1678.469472	1726.842	1909.327901	1402.21425	1277.439333	1530.173571	1871.732096	2105.082397	1525.284454	1425.058261	2026.63621	2096.013763	1986.403931	2348.974951
446	Betaine	0.9993	NA	NA	MS2 forward	118.0877275	251.4645	47069794.76	45470220.17	42460843.99	44218436.59	51287295.89	49611636.56	51249925.1	52713426.19	51910701.13	50122979.24	52198081.32	42079433.32	50608614.08	48095577.65	47945648.05	57385797.52	46800219.74	53573987.81	55411703.25	49020633.34
462	NA	NA	Allopurinol;Hypoxanthine;Hypoxanthine;Purine-6-ol	18.2977598427607;18.2977598427607;18.3771505860306	MS1 mz matched	119.0358458	159.0095	46413.35604	40945.90461	39525.57525	40857.98906	60293.44431	38908.14557	51301.732	51349.49983	49761.049	39560.961	37717.0738	36654.89906	70156.81588	70433.23787	66726.10282	52900.05358	66708.50475	57297.05029	77491.69658	47702.8125
463	Methylmalonic acid	0.6514	NA	NA	MS2 reverse	119.0357024	203.7745	14127.892	12822.78226	14455.29663	12982.04895	15463.32675	13005.98384	14832.94737	16824.65615	17111.38058	13816.872	11264.68068	12820.70715	16797.00365	16640.04035	13901.55295	14337.95179	18558.52096	19821.37705	19349.3091	14922.50542
468	2-Methyl-3-hydroxybutyric acid	0.8005	NA	NA	MS2 reverse	119.0732133	220.907	4671.604857	3800.832	4245.121706	4111.449056	5368.06995	6653.715444	5071.7028	5622.413615	5120.031	5209.703267	5601.075	4468.671429	5252.306	4732.21	4818.741714	5978.605714	5214.101667	6154.626	6989.901882	5756.939143
477	Acetohydroxamic acid	0.9483	NA	NA	MS2 reverse	120.0037966	342.231	39306.65248	33400.64	33253.96575	26488.607	94640.44471	40419.60267	61869.65276	70860.35964	48831.37911	42395.8633	59567.983	35800.23929	58146.19538	39789.4752	56960.62621	43762.90868	46739.48271	77696.05929	108936.607	76995.49815
483	3-Aminobenzoic acid	0.847	NA	NA	MS2 reverse	120.044782	61.1265	6749.618826	7205.287815	7412.433231	7597.761125	5357.213084	6380.204404	6873.983996	10969.27067	6733.025899	9578.543806	7453.016828	8641.908083	14770.2766	6777.377968	8448.279956	5295.542244	10318.77805	14163.55309	5971.137421	6950.851888
484	NA	NA	L-Allothreonine;L-Homoserine;L-Threonine;Hydroxyethyl glycine;L-Threonine;2-Amino-3-hydroxybutyric acid;L-Homoserine;2-Amino-4-hydroxybutyric acid;D-Threonine;D-2-Amino-3-hydroxybutyric acid;2-Methylserine;4-Amino-3-hydroxybutanoate;4-Amino-3-hydroxybutanoic acid;gamma-Amino-beta-hydroxybutyric acid;GABOB;L-Allothreonine;L-allo-Threonine;(-)-erythro-(2R,3R)-Dihydroxybutylamide;DBA;D-Allothreonine…	-16.4952879130582;-16.4952879130582;-16.4952879130582;-16.4952879130582;-16.1324461481817;-16.1324461481817;-16.1324461481817;-16.1324461481817;-16.1324461481817;-16.1324461481817;-16.1324461481817;-16.1324461481817	MS1 mz matched	120.0562793	129.79	10366.52385	10853.18245	10185.02838	9480.18375	28113.042	51858.99342	29567.68421	34901.89721	51110.39353	27838.73005	97915.26774	34763.634	15479.26674	15381.28515	22298.87763	38717.41768	16282.3398	19865.90784	28358.46353	32935.75789
486	L-Threonine	0.9837	NA	NA	MS2 forward	120.0657574	330.004	15291.14359	13278.69143	11455.85058	13602.7485	20091.14273	14281.19737	20010.99	18764.09805	17787.2682	16544.27257	16118.04675	16445.87052	21499.62745	24549.5595	18265.50443	9551.25	23404.375	26571.31386	19829.98638	16114.518
488	Tyramine	0.9031	NA	NA	MS2 forward	120.0824063	236.659	379780.8819	302639.724	329823.9122	327889.296	274772.3265	447705.379	666486.3858	790777.5609	567156.0239	373650.1047	428626.2994	441185.9748	322501.5008	415555.3453	413182.8749	269570.4429	875807.2332	549080.0172	241480.3386	391620.259
496	Salicylic acid	0.8387	NA	NA	MS2 reverse	121.0286169	31.6985	4766.368826	5699.968784	4039.409909	5890.400516	4954.613202	5063.564083	6041.020239	5048.477256	6049.188	5098.595	577.23	4087.305	6623.664667	3882.583	6978.470055	7723.706	4178.202811	6670.075781	4543.364444	4193.134056
498	Benzamide	0.7996	NA	NA	MS2 forward	121.0511369	110.234	967.958875	1326.164813	1456.127667	1152.002429	4095	1016.933318	990.6208125	1049.690769	1612.234286	764.0605	4498.571139	3904.406057	1482.976471	3130.717762	1021.747895	1420.49284	1155.990765	2380.844735	3747.794105	3820.93746
499	NA	NA	Hydroxypropanedioic acid;Hydroxymalote;Tartronic acid;Hydroxymalonic acid;2-Hydroxymalote;2-Hydroxymalonic acid;2-Tartronic acid	9.16201694301711;9.16201694301711	MS1 mz matched	121.065318	202.51	15631.16815	13494.10327	12283.74825	11967.36081	10030.272	5801.767104	9529.6044	3561.113846	6566.205358	10467.50106	6759.025507	4358.1504	36721.09569	44711.78088	72802.54968	8686.751148	74026.63547	67492.96064	153045.2352	68105.59803
509	Phenylethylamine	0.864	NA	NA	MS2 forward	122.0967487	164.1005	13155.82217	11684.69558	13389.21667	10908.05813	10610.98296	12152.57856	13732.76667	6208.99475	13841.00409	9334.77	4945.693833	6734.573083	48844.19928	42453.72983	50732.98432	2850.651049	50902.101	53739.91792	93518.00813	41281.19936
515	Glutaraldehyde	0.9591	NA	NA	MS2 reverse	123.0443898	279.438	7539.171111	5433.525	7087.483909	5715.588667	6505.082263	9052.491125	10680.39	11681.97435	8036.082	8734.127	8236.021706	8939.666294	7515.937588	10176.826	10522.548	4640.084053	16529.44832	11824.397	8413.216941	12829.52
516	Nicotinamide	0.9905	NA	NA	MS2 forward	123.0569305	60.7955	315122.6104	269015.1197	276235.7657	268408.8407	110009.5472	169447.9473	514697.6357	156628.5353	229917.6866	184727.7006	120662.6398	172321.035	206323.5108	81256.89827	154455.4338	115834.785	573524.749	297018.227	261328.544	274841.482
537	Picolinic acid	0.9948	NA	NA	MS2 reverse	124.0397234	304.107	15263.69024	11942.05833	14481.0337	17052.16	6586.619944	7868.303421	6136.735267	11063.65	8602.181647	5033.569	8522.276923	8721.271067	7110.34788	13606.5294	8570.98016	14644.09059	9635.535	5783.678647	7840.762353	13445.14883
566	5-Methylcytosine	0.9289	NA	NA	MS2 forward	126.0667804	184.6025	11153.69269	10195.471	8987.378111	9366.769941	26083.69176	4606.638308	8463.875412	19419.12547	8646.964438	5755.171067	6916.119583	6883.624611	8709.252353	22978.40429	10359.80859	3973.3335	18964.87065	7343.025706	27209.95932	13418.19633
577	4-Hydroxy-6-methylpyran-2-one	0.7129	NA	NA	MS2 reverse	127.0394227	387.23	2327.662632	1341.562857	1804.278	2179.543214	2698.828674	4192.103667	2067.650996	2285.1528	1291.626	3295.323059	2734.978111	3356.000688	1688.5105	1294.8	1766.469267	5744.807067	2128.504857	1740.1958	1968.4	2637.102857
579	Imidazoleacetic acid	0.9994	NA	NA	MS2 forward	127.0507495	296.8255	14529.91676	14041.678	12728.0024	17511.97812	15348.69012	18484.04906	11395.459	17989.60352	12393.50617	20835.67188	17532.17108	11896.38529	14000.3675	13445.71429	14048.32217	15961.9005	10648.63083	10193.51978	18458.861	13309.05333
581	Thymine	0.9079	NA	NA	MS2 forward	127.0506417	82.181	13015.83981	14639.05541	12066.91921	9612.566545	69112.51105	11367.20296	4608.4315	11599.24443	14679.23116	11052.50782	12345.39545	11759.46413	17905.79524	12494.46104	11802.94356	29449.95805	12005.71558	17233.13298	31344.93391	7387.390957
621	Imidazole	0.9983	NA	NA	MS2 reverse	129.0676857	319.697	699461.6758	719371.686	646435.9484	658628.3718	852560.0792	686563.8056	315682.4965	406275.475	446744.1604	530645.4632	773757.6355	714974.705	609128.8235	318605.7476	428655.2972	489656.0203	418363.4321	500153.8449	261490.4383	348779.5385
623	Ala-Gly	1	NA	NA	MS2 reverse	129.0663036	177.8535	7711.122375	5734.4361	5313.589111	7275.330682	11603.89563	8428.862769	7100.964829	8053.36783	8425.18825	6307.297235	6313.939374	7850.352141	14810.8227	6048.448421	7005.162305	8022.092105	6420.56358	6894.422308	7838.5937	6806.18076
639	L-Glutamate	0.9737	NA	NA	MS2 forward	130.0515039	371.254	539833.5967	512445.8651	462316.1037	469036.8443	704322.1302	649004.7719	654447.4222	832909.7284	755631.0859	602460.9887	747242.114	540410.8867	634957.4649	607596.2394	603848.3418	714645.071	577204.2857	758240.6639	780997.3886	604868.3039
644	NA	NA	NA	NA	Unmapped	130.0662037	25.449	36978.21568	22479.56612	18352.865	18972.4225	19141.41923	21855.35893	30373.00686	22066.79329	52301.10865	19964.16692	26508.37756	23687.46086	49543.59888	50667.86333	22064.03876	25987.10818	16947.87708	17667.08508	24108.40744	22740.43011
650	L-Pipecolic acid	0.9927	NA	NA	MS2 forward	130.0868503	256.4165	182040.3189	178877.9419	167972.1325	176168.5854	95825.62612	48111.59733	184644.245	48419.88533	65121.80888	89791.68	170533.4756	148930.0125	811534.4479	51597.00533	128313.7647	90750.17088	580310.1582	187042.7764	132915.2147	291755.3799
652	.beta.-Homoproline	1	NA	NA	MS2 forward	130.0878855	71.2055	707089.2681	685771.7164	705013.8262	711871.1077	1992460.465	343251.2855	1299490.395	1329675.905	1928870.802	777143.3051	341332.2429	1258345.56	830571.8957	1466966.581	791211.8917	173881.7391	481264.5408	1067291.895	2025460.447	468416.2043
654	NA	NA	NA	NA	Unmapped	130.097971	493.3465	45575.789	47858.70832	48678.13168	41347.09605	30610.05429	62668.82355	59331.26242	60405.37494	50575.36263	59718.04911	63795.6381	59605.89914	57367.2	47359.93558	61818.68	58795.05095	72339.56463	63760.82386	76202.1164	70922.50526
656	NA	NA	Flucytosine;4-Guanidinobutal;(R)-Piperazine-2-carboxamide;(S)-Piperazine-2-carboxamide	3.87319170353178;21.6902599885914;21.6902599885914;21.6902599885914	MS1 mz matched	130.0980014	246.443	8286.490702	5123.984182	5130.542167	4514.683971	6841.740231	8414.48	6973.486003	15878.30579	5681.652817	8239.685538	14981.58462	15170.19	6779.875714	6313.274807	8999.466538	13960.05854	9530.165	6857.97	17920.70429	13899.22933
660	NA	NA	3-Methylene-indolenine;Isoquinoline;Quinoline;4-Guanidinobutal;(R)-Piperazine-2-carboxamide;(S)-Piperazine-2-carboxamide	12.6464672116521;12.6464672116521;12.6464672116521;-0.515638319179323;-0.515638319179323;-0.515638319179323	MS1 mz matched	130.1602334	143.5435	38836.18875	43766.97582	45918.10452	48799.60259	57166.42155	51989.891	58619.02667	57120.39	63395.00194	51958.1424	64333.90763	58755.93861	57263.81333	49607.54459	73358.69067	68882.18944	53608.98	52424.202	61318.99717	64694.57953
667	Phenyllactic acid	0.7548	NA	NA	MS2 forward	131.0497489	236.6725	4098.100034	2994.244	3351.591556	3182.944167	2496.949833	4182.50325	6416.553385	7269.816211	5342.146368	3856.637889	4531.953522	4378.973074	3397.13975	4399.1744	3684.590647	3289	8913.382385	5224.321962	2317.8838	4250.477385
672	NA	NA	NA	NA	Unmapped	131.0708149	296.8555	5856.858	5420.43275	6386.736706	5091.280357	5283.2766	5677.728	9098.26	4199.867	4059.104867	4672.151	3335.18219	6766.779692	7941.9545	14008.06615	14834.47661	6918.139083	13489.63418	17741.44429	5519.096133	22114.23278
699	Methoxyacetic acid	1	NA	NA	MS2 reverse	132.0666368	379.089	28427.75983	26013.93633	25969.46505	23298.7625	30098.49189	31532.58578	39015.86757	33812.91563	34523.19683	34124.38245	29451.34588	27392.09333	41427.94717	45343.83306	43666.30395	27875.21649	52154.72111	50931.35877	42365.58118	38383.27325
700	N-Methylhydantoin	0.9854	NA	NA	MS2 reverse	132.0771547	326.928	5707.196	4773.626667	4980.061273	5027.923333	28117.10417	28410.62531	5432.495833	38398.36096	3538.08	40628.73051	5901.874929	29131.02249	19592.70216	9920.652	3775.777778	3254.256444	9710.1819	6091.906375	7016.7825	6729.5
702	3-Methylindole	0.9436	NA	NA	MS2 reverse	132.0813838	237.5325	959.6532857	826.413	857.36475	993.114	1063.452	1421.9933	1806.90707	1704.861114	1716.379875	652.3532778	1385.089444	691.776	865.83	1055.505882	1171.296143	835.59425	2045.7472	1786.040778	818.0302222	1409.002563
703	D-Ornithine	0.9279	NA	NA	MS2 forward	132.0912444	71.21	2174.550231	2310.391688	2126.046	2009.52	5544.3685	1467.889205	3754.313667	3833.379667	5374.6	2208.350571	1502.801548	3564.744917	2424.957	4543.570714	2257.013333	750.5925	1113.684	3095.238154	6419.09205	1372.941
704	NA	NA	6-Deoxyfagomine;Beta-Leucine;L-Alloisoleucine;(±)-erythro-Isoleucine;D-Leucine;L-Leucine;Aminocaproic acid;L-Isoleucine;L-Norleucine;N-(2-Hydroxyethyl)-morpholine;3-Aminocaproic acid;L-Leucine;2-Amino-4-methylvaleric acid;(2S)-alpha-2-Amino-4-methylvaleric acid;(2S)-alpha-Leucine;L-Isoleucine;2-Amino-3-methylvaleric acid;D-Leucine;D-2-Amino-4-methylvaleric acid;L-Norleucine;L-Aminohexanoic acid;L…	10.4603828060319;10.4603828060319;10.4603828060319;10.4603828060319;10.4603828060319;10.4603828060319;10.4603828060319;10.4603828060319;10.4603828060319;10.4603828060319;10.4603828060319;10.6793109707771;10.6793109707771;10.6793109707771;10.6793109707771;10.6793109707771;10.6793109707771;10.6793109707771;10.6793109707771;10.6793109707771;10.6793109707771;10.6793109707771;10.6793109707771	MS1 mz matched	132.1032193	248.969	958211.9	934424.8644	934458.2697	886207.5929	763626.64	1167980.814	868855.0108	1445630.627	889571.7542	1158254.556	941807.6466	907003.8479	862639.2392	550072.1193	601573.4262	923026.7638	996653.1594	1100934.188	675779.0264	963596.2759
714	NA	NA	5,6-Dihydro-5-fluorouracil;5,6-Dihydro-5-fluorouracil;5-Fluorodihydrouracil	-8.50465944163195;-8.46224632388149	MS1 mz matched	133.0323827	262.0665	14088.70526	9728.212929	12165.4845	10559.8115	11058.39467	14681.26633	23009.82867	19490.56929	17445.14463	13011.52268	10161.6925	14937.98429	11542.3532	19049.48369	18951.40107	5901.155308	38154.9385	24981.70729	8500.756	19872.43307
719	L-Asparagine	0.9843	NA	NA	MS2 forward	133.0611167	353.1275	9983.20584	9501.024	8097.981474	9951.597783	12064.4775	14624.311	10170.91867	8909.570813	12164.8575	10370.6325	10430.559	9302.505333	10679.13935	12071.71184	10929.60322	8599.48845	13772.386	15261.71081	10510.92	10245.26447
729	NA	NA	NA	NA	Unmapped	133.1058737	171.6525	14234.3914	16006.80174	13045.18	13095.9192	16560.64143	14588.48386	14123.31588	26847.94085	25456.60553	21654.55993	21680.17293	12185.58	25795.63235	16571.86147	26348.2388	71066.28514	26556.32775	30234.53846	31138.65733	28032.47143
732	NA	NA	6-Imino-5-oxocyclohexa-1,3-dienecarboxylate	-12.58054029	MS1 mz matched	134.0192861	344.37	19474.94	16787.925	17715.11138	20966.77607	19198.00535	28136.561	36078.51562	8282.991	21215.40312	10553.56941	11785.99835	14573.23041	17272.92171	42927.27189	14920.62822	7458.425	21638.64155	37283.73829	9912.208588	21991.54179
735	D-Aspartic acid	0.9842	NA	NA	MS2 forward	134.046168	376.6395	158121.964	159473.8228	153434.1828	145569.7786	262917.4706	314356.3902	212103.4935	255008.4002	299041.5954	219307.48	251332.5999	187672.0015	269523.5834	177361.1176	254427.6933	344334.3719	222585.5921	205684.1647	258306.5631	250066.1301
737	Norepinephrine	0.8049	NA	NA	MS2 forward	134.0609071	136.046	6588.20125	6395.574952	5491.3149	6534.816714	28691.30075	8934.38605	9109.7478	10967.4655	10972.08	13308.86629	11564.68281	5801.186462	17909.11895	21776.8594	10047.1319	12542.25426	4910.682625	8857.0989	35277.32	10426.50775
738	Methyl acetoacetate	0.9958	NA	NA	MS2 reverse	134.0813861	47.8475	4394.254294	5323.677316	4737.733444	4136.784842	4775.222138	3027.770059	6338.930833	5618.394863	7512.64	3923.005167	2054.759778	3824.937474	5720.914286	8861.655	2917.018	1610.159444	12805.65	9532.930278	3029.052105	3918.341938
771	Adenine	0.9996	NA	NA	MS2 forward	136.0624972	231.316	14312.40709	14810.71125	12729.42029	15702.3185	5831.151668	15688.89945	7288.8792	7654.355239	9285.087788	9064.19296	19379.83227	7516.443579	6165.429214	4729.133086	3760.532216	16740.28864	4327.093209	4257.888992	5065.539696	7110.518776
787	Hypoxanthine	0.9984	NA	NA	MS2 forward	137.0478879	158.3755	3587095.413	3527897.136	3652096.251	3767602.683	5203759.05	2895957.865	4472685.24	4636632.207	4535125.858	3638888.256	3008128.147	3163877.463	6276114.563	6578818.981	6164468.203	4582762.549	5948747.153	5191753.109	7349044.345	4476188.564
802	Tetramethylpyrazine	0.6016	NA	NA	MS2 reverse	137.1076798	104.482	8584.163122	10019.3677	5996.706857	5030.815882	15222.16306	7738.565391	13407.19947	9765.918556	20735.5394	10828.42391	6916.2901	5961.862222	5149.486235	6335.676167	616.01	6059.486796	3602.145	26583.20252	5953.890161	6300.935
821	1-Methylnicotinamide	0.6484	NA	NA	MS2 reverse	138.0777383	199.114	920.3324167	711.7461176	575.6457143	534.1683846	503.1409091	490.4	862.5966364	745.3588333	765.9	3266.115829	1260.936056	851.8233333	1400.273636	744.8613333	3623.211792	751.45	3943.422015	803.5733333	4252.904175	7003.945421
830	NA	NA	NA	NA	Unmapped	138.9395382	312.7175	65561.06645	56453.59374	55076.00755	54118.20889	89634.46062	99205.65981	107149.1989	100971.8744	98996.1102	91538.46271	94567.09719	78013.10965	88229.97775	82847.41905	84315.3769	95122.96515	99826.54986	102092.4905	100877.3344	107356.9274
853	NA	NA	NA	NA	Unmapped	139.127991	25.85	8234.604667	8403.790769	6584.43	6952.0075	6868.4125	8566.505357	7930.798	8105.181429	8938.966429	7410.426923	7658.170929	9031.872413	7849.782769	6922.125	7759.652143	9675.590061	6441.391308	6739.547	4036.9	8481.189699
892	3,3-Dimethylacrylic acid	0.8682	NA	NA	MS2 reverse	142.0874725	299.874	49608.96438	47447.30731	49907.94669	48527.06412	39750.8748	80571.17523	60838.375	51652.23325	45666.126	46125.233	38412.5119	43589.05693	58944.93042	76332.83778	66018.80871	37392.18421	43009.20805	45066.5105	36935.84226	63240.8605
896	4-Hexen-1-ol, (E)-	0.9861	NA	NA	MS2 reverse	142.1233436	128.795	11733.84	10833.59214	9616.501571	11112.22147	47422.869	7925.814474	22344.04926	18145.29805	36776.95979	12938.39365	7914.227316	20368.25637	23056.24195	28060.483	14844.062	9588.784263	7122.478158	21304.43074	37929.24905	9517.477
901	NA	NA	5-Hydroxymethyluracil;5-Hydroxymethyluracil;4-Imidazolone-5-acetate;Imidazolone acetate;(5-Hydroxyimidazole)-4-acetate;5-Hydroxy-4-imidazoleacetate;5-Methylbarbiturate;5-Methylbarbituric acid	-24.663849775647;-24.3674571135977;-24.3674571135977;-24.3674571135977	MS1 mz matched	143.0343389	375.0015	3417.877929	2516.005	2608.958053	2711.95	3826.0175	5373.624389	2430.410333	2276.9315	2785.477118	3625.567059	4207.05576	4968.920824	2885.759182	1433.02	2491.36	4767.493667	1333.116	2239.688	1910.414615	2212.880143
902	Taurine	0.9657	NA	NA	MS2 forward	143.049167	277.2965	26645.03111	31037.7205	33707.06	24864.84	34828.293	43578.56145	40064.673	39285.40444	39474.1284	36111.3207	35659.79444	35403.69	36845.379	32362.43133	39892.4379	43855.74164	39850.23111	43498.39855	38678.122	40444.6192
906	1-Aminocyclopropanecarboxylic acid	1	NA	NA	MS2 reverse	143.0830843	299.043	634664.3925	591591.68	541730.1691	544654.8758	1693208.945	685773.7425	253552.9474	299920.8647	602425.7388	583043.7767	649481.0433	1013956.807	664981.1318	339251.9	363591.3533	494886.2981	1120747.301	1500165.068	223750.1756	223750.0467
908	Ala-Ala	0.991	NA	NA	MS2 reverse	143.0824904	135.3945	4621.582421	4603.435632	3765.938889	4522.080462	23754.02917	31574.34389	13867.64017	13845.10578	15365.11674	15516.30422	6809.787111	11250.41472	15471.68906	8524.960167	9012.839167	22105.70361	634.5981	5180.175	18900.32056	13800.44039
931	Acetoacetic acid	0.8424	NA	NA	MS2 reverse	144.0661422	242.443	6866.257118	6242.982667	6361.235294	5659.213333	6635.041286	6110.2755	7568.995412	10892.66316	7063.81	6422.177048	4540.584615	5197.445714	6435.228681	11722.96088	6965.1	5989.830476	10049.24626	10089.23618	11084.38467	7342.013952
942	NA	NA	5-Tetrazolyl-glycine;Tet-glycine	-5.75594969	MS1 mz matched	144.1032763	503.043	61895.93457	54723.12655	54653.588	58729.09152	53024.29391	79429.37505	99262.476	45824.0321	57470.875	56393.029	82637.4248	75059.4585	72128.9287	114854.9618	68879.75405	71670.4725	82104.47662	61890.5235	59336.01735	89113.83305
952	NA	NA	NA	NA	Unmapped	144.1387972	512.8895	11427.383	11748.78091	11068.15636	12006.46386	12123.27917	11503.2017	14290.80043	15047.55805	18330.40655	12708.88322	8161.747125	11575.59	14334.33188	12832.17314	23035.05476	13752.176	21156.85345	15337.36077	10940.778	12977.3805
959	NA	NA	L-Glyceric acid;Glyceric acid;D-2,3-Dihydroxypropanoic acid;D-Glycerate;Glycerate;(R)-Glycerate;Glyceric acid	-24.6042010772729;-24.6042010772729;-24.6042010772729;-24.5221482156463	MS1 mz matched	144.9853352	345.3625	62498.12758	61579.52389	56021.03589	49720.29497	59182.37619	63427.0959	60334.08995	69028.9245	64118.90657	62674.755	69022.19081	62476.41957	61664.58145	53536.8702	63975.42771	74737.55495	63925.12445	60014.201	62482.03445	53933.13145
980	NA	NA	Nitrosylsulfuric acid;	-7.86924463124542;	MS1 mz matched	145.1100093	305.538	172297.4361	178592.8801	161934.903	178032.2055	188214.9413	137523.2232	353888.5643	237089.4847	321783.5997	137072.916	135031.7382	38942.51789	247588.1837	242415.3481	156983.7053	233953.6974	259327.5931	174613.9585	253068.7069	157913.0021
994	NA	NA	2-Keto-6-aminocaproate;N-Butyrylglycine;(S)-2-amino-6-oxohexanoate;(S)-5-Amino-3-oxohexanoate;Allysine;N-(2-Carboxymethyl)-morpholine;Isobutyrylglycine;4-Acetamidobutanoate;4-Acetamidobutanoic acid;L-trans-5-Hydroxy-2-piperidinecarboxylic acid;Methyl aminolevulinate;L-cis-4-(Hydroxymethyl)-2-pyrrolidinecarboxylic acid;4-Acetamidobutanoate;N4-Acetylaminobutanoate;6-Amino-2-oxohexanoate;2-Oxo-6-ami…	-11.6575075134333;-11.6575075134333;-11.6575075134333;-11.6575075134333;-11.6575075134333;-11.6575075134333;-11.6575075134333;-11.6575075134333;-11.6575075134333;-11.6575075134333;-11.6575075134333;-11.6575075134333;-11.7043796299999;-11.7043796299999;-11.7043796299999;-11.7043796299999;-11.7043796299999	MS1 mz matched	146.072202	97.212	63546.88578	60774.25976	55344.65883	53961.63771	140771.0912	160163.2242	89779.45267	286108.1446	115255.6689	92785.06665	114249.547	101688.0769	28726.9281	42994.9005	38236.3129	25679.46795	104642.3179	37767.06572	95369.274	35306.58268
1000	4-Guanidinobutyric acid	0.9718	NA	NA	MS2 forward	146.0941058	336.8025	953098.7175	1115237.005	862873.9445	924733.1855	1409981.696	688363.5778	1613499.99	562052.3627	1079636.031	550760.2813	890666.5438	1254735.017	1387422.955	917802.7063	776795.7726	516779.9563	703923.2198	900052.1297	966915.4143	641268.4887
1004	(3-Carboxypropyl)trimethylammonium cation	0.9511	NA	NA	MS2 forward	146.1195185	355.5855	4352493.499	4312700.433	4093675.62	3749195.19	6838830.655	4819135.113	3407362.063	2700417.398	4132170.384	6703415.32	4309395.966	2695592.005	4404348.79	4474300.357	3897998.431	3948609.668	4686994.439	6075441.103	3054002.454	3574617.197
1005	NA	NA	L-Lysimide	-10.33616659	MS1 mz matched	146.1193548	227.951	143176.816	119209.6267	121992.5316	125512.9135	150257.0307	181615.8179	212952.4891	202861.4744	141490.3276	215465.3764	140186.202	108650.9163	173309.1511	158685.3335	161551.8752	214726.9872	174596.6329	191837.025	194641.65	173346.1651
1016	Coumarin	0.7761	NA	NA	MS2 reverse	147.0447216	279.726	4194.138462	4722.404367	3759.796812	3232.918333	4438.166478	4541.084167	5980.432857	6228.027357	4616.188077	4612.0515	4898.104313	7175.888731	4995.13775	5078.606538	5543.4738	3228.016313	9870.574238	5884.26675	4086.3354	7129.8765
1022	L-Glutamine	0.9975	NA	NA	MS2 forward	147.0774761	350.832	86594.44438	75356.37907	69485.90133	81199.044	53848.816	79593.514	81811.98263	79226.18622	112160.4816	84677.5314	103531.1468	99153.30333	74560.33162	89687.79619	84593.9172	89753.64389	78934.89373	82085.5514	71206.59717	67755.89618
1026	L-Lysine	0.9996	NA	NA	MS2 forward	147.1135705	500.669	13445.3523	10682.46805	18852.15137	11190.85058	21157.15174	20927.75053	25070.60127	38629.46842	20470.79184	25813.60211	17548.89211	22453.095	14941.94105	16821.72078	42310.56689	14691.82921	52080.392	28272.6524	26629.35705	39578.04067
1043	O-Acetyl-L-serine	0.8052	NA	NA	MS2 forward	148.0608658	94.17	11072.88218	7379.65185	7144.4156	6823.725478	16020.91892	8388.977682	8608.649636	7873.620667	9370.560286	6297.29687	7355.680066	7211.41824	9580.3785	12844.95225	9411.33115	9085.689667	7372.048358	7832.121229	14037.12933	7323.917401
1048	(+-)-Mevalonolactone	0.9666	NA	NA	MS2 reverse	148.0982529	296.086	683164.8487	608938.0343	573132.3652	924088.3113	1037281.617	758568.6725	264557.2425	489501.2979	652003.1375	233036.9357	964414.9673	81139.19867	718623.6832	555111.3422	358243.9154	670699.0484	1562462.581	359095.3299	455494.1371	337789.4464
1049	NA	NA	NA	NA	Unmapped	148.0985715	273.467	2675751.502	2572713.793	2294950.606	2620449.716	2814610.006	3779662.454	2170612.766	3645000.563	2821008.794	3646960.006	2497064.88	2144817.437	2577707.426	2533783.019	2470127.509	3603153.803	2715387.454	2674834.478	3029162.406	2719679.691
1055	(-)-Ephedrine	0.6989	NA	NA	MS2 reverse	148.1142562	260.799	2897.753846	2536.793	2456.934308	2330.441909	2737.5	1049.79	2307.710769	1911.389091	2251.975	1555.505455	2161.527615	1917.757692	2112.813333	3390.275571	2004.546923	3250.847923	15475.69754	2016.993167	1213.887	1983.00175
1066	NA	NA	NA	NA	Unmapped	149.0247926	31.201	447334.3457	418149.6228	343885.2662	346798.3691	314662.0694	428657.1839	234585.5773	248352.1033	468546.195	331860.2799	444941.215	360323.7975	408218.7767	358316.5062	322432.5911	717989.1773	307720.1946	358769.0667	281504.9753	391721.9381
1085	L-Methionine	0.9856	NA	NA	MS2 forward	150.059044	262.0715	15495.08571	11290.91693	13761.55207	13966.70578	13602.7485	17035.66157	28710.578	23713.53643	20543.17217	14398.07164	12246.07793	18413.018	15545.9066	23749.77884	22192.38357	7135.128923	46451.19095	29693.573	10458.976	24814.73068
1089	NA	NA	NA	NA	Unmapped	150.07833	219.7095	20677.22667	17021.39929	14942.60131	15362.58806	36990.8687	22689.59313	6634.343474	164683.0774	13006.35456	122119.9039	17875.45078	6036.282	14140.54737	5286.470526	6971.295375	15598.64888	7089.885526	10891.23389	25918.48533	5054.343333
1094	Triethanolamine	0.9653	NA	NA	MS2 reverse	150.1129693	149.23	2919.251022	3065.472895	4165.859131	3037.085132	2009.545105	2961.563143	13537.93501	1795.784444	1731.512176	1641.06022	2349.130123	2186.17125	1613.339045	6670.228901	1714.010762	2137.194818	2485.093286	1760.755826	2608.8993	2090.55945
1107	2-Ethoxyethanol	0.998	NA	NA	MS2 forward	151.0972965	63.926	47124.80955	42452.26042	41356.27932	42439.89605	8101.526724	11041.00266	9621.538087	35897.016	32573.66982	9229.18185	9273.587248	8669.852915	11136.94295	9605.21729	24233.85969	13625.437	20586.92323	9986.012312	26872.20624	1170.7012
1118	NA	NA	(S)C(S)S-S-Methylcysteine sulfoxide;	17.195223492998;	MS1 mz matched	152.0329108	350.466	19933.02395	17392.58152	16798.0214	17688.59988	14198.34	25267.50512	23952.56367	21298.01143	30146.09582	27545.49619	31967.02584	27602.64063	22222.88291	22576.31721	23872.06758	27602.94594	24690.05533	25399.86185	20842.27143	22735.00679
1120	2-Hydroxyadenine	0.9415	NA	NA	MS2 forward	152.0584433	244.519	214165.1618	196661.6256	193249.3453	201034.4168	263456.6625	271773.7989	292191.2154	254526.5012	283360.4064	174514.1259	178778.545	232197.5	269691.6847	294191.0158	263144.285	213874.6195	330246.9929	337112.744	326045.94	266939.5198
1122	Acetoin	0.6704	NA	NA	MS2 reverse	152.0713631	329.8695	56608.68422	54773.9	63273.77058	60887.19889	64116.27271	68970.332	62706.80921	98904.95767	48498.55768	69788.91429	61202.49994	59499.942	37036.57689	79707.2	84567.83111	86923.16706	59828.21411	76251.301	78031.13695	70949.375
1124	Pyrocatechol	0.9559	NA	NA	MS2 reverse	152.0712262	267.06	17548.07919	18556.87344	20764.06285	19752.08573	30150.64446	19080.64839	21498.3645	11450.70059	23107.54067	20761.77284	12102.396	12836.52857	32221.35993	22778.04998	15194.4195	8843.031636	30541.41156	41810.99029	14287.41209	21487.345
1136	Xanthine	0.9821	NA	NA	MS2 reverse	153.0412708	201.8745	1647.915556	1612.047	1521.90975	1496.80125	3100.09	1230.117857	1781.8	2344.874444	2038.386333	1476.100429	1050.62	1537.054636	2930.874	3158.228222	2480.541	2235.832596	3043.585556	2660.267824	3331.0958	1518.299
1142	Sarcosine	0.8638	NA	NA	MS2 reverse	153.0667973	367.2005	54284.39683	56271.79806	59990.02358	38575.25069	32836.75	10169.45588	47782.40489	26915.65441	12756.64889	26704.20278	9923.523562	17324.23206	85289.57989	213513.389	118753.9408	142078.0461	221879.9495	156046.2141	102570.4651	123780.5146
1151	NA	NA	Mesalazine;3-Aminosalicylic acid;3-Hydroxyanthranilic acid;Aminosalicylic Acid;2-Nitro-p-cresol;6-Methoxy-pyridine-3-carboxylic acid;3-Hydroxyanthranilate;3-Hydroxyanthranilic acid;3-Hydroxy-2-methylpyridine-5-carboxylate;4-Aminosalicylate;4-Aminosalicylic acid;(5R)-Carbapen-2-em-3-carboxylate;1-Carbapen-2-em-3-carboxylic acid;(5R)-Carbapenem-3-carboxylic acid;(5R)-Carbapenem-3-carboxylate;(5R)-7…	2.65873696831358;2.65873696831358;2.65873696831358;2.65873696831358;2.65873696831358;2.65873696831358;2.61365136251788;2.61365136251788;2.61365136251788;2.61365136251788;2.61365136251788;2.61365136251788;2.61365136251788;2.61365136251788;2.61365136251788;2.61365136251788	MS1 mz matched	154.0439627	220.909	200540.5371	175124.8094	181950.6052	192061.8134	235581.0383	262582.0318	248381.2744	279700.5243	254610.9987	247307.9313	270586.2576	232586.6226	259425.6432	216546.1829	237386.75	293072.2918	256682.3087	243790.7337	322967.1064	256392.0779
1154	NA	NA	NA	NA	Unmapped	154.0551823	112.5445	1737605.005	2891397.674	2718277.356	2661730.274	1449555.515	2798595.316	2975983.127	4291197.975	4390577.748	2087602.325	2587763.028	3058725.028	3728531.47	3322784.512	3670979.35	5242953.11	2389799.555	3365600.939	2974921.472	2548540.216
1177	Pro-Gly	0.9573	NA	NA	MS2 reverse	155.0836224	323.5805	1318731.867	1320867.47	1131380.893	1125963.132	3535074.182	2281868.491	873892.3043	1362239.4	967749.8398	2693283.333	1633265.553	1079175.698	1556346.306	604536.7953	1259050.306	1182514.156	1024226.585	1212556.8	927524.7595	670430.7141
1178	Diaminopimelic acid	0.8597	NA	NA	MS2 reverse	155.0821446	120.536	5587.326353	5756.325231	7074.38748	6470.190778	4904.134344	11708.35241	13396.74	31014.33878	10209.434	439.5466667	8958.266939	7976.628239	14903.20353	11230.81424	14140.26233	21914.58599	6912.631165	13791.69927	7251.281102	13371.32241
1189	NA	NA	N-Methylethanolaminium phosphate;N-Methylethanolamine phosphate;D-1-Aminopropan-2-ol O-phosphate;(R)-1-Aminopropan-2-yl phosphate;L-1-Aminopropan-2-ol O-phosphate;(S)-1-Aminopropan-2-yl phosphate	-11.2510263933966;-10.9652871260408;-10.9652871260408;-10.9652871260408	MS1 mz matched	156.0437914	309.5955	207161.864	179910.8525	148964.6501	153986.7147	112598.86	158663.5626	145298.23	149325.651	133670.4884	147283.5075	173749.8656	114594.909	119336.1686	224716.127	111928.6529	324117.1786	117358.7507	300541.9793	127727.1	104749.8354
1190	L-Valine	0.9302	NA	NA	MS2 reverse	156.0403901	220.909	51663.1885	42306.689	46083.63577	46242.47222	60242.20786	63424.33752	63987.88056	73629.18269	61975.71829	61455.76694	67463.0419	57956.12694	68003.55867	52770.83894	62018.59486	77722.41	64416.05038	61428.30233	84949.6179	69695.04564
1193	N-Acetyl-L-methionine	0.6622	NA	NA	MS2 reverse	156.0501458	112.451	44545.42188	78949.79663	77383.58119	74212.31531	37093.9265	76793.23142	76559.45333	111747.7585	114849.2028	58046.15544	67708.46818	82536.98356	93875.02747	87364.58494	100104.5558	136448.5794	59471.30553	87580.30835	74633.85394	66786.43647
1195	L-Histidine	0.9872	NA	NA	MS2 forward	156.0776061	570.1895	29551.86471	14198.52	26929.65234	28544.60679	50350.14964	40753.04306	28475.05093	36414.12768	21765.8651	37624.93339	37405.81222	35355.67451	24023.87346	49772.60283	19233.23422	48341.09802	60253.54825	62215.38462	47166.67761	48428.53303
1204	NA	NA	Arecoline;Retronecine;Arecoline;Heliotridine;Scopoline	8.84169884870176;9.02674883580493;9.02674883580493;9.02674883580493;9.02674883580493	MS1 mz matched	156.1022239	386.962	10999.75974	10911.92895	10685.75484	11596.28337	9190.5485	15986.91078	14875.7386	12743.4807	10578.94705	16991.34568	9785.394833	9396.909444	12328.71044	13258.53173	10478.88069	18598.22858	15342.21647	13647.61624	12123.87342	12281.17389
1238	Indoleacetic acid	0.6658	NA	NA	MS2 forward	158.0605979	48.3085	9866.042897	9755.579313	8843.918488	9782.514563	9205.270182	7177.838298	8960.133	9570.321462	7206.503111	5798.947111	7519.292453	6426.272512	8651.294759	6253.7605	8123.586712	6333.351309	10424.51488	11127.0656	6302.3814	8341.014
1249	NA	NA	NA	NA	Unmapped	158.119526	244.412	1089250.637	1021797.806	951538.1622	925598.6675	1203620.011	725115.2794	957366.0562	1499363.831	867644.7035	1243882.09	1310034.002	938930.0647	895201.5978	1529087.258	915631.1238	914336.6669	1503636.476	1680177.607	1110611.374	1358027.451
1251	NA	NA	NA	NA	Unmapped	158.1188419	328.7835	479192.8867	434139.0117	471570.4276	511450.6982	616799.1291	493703.6281	526780.4098	602014.6805	524650.6105	544360.6327	761725.7689	616379.2104	338364.939	509626.4382	460312.7711	496702.2667	443829.9378	735866.3038	627664.7342	583733.4258
1254	Isocaproic acid	0.6433	NA	NA	MS2 reverse	158.1185269	169.702	20676.62963	23076.78558	20697.97556	19071.39385	30739.34717	11720.60167	32317.5563	22633.8304	37205.49964	12109.6698	42111.87436	18220.63385	62060.33058	23062.34255	22175.40726	19353.55002	46052.03562	44092.81409	23397.23364	52986.43003
1255	NA	NA	NA	NA	Unmapped	158.1187141	512.42	70692.72919	74103.74727	68409.31143	75777.6292	91798.7085	87619.91743	122585.5886	85768.77614	112588.11	92453.1391	49640.29509	69427.552	118886.2774	129373.852	135062.9324	53695.17514	139509.9869	129785.6403	76483.16695	103716.6663
1262	D-Glucuronate	0.7963	NA	NA	MS2 reverse	159.0286983	202.425	9561.322737	7614.590167	9526.135826	6053.361545	9619.877667	6608.86765	9657.976103	8966.321538	8581.680125	7593.905882	5879.28	7159.752	8336.89913	8189.190357	5661.951538	9876.95913	5980.440938	10422.54717	9039.01725	7913.26119
1265	NA	NA	xi-2,3-Dihydro-3,5-dihydroxy-6-methyl-4H-pyran-4-one;Ethyl 5-oxotetrahydro-2-furancarboxylate;Succinylacetone;Isopropylmaleate;2-Isopropylmaleate;beta-Isopropylmaleate;(1S,4S)-4-Hydroxy-3-oxocyclohexane-1-carboxylate;5-D-(5/6)-5-C-(Hydroxymethyl)-2,6-dihydroxycyclohex-2-en-1-one;5D-(5/6)-5-C-(Hydroxymethyl)-2,6-dihydroxy-2-cyclohexen-1-one;Dimethyl citracote;Citraconic acid dimethyl ester;2-Buten…	6.90379879295557;6.90379879295557;6.90379879295557;6.90379879295557;6.95947497725893;6.95947497725893;6.95947497725893;6.95947497725893	MS1 mz matched	159.0660017	260.7	8652.42	9051.859937	8018.125	8082.321923	8775	11029.45793	5804.470769	8154.651923	9761.090143	16728.26294	7996.967	6366.171429	10265.91143	5288.247429	10312.428	8120.008385	7943.25	12405.96	10381.32133	9233.474824
1290	NA	NA	Methyl nicotinate;2-Aminobenzoic acid;Salicylamide;3-Pyridylacetic acid;p-Aminobenzoic acid;2-Pyridylacetic acid;m-Aminobenzoic acid;Trigonelline;4-Fluoro-L-threonine	16.9393602681279;16.9393602681279;16.9393602681279;16.9393602681279;16.9393602681279;16.9393602681279;16.9393602681279;16.9393602681279;8.75600516028899	MS1 mz matched	160.0379909	206.258	198142.2389	181461.9289	192569.2031	175225.3982	188398.3672	171934.899	185268.7317	183737.6296	194598.0181	153765.4626	225373.9887	169775.3903	188567.0386	180346.4526	178502.2315	192077.8623	192304.3621	197955.2895	166124.8903	184515.5962
1301	Tolazoline	0.9169	NA	NA	MS2 reverse	160.0988052	278.4825	1582768.713	1343448.666	1368188.538	1410341.362	1527544.121	1203284.504	1262352.729	1594908.33	1298485.075	1362072.072	1215191.03	1386850.171	1423621.301	1439481.877	1091631.775	1194177.544	1935022.139	1326043.955	1044129.42	1675491.119
1303	Acetyl-DL-Valine	0.9866	NA	NA	MS2 reverse	160.098791	241.238	434873.4488	396782.5329	390824.7864	364199.0709	1069908.596	342527.9608	445559.3379	380012.9874	327117.1449	414983.5419	440263.9835	536217.1327	540120.1655	440809.6023	396952.3936	602177.358	588994.1555	611441.819	525671.6744	401734.7939
1307	NA	NA	Calystegine A6;N-Acetylvaline;Valerylglycine;Turicine;4-Hydroxystachydrine;2-Methylbutyrylglycine;Betonicine;5-Acetamidovalerate;Isovalerylglycine;Medicanine;3-Dehydrocarnitine;Calystegin A3;Calystegine A7;5-Acetamidopentanoate;(-)-Betonicine;Betonicine;3-Hydroxystachydrine;Calystegin A3;Calystegine A3	9.15647860814269;9.15647860814269;9.15647860814269;9.15647860814269;9.15647860814269;9.15647860814269;9.15647860814269;9.15647860814269;9.15647860814269;9.15647860814269;9.15647860814269;9.15647860814269;9.15647860814269;9.42865493964953;9.42865493964953;9.42865493964953;9.42865493964953	MS1 mz matched	160.0989614	225.284	712769.0643	613599.5535	602547.5526	585704.1474	838702.9624	586900.2889	800233.1826	1057563.489	746360.4916	517868.28	1319578.394	581279.491	1007721.028	1689311.846	458425.187	387514.5805	792146.9206	975102.568	569642.2762	1370694.26
1313	Cyclohexylamine	0.8321	NA	NA	MS2 forward	160.1350196	363.1295	1419286.856	1253406.722	1463286.425	1410366.498	1454875.598	1212815.804	1675810.893	1681787.865	954075.41	1381689.298	774256.4525	1242660.055	1129054.565	2344820.303	1297712.321	1171244.141	3206455.65	2500086.301	1538946.468	2589993.137
1314	NA	NA	Pregabalin;DL-2-Aminooctanoic acid;	6.73177531839547;6.73177531839547;	MS1 mz matched	160.1345453	213.265	161309.7021	149141.925	142217.18	143443.7003	149130.2762	103158.4439	221170.4743	298399.5474	189742.6282	249339.4468	148526.7022	219049.1556	120757.8882	223377.2848	102099.41	68542.5475	288563.8357	336696.2485	156590.1967	178918.0712
1326	D-Alanyl-D-alanine (D-Ala-D-Ala)	0.9996	NA	NA	MS2 forward	161.0930161	68.812	17207.01284	17599.74774	17145.79089	21001.66227	19437.5309	11069.37857	34145.5066	25841.13135	37781.63438	21001.98124	9701.51295	20036.3769	35348.33304	28634.77285	15091.20987	4948.566632	59446.97795	53274.9079	10853.93359	20844.1085
1327	DL-Homoserine	0.8946	NA	NA	MS2 reverse	161.0928486	97.903	11611.01853	11094.04183	10207.86239	10080.97315	9658.985526	10497.23856	13181.18684	9199.81145	20711.72884	16532.79926	18306.10681	14267.82968	16919.97739	16385.75421	10073.886	9424.618105	21012.9606	15454.73321	8499.8115	8714.096053
1335	NA	NA	3-Methyl-3-hydroxypentanedioate;Oxoadipic acid;3-Oxoadipic acid;2-Methyl-4-oxopentanedioic acid;N6-Methyl-L-lysine	-4.37159288975914;-4.37159288975914;-4.37159288975914;-4.37159288975914;17.4867537840566	MS1 mz matched	161.1299989	502.857	188358.5664	154408.3138	161077.1084	176052.4798	134417.38	233629.7135	282740.4161	136169.1111	146971.825	173613.7266	237238.8536	190134.7606	194929.9269	367186.4009	208181.2875	241080.1322	232377.38	157988.3665	171950.6292	270421.1926
1338	N6-Methyl-L-lysine	0.9935	NA	NA	MS2 reverse	161.1294539	517.49	14814.27517	11954.44688	16415.80287	13637.7077	12952.07358	17347.23055	36101.83722	11931.56238	15264.85567	16623.21632	21472.43004	17608.34404	16755.04825	56245.50455	18030.60181	19477.88269	27557.12952	13200.07629	16646.78053	24375.2557
1362	L-Carnitine	0.9325	NA	NA	MS2 forward	162.1144688	333.147	13342432.97	13066654.52	12316936.75	13481003.96	15599022.69	14700180.51	10822814.94	14969406.52	13366439.2	15997548.01	13766250.91	11287495.72	11739808.99	11808841.49	11123174.16	15855908.13	11666053.29	12711524.22	12194702.93	9482120.906
1377	NA	NA	NA	NA	Unmapped	163.0430796	367.1415	7864.485	6615.3805	5537.511	6313.312909	5430.061436	7780.516286	8423.046923	9912.934286	6401.940455	4420.15	5526.476	6437.745	6710.091667	7365.905067	4258.337173	8023.01375	7883.19	8580.868214	5498.859	8388.192
1378	4-Hydroxyphenylpyruvate	0.6752	NA	NA	MS2 reverse	163.0429525	121.433	4260.996727	3534.5054	4841.184	4564.45	20769.834	26451.62355	20478.52056	37513.34941	58512.47	27025.7091	51230.749	26812.05125	5973.25305	3409.833	4511.2903	3265.01245	3106.228625	2062.348333	11875.85235	4721.403938
1379	D-Mannose	0.8532	NA	NA	MS2 reverse	163.0606916	366.314	12045.55307	15291.22235	12653.67375	11846.0782	17095.35831	11623.66154	28181.76525	13285.03313	15460.159	12977.722	15468.88286	33635.83148	18065.57188	22551.92175	26888.31788	7714.78175	19320.01533	18741.678	17284.604	16641.1302
1389	Nicotine	0.9461	NA	NA	MS2 forward	163.1237522	79.593	11199.98981	9538.255909	11641.44703	12717.92965	9690.210603	23394.66968	22211.81456	9081.838599	16930.10604	15870.55633	13881.99865	11177.30742	14219.85188	11960.61906	14600.62975	9226.371422	15240.11481	13724.79276	13332.8646	15947.24497
1401	4-Hydroxybenzaldehyde	0.7106	NA	NA	MS2 reverse	164.0710489	258.873	1773.220024	1206.2808	1766.657318	2007.906871	1708.622222	1865.58	2373.475143	1984.631818	1528.091758	2388.135953	1132.817616	2119.548492	1762.163333	2328.088547	1064.653333	1877.544286	991.1781818	2461.8345	3411.775714	1335.258442
1418	NA	NA	NA	NA	Unmapped	165.0262953	213.7685	12547.872	12865.77865	12323.67547	11637.45573	13323.942	13667.6925	14368.5	15983.32647	14549.544	25571.77188	14987.44313	6112.717625	9620.46	22492.33641	22365.3728	66768.651	21137.6075	10088.9944	13029.42063	12729.8524
1422	trans-2-Hydroxycinnamic acid	0.6337	NA	NA	MS2 forward	165.0554085	279.734	20285.24772	14682.25611	16709.93179	15503.28756	15386.43471	22856.2722	23335.30769	30209.97742	22137.05937	20574.70326	23631.85069	22251.39374	20139.631	26920.35	28380.12256	12216.42683	42507.99765	30213.70835	21326.01096	31232.27835
1423	3-Mercapto-2-butanone	0.8688	NA	NA	MS2 reverse	165.0598196	298.332	137718.065	112322.61	117701.2271	124355.9538	45078.56063	145579.4114	67649.0724	146833.0977	104526.5989	181987.0984	65998.7328	165898.2089	50837.03482	52452.68	55161.24211	50746.99077	59379.7	43268.42154	98770.81145	57151.80333
1440	Formylanthranilic acid	0.9455	NA	NA	MS2 reverse	166.0507711	39.3865	3102.031765	3258.922667	2512.2885	2745.279267	4597.963263	3428.490214	5706.180643	5085.48	4270.805524	15715.07619	15213.13969	3976.42995	2777.104	5413.99959	4025.777368	6541.635097	5229.904235	5729.239077	3305.514333	2913.948471
1444	D-Arabinono-1,4-lactone	0.9524	NA	NA	MS2 reverse	166.073207	148.686	2097.591673	1414.53	1428.830769	1737.615385	2417.135357	2668.045857	2935.490857	2875.309437	3498.406154	2567.608333	3173.8575	2347.40175	3854.403	3990.1972	3583.583077	2017.75536	3836.6198	6407.475529	4134.3875	3194.86475
1446	L-Phenylalanine	0.9984	NA	NA	MS2 forward	166.0851778	253.2635	20478.4631	20340.26933	23800.67663	19359.69333	27728.37638	12011.7242	26474.93898	16802.50666	22507.66115	9431.485684	32023.81631	23650.21863	30869.30667	19919.4968	15182.72696	16771.71018	24308.05121	24712.67601	15112.41933	25057.28165
1449	DL-Phenylalanine	0.9695	NA	NA	MS2 forward	166.084704	341.3235	15673.60136	14360.8457	11752.34344	12517.50482	14220.84273	18296.55005	21839.83022	16877.14375	16902.34578	14624.60048	16198.26787	12421.23509	23062.69617	18340.10277	15949.34683	14886.28638	19084.36496	23504.92309	16858.1095	19618.45955
1451	Isovaleric acid	0.7048	NA	NA	MS2 reverse	166.086987	67.632	7472.538643	6916.500644	7898.907037	6657.61863	6953.948924	6827.881168	8118.411685	7737.572542	9482.391826	6597.583891	6297.354089	7765.17323	11995.7424	8734.6035	13286.61027	5594.746738	11785.05314	10135.46924	11105.87131	6943.439692
1458	Pyruvaldehyde	1	NA	NA	MS2 reverse	167.0347976	42.117	5951.180438	7241.14087	7978.434074	9972.048429	7854.382179	5773.9875	3505.495493	5406.648198	18118.62009	7345.682053	13801.75262	27357.806	8753.22648	3560.574328	14008.11183	6723.609682	22689.658	18250.3206	3446.669786	4563.213182
1460	6-Methylmercaptopurine	0.6022	NA	NA	MS2 reverse	167.0403797	26.602	802.3603333	1002.830769	756.855	1139.848961	761.2045822	927.2372143	1445.8165	1419.737348	1345.408893	840.7661538	2409.318781	822.3413873	1307.287533	683.1	1528.84216	671.4066667	940.7495752	771.81325	666.2909091	927.7750882
1471	NA	NA	NA	NA	Unmapped	167.1189744	146.66	5986.804263	5458.285714	5083.911368	5825.85075	11103.41127	6677.070947	13888.08556	17022.09874	16455.58563	6899.6412	6308.813368	10567.13874	9616.335474	2754.311538	8719.434611	4575.709895	3792.002909	14250.978	4693.396813	7654.675
1473	(+)-Methamphetamine	0.9998	NA	NA	MS2 reverse	167.1550788	49.144	14020.00471	13460.8855	13205.58552	12785.01207	14331.77363	24728.472	16341.51564	15509.46628	21668.39515	19535.904	18731.91206	15751.15636	14645.98816	12823.2708	13042.05874	19903.04206	12083.50871	14660.86457	15967.05696	13103.578
1483	NA	NA	NA	NA	Unmapped	168.0705908	223.5305	146029.4176	128618.9228	114221.5081	117138.1034	46898.80725	82653.67132	88335.808	95445.684	149448.2203	263420.465	101386.987	230189.1895	123288.0144	111949.7467	488031.2321	102133.6478	375099.9197	221507.682	138442.4195	91921.821
1486	Pyridoxal (Vitamin B6)	0.6921	NA	NA	MS2 reverse	168.0664608	402.175	4089.484105	4605.750947	4631.532925	3101.211706	4977.74875	8230.214733	5397.932625	4437.721182	6720.917316	9131.501235	11426.1288	4845.0948	6484.005333	3605.260295	7423.975	9862.852895	4935.04869	13783.393	5496.458647	7847.947059
1487	(R)-3-Hydroxybutyric acid	0.899	NA	NA	MS2 reverse	168.0665782	243.173	12125.37913	11730.21484	12324.12503	10764.18626	13309.28956	10682.26146	14336.23255	17244.00466	15299.01056	11368.17789	10553.54452	11566.50907	13825.31081	22915.05707	14790.07749	12645.75147	17325.65357	17227.28207	21832.40011	13909.3046
1493	Benzylazanium	0.9038	NA	NA	MS2 reverse	168.1029828	81.996	22882.89143	21728.09343	22832.00295	21659.80635	12628.77913	37213.87996	47060.48262	75792.69127	49872.49252	25018.60109	36274.18582	69369.71919	26016.29009	5692.665429	39240.91338	24346.99738	10551.0215	38660.376	7230.27852	23985.67717
1497	3-Phenylpropanoic acid	0.6659	NA	NA	MS2 reverse	168.1025621	62.1735	6158.693667	7026.892618	6555.43193	6797.393534	7697.925081	8909.422655	10236.54876	12238.36398	13015.96193	7793.943786	8728.712733	16726.59905	8498.122	4581.371245	8645.211773	7187.748393	14870.20997	9886.5438	4985.319852	7581.092643
1511	NA	NA	Selenocysteine;5-Nitro-ortho-anisidine;2-Methoxy-5-nitroaniline	17.8518298124719;-2.97524300307104	MS1 mz matched	169.0596998	350.3355	58369.52572	48522.558	50799.73245	55376.9225	43422.94056	75171.25622	69168.31915	64888.2	92809.02205	87958.64434	98362.82828	87314.678	65304.35745	66861.61736	68599.04882	78335.94017	70487.23009	72811.39024	58354.43429	59344.48007
1514	6-Hydroxydopamine	0.9016	NA	NA	MS2 reverse	169.072461	223.714	5454.167684	5539.068923	5414.895346	5053.42	8814.709726	2895.6585	3986.477722	4333.831895	5805.983333	10138.40794	4621.882737	8365.504353	5235.717875	5356.649571	21297.3445	4109.316667	15467.22717	8883.360643	5424.62355	4147.66045
1515	Norharmane	0.9972	NA	NA	MS2 reverse	169.077481	44.0615	10418.479	12275.25968	10797.3656	9770.746929	6494.9066	13773.09543	19107.32534	8402.7375	21751.00388	12986.78053	17050.31723	14239.61009	13366.874	13301.79167	13208.22917	11544.73138	16305.74091	12670	8923.3425	10301.13333
1526	Indolelactic acid	0.8183	NA	NA	MS2 reverse	170.0637498	47.8165	4656.123273	5262.20475	4170.99375	5074.674973	3568.591353	4903.553332	8201.806458	6585.132294	4718.349607	3593.268	4307.895506	6417.843501	5727.259028	3827.602727	6025.954133	5185.509954	4151.04	7232.707474	6372.26948	4931.273907
1528	2',4'-Dihydroxyacetophenone	0.6352	NA	NA	MS2 reverse	170.0798826	272.72	26537.19283	21447.30984	21283.42857	20296.32	24758.07656	32026.16071	19361.3445	34671.77143	22120.23937	32957.555	22706.64	20115.5255	21526.3235	21965.27457	22563.54672	33872.58667	23500.74506	23697.42619	26773.06133	23640.23977
1530	2-Methoxybenzoic acid	0.7635	NA	NA	MS2 reverse	170.0798153	289.949	10753.46748	6968.980833	7360.212462	9968.630654	11826.19417	10077.8496	6569.14572	7181.608	9111.744	6846.824544	13906.64492	6119.54496	8154.04475	11190.66496	6676.652893	10461.04776	13808.5288	6751.73998	7852.88852	6458.57508
1532	1-Methylhistidine	0.9008	NA	NA	MS2 reverse	170.0934612	147.364	10505.04794	10398.4	9932.277	11479.30318	21069.66839	29527.60311	57481.61944	38161.545	87659.84428	42615.17084	30789.35532	33889.6575	20623.03033	21133.64667	21553.33717	4862.108167	28399.48578	25999.7915	23255.65017	21786.04394
1534	NA	NA	Phosphodimethylethanolamine;Phosphodimethylethanolamine	15.5183332633733;15.5183332633733	MS1 mz matched	170.1187244	244.4555	14134.24881	13038.06038	12123.92529	11843.05763	17305.23588	14020.006	16410.13287	22188.258	9418.13975	20683.57807	13745.095	15052.93333	11588.22762	14165.83225	11097.56593	15556.7764	17817.265	17332.61	15827.62957	19381.91273
1536	Aceclidine	0.9133	NA	NA	MS2 forward	170.1186139	336.816	137532.8463	135483.2229	153463.2976	118059.9449	112174.4862	85315.18352	159281.212	107638.544	79947.74833	104522.2746	83546.23062	95750.2483	138040.2424	517808.9974	310523.8149	174219.7533	271279.6964	347275.9259	307485.135	292126.0708
1538	Camphor	0.7895	NA	NA	MS2 reverse	170.1546447	35.297	1608.410924	1641.73088	1411.230714	1355.300013	7105.569212	1057.358961	1563.663431	1213.718676	2499.065097	1226.305673	1085.619308	1378.547	1189.984011	1346.248485	913.6430048	1029.26675	995.2838064	1272.685262	1056.114233	1144.896633
1552	D-Pipecolinic acid	0.9811	NA	NA	MS2 reverse	171.1143376	334.348	13563.15203	11520.18963	13340.63387	8365.729167	12068.77518	6487.0725	12484.15864	10487.8725	5656.854545	10464.57398	4160.558	10025.1849	10554.13802	30549.5025	22449.20512	14230.65413	16988.88545	22086.02975	20377.98894	23288.11338
1570	NA	NA	Gabapentin;	6.25971766829408;	MS1 mz matched	172.1348097	362.595	162827.026	148057.2263	170136.7667	154678.3346	151842.5137	137762.0147	250119.2208	254792.7821	171755.3499	206470.3511	129235.0733	170139.3906	143294.4161	295274.9454	208564.1798	192751.936	268932.6577	329615.1589	244431.2757	253655.8022
1571	NA	NA	NA	NA	Unmapped	172.1341726	512.8895	8472.986667	8132.694043	7195.343182	7993.005143	8591.748783	7752.264348	10697.04095	10380.004	13958.18273	7355.264524	6103.710067	7433.772966	10358.37752	10741.76527	14551.16619	8788.32304	15151.24871	11903.03841	7188.7185	9303.213636
1578	Glycerol 3-phosphate	0.9767	NA	NA	MS2 reverse	173.0219247	323.6365	3807.05875	3427.6435	3668.572818	3105.3847	4320.448	4339.398375	6201.526154	2890.8	5561.3761	4549.107273	3719.626667	4462.11	3838.909091	5303.045182	4172.152889	2267.725091	6090.318	6919.767273	2521.213333	3888.7433
1589	Glycylproline	0.9937	NA	NA	MS2 reverse	173.0935966	293.359	17788.24286	15826.82946	14943.30717	16243.88657	56926.25067	37894.08536	9595.548714	27349.92	10367.64365	63242.82592	18773.4064	10256.31231	14135.24646	8510.686923	8026.0609	24119.83844	7411.749	8350.3866	11061.374	9461.375286
1608	NA	NA	2-Aminobenzenesulfote;2-Aminobenzenesulfonic acid;o-Aminobenzenesulfonic acid;Orthanilic acid;Metanilic acid;3-Aminobenzenesulfote;3-Aminobenzenesulfonic acid;m-Aminobenzenesulfonic acid;4-Aminobenzenesulfote;4-Aminobenzenesulfonic acid;p-Aminobenzenesulfonic acid;Sulfanilic acid	7.51381241008025;7.51381241008025;7.51381241008025	MS1 mz matched	174.0241986	122.9435	498733.551	374291.0465	391750.162	349491.2968	2744259.535	628924.6441	1344822.226	955941.2882	1523953.012	2172995.717	1522616.17	2784420.418	1499877.726	343215.653	2438651.446	564248.3032	1423946.533	1453321.474	1852369.576	682038.9065
1611	N-Benzyloxycarbonylglycine	0.9998	NA	NA	MS2 reverse	174.0559283	47.8635	6443.798961	5677.6984	3631.2085	4440.9648	5952.899368	2153.617588	20746.4338	5590.355378	3668.79116	6824.179313	8425.705139	6812.374642	10601.66447	5278.055063	7516.512788	5353.840309	3105.245	6160.419	5480.9685	5795.532
1614	N-Methyltyramine	0.8305	NA	NA	MS2 reverse	174.09165	48.828	9724.369463	12979.72684	12643.5406	11602.888	14912.48838	8819.667273	16542.69491	7273.443353	6971.606995	7030.395273	1675.426667	14774.43018	4372.54375	10494.57271	6081.768969	7041.170119	9166.87039	12178.32143	6854.835568	8946.648429
1626	NA	NA	NA	NA	Unmapped	174.1494293	338.062	6824.687083	5505.323	5528.706923	7088.121	4589	5611.909091	9941.14	11389.13967	4286.24	8751.04575	3392.023813	8041.176083	2588.52	12114.96843	6199.1565	6555.78	13445.86846	9898.771923	8189.078	12649.61818
1638	Ribitol	0.6343	NA	NA	MS2 reverse	175.0539465	282.098	522.7701667	524.16	335.82	444.0975	2593.898309	2604.974565	2348.417816	2405.221167	773.2866667	2725.226191	847.2987	3243.361115	2349.803207	3288.395264	2226.732507	2256.528764	3547.392242	3910.826727	3013.352181	498.96
1644	NA	NA	Echinorine;Quinolinium, 4-methoxy-1-methyl-	12.06259453	MS1 mz matched	175.1098299	379.089	507178.9557	476393.4472	452482.4074	419516.0331	517736.6113	529005.5513	675923.1212	563788.082	607500.2039	598408.1814	523238.9787	470650.3282	690617.0898	779830.4646	761585.4078	466629.525	897259.2879	845963.5147	714204.7714	707160.2263
1645	NA	NA	Dehydroascorbic acid;trans-Aconitic acid;cis-Aconitic acid;L-Arginine;(S)-2-Amino-5-guanidinovaleric acid;L-Arg;D-Arginine;D-2-Amino-5-guanidinovaleric acid;Amino acid(Arg-);Arginine;2-Amino-5-guanidinovaleric acid	3.00789968538091;3.00789968538091;3.00789968538091;-17.0941987241539;-17.0941987241539;-17.0941987241539	MS1 mz matched	175.1087237	64.026	24004.071	23309.4388	22126.58205	21164.91647	18376.01055	11939.91405	52951.53341	35816.78471	71705.77565	31514.75415	12225.4545	44840.44452	41908.77818	32336.65771	14535.127	4466.9465	81825.59064	78131.32819	13620.53588	28077.91774
1648	L-Arginine	0.9989	NA	NA	MS2 forward	175.1215765	492.7165	3069681.571	3169058.709	3406982.29	2961140.037	3350150.241	4340582.916	4086450.402	4235903.59	3420232.126	4058522.477	4611594.873	4406831.949	4037040.063	3358830.054	4737084.306	3797724.779	5359609.542	4786407.389	5528537.961	5394917.671
1652	Altretamine	0.9766	NA	NA	MS2 reverse	175.1447974	484.9345	3924.494875	4282.497333	4617.423842	2933.578125	4219.746375	2533.74	4772.768467	3003.394667	2697.4512	3585.972	2957.145	3023.798	7739.4526	8628.996667	7111.188571	6365.043158	8506.69	8578.816	7342.5652	6080.0182
1659	NA	NA	Methyl nicotinate;2-Aminobenzoic acid;Salicylamide;3-Pyridylacetic acid;p-Aminobenzoic acid;2-Pyridylacetic acid;m-Aminobenzoic acid;Trigonelline;4-Fluoro-L-threonine	16.9393602681279;16.9393602681279;16.9393602681279;16.9393602681279;16.9393602681279;16.9393602681279;16.9393602681279;16.9393602681279;8.75600516028899	MS1 mz matched	176.011823	267.1405	12817.1086	9315.048	10500.52063	9945.521143	19961.014	13973.58857	13306.218	9866.002929	13514.17533	9110.178462	16052.5185	11125.5362	18217.3422	13430.94667	11629.8	11898.47214	16963.66221	21420.8666	13915.31937	17461.08
1679	NA	NA	NA	NA	Unmapped	176.130807	359.311	7418094.683	6668444.842	5947390.839	7410125.481	9990984.232	13050789.07	4249793.463	7756858.451	5299017.608	10484181.74	9086001.321	6823189.981	6060303.339	3733879.393	4453252.36	10377741.59	2678466.836	3095077.254	4741656.978	4057986.273
1680	NA	NA	Carboxynorspermidine	-8.799072243	MS1 mz matched	176.130559	290.0595	1220432.364	1125690.885	1165976.728	1113291.02	1512314.145	1750756.662	1086996.998	1353603.825	1135617.615	1468921.611	1155267.319	1388620.337	1200264.875	1321878.54	1716394.678	1273061.574	1373094.703	2043329.543	1159646.657	2256714.135
1682	NA	NA	NA	NA	Unmapped	176.1302664	236.0405	171582.1285	155629.3012	161770.2412	164058.0054	15280.636	42877.65883	24190.84095	8370.700294	21408.96548	11601.74366	10099.20394	19904.78556	92619.09529	183450.2356	128183.9704	37793.84495	90826.60578	179645.9898	76598.84311	187261.5194
1697	NA	NA	Diethylphosphate;Imidazol-5-yl-pyruvate;3-(Imidazol-5-yl)pyruvate;Imidazole pyruvate;Imidazole pyruvic acid;3-Imidazole-2-oxopropanoate;2-Amino-4-nitrophenol;2-Amino-5-nitrophenol;4-Amino-2-nitrophenol	-22.6915830314475;-11.6854434431218;-11.6854434431218;-11.6854434431218;-11.6854434431218;-11.6854434431218	MS1 mz matched	177.0255699	352.793	12221.71143	11060.87354	9948.056563	8491.549938	16981.73767	14513.67686	14382.904	17864.09786	16294.00167	15159.78581	11392.38706	15496.746	14230.21311	14377.85047	13802.80513	11953.86838	19499.39953	17841.3506	17314.7	17492.36408
1704	Ser-Ala	0.9902	NA	NA	MS2 forward	177.0883976	85.947	16287.39963	15120.74189	13827.488	14745.56132	21599.625	7890.9306	30608.79158	29391.93	24583.62921	8587.458471	7001.024344	12047.21847	16472.94244	31696.21389	7002.335333	3260.704706	82489.16384	46129.02884	7625.6567	13245.33253
1707	2-Phenylacetamide	0.9898	NA	NA	MS2 reverse	177.1031621	40.832	2911.786539	2194.453333	1840.22625	2774.713486	3066.227	4083.435417	4754.088915	3499.902194	3288.515975	4548.402083	2757.657545	1428.517548	1624.4592	2675.141441	1823.25	2871.492857	1419.6	3053.585692	3379.144297	1922.8798
1717	NA	NA	NA	NA	Unmapped	177.1355517	263.2815	14221.62	11007.2761	11538.42133	10995.08622	8734.127686	11231.72991	10006.58017	12789.32429	9511.326	14332.13473	12490.63024	8995.093842	8514.414667	9756.960483	9409.862	7508.470834	8539.32666	12142.9109	14675.25868	9450.830831
1731	Dihydrouracil	0.858	NA	NA	MS2 reverse	178.0594201	357.0595	7806.557	7765.872391	8604.731032	9494.492756	61927.25179	8561.009588	11489.72342	10626.42113	11317.73538	57122.02377	53351.0165	9304.274	11112.04338	10798.54488	10286.41248	8393.701885	7987.348765	11181.94841	12451.04632	13073.68727
1735	Guanidineacetic acid	0.7142	NA	NA	MS2 reverse	178.0785919	35.1505	2268.114828	2041.141556	1340.724533	1997.327096	1526.889547	1477.736771	2014.759112	1503.125449	2031.672764	1443.929119	1802.666698	1777.726433	1927.986194	2707.696789	2119.187313	1523.32401	2260.74166	2092.324908	2388.250757	1485.948228
1739	Acetic acid, phenyl ester	0.8762	NA	NA	MS2 reverse	178.0867357	47.198	4323.263519	2288.903667	4244.927687	3715.531103	4756.972137	3436.248178	6267.587123	3754.819565	4553.190583	4112.588702	3831.977749	4232.24361	2986.1559	4646.170584	4017.405288	3343.506827	4329.90015	4884.447221	2620.84095	4973.909622
1756	NA	NA	Arsenobetaine;Arsenobetaine	14.0395229481354;14.0451410834294	MS1 mz matched	179.0070866	262.0775	1434832.21	1254830.565	1306752.864	1274764.486	1566485	2575405.155	1593436.922	2403488.044	1244992.003	2387379.209	1298409.8	1129474.275	1256292.322	1150367.623	1611720.878	2170789.943	1356282.624	1415921.186	1456011.71	1579553.349
1780	NA	NA	Glycerylphosphorylethanolamine;sn-glycero-3-Phosphoethanolamine;sn-Glycero-3-phosphoethanolamine;Glycerophosphoethanolamine	-4.06266513426387;-4.06266513426387;-4.18495842244484	MS1 mz matched	180.0341471	175.417	50307.668	45113.92381	46252.50402	47344.1188	189949.6428	96364.78743	93578.34561	112669.587	128899.6884	96741.97038	84606.03758	91782.36826	110543.3657	54749.97402	93274.23207	137577.721	48786.97064	60989.8287	179909.6993	48540.60738
1782	myo-Inositol	0.9615	NA	NA	MS2 reverse	180.0608175	196.1695	1234.708667	1857.348889	1143.926667	1348.875789	958.7514	985.5638462	1548.69475	1325.860929	1540.357367	1014.505333	1240.105263	1988.16	1761.436364	4348.185	872.928	1323.541772	3092.384286	3513.608889	1339.968	1215.852857
1786	Dulcin	0.8392	NA	NA	MS2 reverse	180.0888625	133.861	1045.509384	1105.540629	980.8792038	846.4384615	1783.144125	2430.319042	2355.572842	2261.2105	3168.136	2741.8176	7966.4	1123.055556	2649.460818	1325.507692	2759.616923	1656.881251	1800.4558	1398.4	2791.034167	1497.142857
1788	NA	NA	NA	NA	Unmapped	180.1007211	244.532	10290.39971	9496.3534	8591.993571	7957.951357	10671.01071	6451.605	8688.918462	17071.14933	8435.506154	11616.94769	13276.32429	9326.440714	7921.857143	18064.1934	9001.796154	8855.557462	19085.5176	22258.08571	12120.525	14153.64507
1791	NA	NA	Iproniazid	-15.69630035	MS1 mz matched	180.1030887	361.934	56006.655	53864.57935	52290.864	63489.07684	98556.37684	73446.95368	74044.35316	46688.2164	55315.68	39460.14947	41116.97179	63976.1122	53800.71165	79775.61888	66625.00533	26681.48811	67805.43042	61430.19316	44573.0538	65716.50947
1796	Anabasine	0.8055	NA	NA	MS2 reverse	180.1504804	225.613	4689.26955	4565.874842	5115.788308	4328.997895	3879.6126	7921.721368	11378.64779	6645.904	12938.10526	3545.784	3029.5122	7650.44285	4399.335632	3474.591684	4851.039474	1874.729711	4517.532053	3061.4042	3650.041579	5789.2419
1810	NA	NA	5-Ethyl-3-hydroxy-4-methyl-2(5H)-furanone;Mesifurane;Erinapyrone A;Erinapyrone B;Homofureanol;Nonoic acid;Nonoate;Pelargonic acid	24.6214452788555;24.6214452788555;24.6214452788555;24.6214452788555;24.6214452788555;8.22104752596892	MS1 mz matched	181.1231768	33.343	6841.194778	7386.115733	6416.913125	5211.4	4965.93845	6283.10805	6580.8162	5406.232231	9350.984739	4229.292667	6636.999143	6938.707467	10746.414	8988.194286	6776.199783	4834.027333	7608.824	6840.9649	9795.073	7722.835667
1813	NA	NA	2-Diethylaminoethanol;	13.9682783090181;	MS1 mz matched	181.1345651	218.614	14087.48713	14555.09025	13548.6755	16997.19913	4202.787862	2085.924271	8323.228643	2759.910107	2695.348954	2956.082172	1907.425323	2119.535601	15328.83396	83073.97487	24851.48054	1878.345251	8990.167185	14853.69325	83726.301	5672.184
1820	NA	NA	1-Isothiocyanatohexane;2-Ethyl-2,5-dihydro-4,5-dimethylthiazole;1-Isothiocyanato-4-methylpentane;	21.8756532611953;21.8756532611953;21.8756532611953;	MS1 mz matched	182.0493402	186.711	5819.86875	5049.964947	5110.651765	5266.229625	10001.71872	8245.796222	6104.441	5223.198867	6423.684	6064.555304	7554.23	3912.773684	10196.86617	5159.001556	10036.05514	10017.39619	7131.157333	7591.027	11649.95435	6959.399333
1822	NA	NA	L-2-Amino-3-methylenehexanoic acid;3beta,6beta-Dihydroxynortropane;Proline betaine;(E)-4-(Trimethylammonio)but-2-enoate;Crotono-betaine;Crotonobetaine;Stachydrine;Proline betaine	16.5715514381246;16.5715514381246;16.5715514381246;16.7721213798033;16.7721213798033	MS1 mz matched	182.0586283	327.482	64975.28184	48278.5335	50096.81353	52777.40017	69630.82868	95620.579	103301.325	72501.37622	84357.67826	72180.00533	71360.21258	56571.339	89502.44495	86195.69842	75682.7199	79662.51426	86505.42137	105666.5592	100734.7409	89183.51032
1828	L-Tyrosine	0.9627	NA	NA	MS2 forward	182.0818903	279.754	35297.81111	25796.216	30326.33021	26905.10167	29016.71305	35682.73874	45691.38	50638.34795	36424.98606	34443.40074	39047.88228	37710.62044	36181.59195	54220.07653	49719.44011	20559.39147	77402.94347	50887.77837	39956.06053	52470.52595
1829	NA	NA	Beta-Tyrosine;L-Threo-3-Phenylserine;Meta-Tyrosine;4-Hydroxy-4-(3-pyridyl)-butanoic acid;o-Tyrosine;L-Tyrosine;4,6,7-Trihydroxy-1,2,3,4-tetrahydroisoquinoline;L-Tyrosine;(S)-3-(p-Hydroxyphenyl)alanine;(S)-2-Amino-3-(p-hydroxyphenyl)propionic acid;Tyrosine;Tyrosine;3-(p-Hydroxyphenyl)alanine;2-Amino-3-(p-hydroxyphenyl)propionic acid;L-threo-3-Phenylserine;3-Amino-3-(4-hydroxyphenyl)propanoate;beta…	22.6802435593549;22.6802435593549;22.6802435593549;22.6802435593549;22.6802435593549;22.6802435593549;22.6802435593549;22.6426889794388;22.6426889794388;22.6426889794388;22.6426889794388;22.6426889794388;22.6426889794388;22.6426889794388;22.6426889794388	MS1 mz matched	182.0855657	211.234	11297.73994	10409.29988	9376.448	9238.014563	5246.363733	5896.7975	9676.314667	13426.55588	8910.162262	9203.243824	5106.170625	6928	13487.40475	43462.18016	23932.587	18027.40516	25616.6625	26511.26741	16349.20975	15007.73373
1831	Securinine	0.9958	NA	NA	MS2 reverse	182.0942904	337.4745	7580.416667	7970.392143	7635.63255	7591.150111	7439.442909	8524.487222	6831.840462	8336.521442	15902.055	7300.032522	7807.325	10333.88471	9802.648333	11480.0288	8048.026536	13969.498	12037.98	12231.37447	9772.887273	7808.502208
1834	2-Phenylbutyric acid	0.9991	NA	NA	MS2 reverse	182.1159512	213.183	2871.112588	2698.54	2656.489687	2397.571412	3174.870588	2637.674667	4370.798235	5068.323235	3769.3865	3867.361875	4129.515	3806.421125	2519.293333	3168.917706	2593.452105	2246.757476	4513.420882	5969.446412	2517.435	3741.149733
1852	Harmane	0.9807	NA	NA	MS2 forward	183.0932575	42.9045	22866.007	21996.25143	19925.89286	19757.595	26146.622	42659.23714	48979.09767	23684.295	49810.88	35801.06888	41628.84	30605.1	39981.43917	26745.5	45816.74209	23985.16875	40996.42342	55866.75934	26625.73143	26180.39286
1871	L-homocysteic acid	0.8603	NA	NA	MS2 forward	184.0282791	356.7645	4639.628737	4768.64975	4033.471091	3510.193455	6287.4984	4906.145889	4637.253238	4372.934211	5526.324444	6051.00825	7306.053857	3073.14825	5391.768143	5305.175294	5567.47075	4540.5696	4184.121667	4775.869684	5033.666	6058.941462
1872	NA	NA	S-Allylcysteine;trans-S-(1-Propenyl)-L-cysteine;S-Allyl-L-cysteine;Entadamide A	12.1123085412208;12.1123085412208;12.4184264612424;12.4184264612424	MS1 mz matched	184.0436695	211.2345	22859.37317	20665.28347	21565.02159	21462.45581	40222.55893	15858.04929	26236.60813	32688.13472	41276.18133	55983.224	6695.108	11884.025	16140.09372	41203.01132	15643.00714	9129.843062	10821.70133	65015.31286	13371.23824	15394.09964
1875	Nicotinate	0.9339	NA	NA	MS2 reverse	184.061542	72.588	20876.32802	14059.04748	18480.47796	11903.57733	12301.34674	18652.976	5289.507038	8932.020391	22305.74309	17278.5013	19234.30478	41644.24427	16107.01735	6952.253318	16532.389	15395.43163	33432.26355	31242.129	5610.856332	7844.493526
1876	4-Pyridoxic acid	0.9954	NA	NA	MS2 reverse	184.0617889	39.4625	8278.723818	7999.573313	7399.844833	7730.196154	20961.98909	9449.13325	13251.53594	11508.27523	17930.34238	5847.4395	9725.818256	20782.20409	11653.70354	14158.60427	14186.72942	17364.15846	19125.3626	20357.90497	19185.0491	6446.212474
1878	NA	NA	Choline sulfate	8.194191411	MS1 mz matched	184.0654445	142.721	22430.76286	20435.42661	20242.27493	19241.32313	7546.590211	30302.82384	30011.856	5897.102647	47983.59883	12509.82326	54681.6542	60013.33217	63357.038	18264.171	178571.2499	132748.383	30103.68517	14677.9655	42709.36217	21283.63758
1882	Phosphorylcholine	0.9949	NA	NA	MS2 forward	184.0756759	473.6845	1277943.541	1055879.603	917289.0836	925031.2811	2261383.686	2061635.681	2177314.221	3294430.1	1933749.555	2132640.846	2148328.872	2193458.608	2109094.583	1739779.154	3140816.19	6447947.443	3479367.987	3752058.483	2700481.198	2537874.382
1883	NA	NA	4-Nitrosobiphenyl	-7.647414846	MS1 mz matched	184.0753005	313.493	195773.2875	174272.7846	166585.0872	169709.76	171313.5285	174844.905	145627.6016	219090.3342	111843.6983	207679.8465	154483.9682	180679.6307	113730.1741	144826.4	142790.13	188945.4238	153753.1957	187566.6889	142588.0052	180828.3602
1886	Acetylcholine	0.9992	NA	NA	MS2 reverse	184.0765118	48.718	5519.450658	6511.70869	5758.508238	5765.141032	4140.10625	4073.209089	6188.656302	5400.851705	6649.740566	4018.289	4605.032764	4805.832917	2753.142857	4104.969511	4682.931943	4243.710766	3253.595786	3533.515941	2247.348	4166.872064
1887	NA	NA	Nicotine imine;L-Carnitine;L-gamma-Trimethyl-beta-hydroxybutyrobetaine;Vitamin BT;3-Carboxy-2-hydroxy-N,N,N-trimethyl-1-propaminium hydroxide, inner salt;Levocarnitine;(R)-Carnitine;(S)-Carnitine;D-Carnitine	-5.42121239363981;11.1728237201711;11.1728237201711	MS1 mz matched	184.0957713	285.831	83947.83656	70411.33846	63524.83714	68910.4	51962.148	33605.34118	63026.82438	97296.09875	42717.28154	34460.72308	36756.9225	71378.9648	49074.2618	112181.25	58545.14118	32115.90338	59826.39887	40646.96308	74165.65	57782.31938
1892	Bethanechol cation	0.7913	NA	NA	MS2 reverse	184.1206302	35.322	3701.781881	2475.624	2256.969682	3642.022037	4374.210285	5940.300217	748.359	7859.715269	6908.261909	2546.853516	3099.069738	936.4145455	4023.339743	1401.433688	484.2846667	8061.289877	7673.285242	6614.452285	6710.392606	683.8971429
1893	NA	NA	NA	NA	Unmapped	184.1343647	329.3785	116223.9641	90157.05263	103281.1795	93618.82695	73745.31928	49742.92033	194381.2096	145311.4573	113392.5835	115021.7992	107287.6668	138844.9057	70630.35122	124885.98	112877.4194	51056.97882	223702.4277	168606.7747	93946.98884	134229.3199
1912	D-4-Hydroxyphenylglycine	0.7295	NA	NA	MS2 reverse	185.0927561	301.0475	3087.824667	2296.611875	2792.533333	2390.2	4468.91115	3395.007	3210.039	3878.611492	3469.384804	3998.61	3985.824947	2785.4926	3313.880348	2715.680393	3032.869835	3139.890003	3121.406714	3757.82085	5123.6	3306.767788
1918	NA	NA	1,4-Dimethyl-7-ethylazulene;Chamazulene	23.0571371462108;23.0598527523707	MS1 mz matched	185.1294459	359.049	27486.51107	26231.4775	30490.295	27839.3175	29972.06267	24366.57353	38341.8318	44156.43687	32192.7269	21764.58056	25063.62894	32917.64719	26874.66335	34596.746	28069.20437	32289.45	47815.88673	46266.383	45693.234	52394.936
1944	NA	NA	2,3-Dihydro-5,6-dimethyl-1H-pyrrolizine-7-carboxaldehyde;2,3,4,5-Tetrahydro-6-(5-methyl-2-furanyl)pyridine;5-Acetyl-2,3-dihydro-6-methyl-1H-pyrrolizine;2,3-Dihydro-5-propanoyl-1H-pyrrolizine;Methcathinone;1-(2,3-Dihydro-5-methyl-1H-pyrrolizin-7-yl)ethanone;2,3,6,7-Tetrahydro-7-methylcyclopent[b]azepin-8(1H)-one;5-Acetyl-2,3-dihydro-7-methyl-1H-pyrrolizine;(R)-2-Methylimino-1-phenylpropan-1-ol;N-(…	20.1471843169681;20.1471843169681;20.1471843169681;20.1471843169681;20.1471843169681;20.1471843169681;20.1471843169681;20.1471843169681;20.2330231140576;20.2330231140576;20.2330231140576	MS1 mz matched	186.0924179	48.971	42246.70672	61648.377	63833.1552	66263.26065	63464.14672	13671.54987	88288.51767	45431.63625	9132.39819	46073.97341	8836.186667	69325.48025	20836.58142	38505.50432	3230.928	6006.343765	36544.68329	43348.28831	8708.536731	25284.68667
1960	NA	NA	NA	NA	Unmapped	186.9976728	344.707	1967423.327	1750684.992	1738598.968	1554732.706	2076457.906	2626141.879	2288090.019	2980330.839	2226762.079	2680127.502	2888279.393	2787550.233	2237547.246	1703406.064	2536171.509	3240109.32	2437405.229	2261732.355	2842843.289	2432581.094
1974	NA	NA	cis- and trans-L-Mercapto-p-menthan-3-one;8-Mercapto-p-menthan-3-one;	9.92112981743147;9.92112981743147;	MS1 mz matched	187.1096823	338.7045	305389.98	266897.763	282668.2648	286870.0308	201892.7727	157142.0754	227943.7548	185043.912	335274.3323	147352.6698	400491.972	203636.1536	161660.094	255692.6816	187024.5758	240387.84	194074.7113	199833.9349	232793.252	272644.521
1978	NA	NA	6-Hexyl-1,4-dioxan-2-one;3-Hydroxy-5Z-octenyl acetate;6-Methyl-2-methylene-6-octene-1,3,8-triol;Ethyl (3R,5Z)-3-hydroxy-5-octenoate;exo,exo-1,8-Epoxy-p-menthane-2,6-diol;5-Hexyl-1,4-dioxan-2-one;(1R,2R,4R)-1,8-Epoxy-p-menthane-2,4-diol;(1beta,2beta,5beta)-p-Menth-3-ene-1,2,5-triol;(E)-10-Hydroxy-8-decenoic acid;3-Oxodecanoic acid;2-Methylbutyl 3-hydroxy-2-methylidenebutanoate;(1S,2S,4S,5R)-1,8-Ep…	-8.08486336804748;-8.08486336804748;-8.08486336804748;-8.08486336804748;-8.08486336804748;-8.08486336804748;-8.08486336804748;-8.08486336804748;-8.08486336804748;-8.08486336804748;-8.08486336804748;-8.08486336804748;-8.08486336804748;-8.11495033461705;-8.11495033461705;-8.11495033461705;-8.11495033461705;-8.11495033461705;-8.11495033461705;-8.11495033461705;-8.11495033461705	MS1 mz matched	187.1240896	205.65	54815.244	51958.65928	51373.29294	45706.57342	66452.21233	70349.929	59572.68088	57318.69411	59463.93544	45380.02788	85506.04558	54044.83826	65826.41211	37615.877	62180.77639	65390.25588	65419.99579	73648.4598	61366.5165	63348.09
1998	NA	NA	NA	NA	Unmapped	188.0385062	226.0815	12728.41729	11182.7985	10819.872	10970.62	9557.70428	30429.46016	11977.56411	8947.99216	9305.057778	10268.54125	21145.69722	15856.38139	14086.49811	7582.454333	47229.03656	25209.09661	14814.27864	11472.25333	17660.80588	11909.00822
1999	N,N-Dimethylaniline	0.8868	NA	NA	MS2 forward	188.0388157	102.8295	5521.72	5594.096421	5696.1351	5790.3426	19734.02828	901.8456024	3402.845143	1202.906422	12253.53295	3461.71981	12142.54171	45839.04895	9427.8852	967.7596	5050.443333	1004.681814	23240.52465	28097.6897	1867.826818	1959.06587
2004	DL-Indole-3-lactic acid	0.7377	NA	NA	MS2 forward	188.0722113	237.9455	24681.76276	16393.38479	18843.70209	17317.872	34302.39833	40309.40759	48562.35806	44292.0855	46914.97506	14579.37469	33706.18945	11702.99436	26297.6021	24603.77754	35862.65106	14078.35	75321.10394	66641.58151	15602.59575	36979.77647
2007	3-Methylglutaric acid	0.7333	NA	NA	MS2 reverse	188.0931101	323.731	30223.05282	31868.52897	31072.40565	23885.70189	31690.40615	29060.34544	22809.80733	46688.65686	36177.14785	27056.179	19512.259	20321.62985	44597.93632	25502.488	27483.97462	34303.78377	13414.49515	44746.93123	23574.47336	35815.58331
2018	NA	NA	N-Desthienylethyl-rotigotine;Diethylpropion;Diethylpropion;Amfepramone;Heptopargil	-17.8613676917048;-17.8613676917048;-18.0358738405694;-18.0358738405694	MS1 mz matched	188.129232	283.6245	13561.22737	12077.21895	10865.81044	12390.35211	40524.55768	11142.32053	10805.13076	8815.823408	16839.7345	12258.40532	9005.217482	7853.143438	19920.34137	16333.35861	7567.884565	9235.441528	9466.948308	18822.61595	12284.5718	8645.186154
2033	Trimethylamine N-oxide	0.9931	NA	NA	MS2 reverse	189.0961975	323.619	2397.5875	2617.786385	2526.7644	2087.070833	2970.2775	2759.5073	1388.991429	3315.173333	2977.06175	2362.459091	1808.282438	1786.74	3692.333333	1587.052273	2556.944	2878.291	1275.310125	2919.285	1794.69	2652.54125
2034	NA	NA	Diethyl methylsuccinate;(+/-)-Ethyl 3-acetoxy-2-methylbutyrate;Nonate;Azelaic acid;cis- and trans-Ethyl 2,4-dimethyl-1,3-dioxolane-2-acetate;3-Methylsuberic acid;2,4-Dimethylpimelic acid;(+/-)-Methyl 5-acetoxyhexanoate;Butyl ethyl malonate;Diethyl glutarate;Azelaic acid;Nonedioic acid;1,7-Heptanedicarboxylic acid;Eucommiol	-4.77552788796974;-4.77552788796974;-4.77552788796974;-4.77552788796974;-4.77552788796974;-4.77552788796974;-4.77552788796974;-4.77552788796974;-4.77552788796974;-4.77552788796974;-4.99349033437654;-4.99349033437654	MS1 mz matched	189.1039607	48.8235	285522.276	426913.6664	425697.57	421953.4344	373595.4858	14751.21682	487851.9015	232234.6395	23076.79141	268050.1923	25731.11755	539682.7897	120360.2551	257180.1573	22055.78685	37396.034	236662.8341	323384.0291	46115.14448	141590.0509
2036	NA	NA	Valyl-Alanine;Leucyl-Glycine;Isoleucyl-Glycine;N6-Acetyl-L-lysine;N-Alpha-acetyllysine;Alanyl-Valine;Glycyl-Isoleucine;Glycyl-L-leucine;Glycyl-leucine;Glycyl-L-leucine;N6-Acetyl-L-lysine;6-Acetamido-3-aminohexanoate;N2-Acetyl-L-lysine;N(alpha)-Acetyllysine	10.1405465935638;10.1405465935638;10.1405465935638;10.1405465935638;10.1405465935638;10.1405465935638;10.1405465935638;10.1405465935638;10.1001456016058;10.1001456016058;10.1001456016058;10.1001456016058	MS1 mz matched	189.1253079	301.6305	365449.7106	318605.4767	322030.0382	310388.6432	184234.3707	224280.97	340327.9059	269549.8538	174592.24	235100.5733	309284.2895	301319.796	335613.2474	363532.074	421072.456	390339.5687	384070.4039	256498.7632	490844.3007	262432.1005
2038	NA	NA	Valyl-Alanine;Leucyl-Glycine;Isoleucyl-Glycine;N6-Acetyl-L-lysine;N-Alpha-acetyllysine;Alanyl-Valine;Glycyl-Isoleucine;Glycyl-L-leucine;Glycyl-leucine;Glycyl-L-leucine;N6-Acetyl-L-lysine;6-Acetamido-3-aminohexanoate;N2-Acetyl-L-lysine;N(alpha)-Acetyllysine	-11.1229186898065;-11.1229186898065;-11.1229186898065;-11.1229186898065;-11.1229186898065;-11.1229186898065;-11.1229186898065;-11.1229186898065;-11.1633188227081;-11.1633188227081;-11.1633188227081;-11.1633188227081	MS1 mz matched	189.1255947	352.07	735231.2982	693590.7312	752947.6833	576561.2732	421945.56	297971.326	602479.7516	502294.8672	287112.3479	311018.616	243034.4363	398048.799	873355.1558	1551465.37	870957.6201	750112.9035	1436455.381	1197503.185	1292202.715	977298.0635
2039	Val-Ala	0.9968	NA	NA	MS2 forward	189.1262846	45.041	24575.53339	24191.47	26676.00829	22200.48	27088.14348	9266.503111	33436.03071	33576.22726	37455.37965	15284.29553	8345.6835	23933.08652	31048.09516	51406.5552	13297.49506	9876.02713	69230.27475	51404.4189	17703.43795	21146.42474
2042	L-NG-Monomethylarginine	0.9795	NA	NA	MS2 forward	189.1355845	485.511	5662.624579	5313.264	6651.1874	5321.730143	6451.783529	9263.2665	8211.212833	11272.276	6037.022118	7680.46875	8253.435789	3516.46325	7141.646667	6791.296407	7502.7898	6616.584333	10704.8225	7567.950273	8975.884	9864.8082
2044	N6,N6,N6-Trimethyl-L-lysine	0.9992	NA	NA	MS2 forward	189.161748	505.227	203367.5357	152509.0565	155230.3428	160553.0515	121868.5975	144651.8789	213983.54	172743.2224	158492.9943	124758.0122	155941.2158	202092.3099	165232.08	204645.9771	209300.8818	233470.2187	230132.9041	202936.5684	176984.6358	316122.9935
2054	Kynurenic acid	0.9985	NA	NA	MS2 forward	190.0510445	174.279	11701.20583	8392.782	9595.518698	7385.714286	9875.171615	11416.01954	6938.459357	13751.02592	3984.981	28856.00773	12965.70171	12343.82272	33409.38959	3368.352	114169.104	12712.17816	10244.61113	6567.2975	27081.36971	16064.64229
2055	NA	NA	NA	NA	Unmapped	190.0522811	223.422	14344.08333	9655.5	9698.25	9702.927778	3763.570867	7144.875	7163.904067	8558.08	9662.628611	19815.15278	8228.33235	16324.45576	10449.15993	8998.12608	34159.01861	10341.54	24720.04464	17812.773	11825.21492	7187.745
2061	Ala-Thr	0.7427	NA	NA	MS2 reverse	190.0907646	319.704	7459.395462	7159.927154	7813.104	8544.658462	6489.1544	5496.701346	12245.56856	16208.76153	5909.984545	7974.845143	7783.478889	8992.013786	4441.091231	16106.2905	10143.23938	9214.526632	12677.90472	10791.42335	11062.6875	9457.1118
2065	NA	NA	NA	NA	Unmapped	190.1099658	370.3915	389168.4824	291713.268	334528.3645	427248.045	244735.4814	634618.128	198804.3605	234755.6494	332507.2936	284846.0327	317618.5712	394318.1445	263186.7893	264575.7999	285917.0843	446939.267	188781.6041	353947.5654	271587.6465	396695.4112
2067	Diacetyl	0.6498	NA	NA	MS2 forward	190.1084773	263.948	6631.077143	6474.030643	6562.682	7117.999071	6393.988462	6702.7665	6080.371333	2388.318082	7036.668	1610.788571	4983.363	5693.925167	7013.796857	21223.784	4433.437286	7653.488571	18892.6302	3517.432	3339.865429	3920.171667
2073	NA	NA	NA	NA	Unmapped	190.1450004	200.333	3919.321	4680.3866	4162.083333	3549.325167	22246.09029	20933.39973	2328.502125	3947.64	1968.402333	21729.05733	13960.02857	1483.335	1620.247692	1426.195885	650.0471538	3489.275294	1088.1	1179.521667	1325.116125	1889.599348
2075	NA	NA	NA	NA	Unmapped	190.1456096	297.012	158739.9753	145366.32	155836.2976	139241.389	144899.1919	143223.1178	242188.3055	96171.60867	101532.25	104742.83	66391.80638	183648.6668	210838.4185	411597.4165	393127.4846	179435.2518	375872.4647	510968.1544	155312.3291	628738.4241
2086	NA	NA	7-Hydroxy-2,5-dimethyl-4H-1-benzopyran-4-one;Avenalumic acid;(S)-2,3-Dihydro-5-hydroxy-2-methyl-1,4-naphthoquinone;Coixinden A;7-Methoxy-6-methyl-2H-1-benzopyran-2-one;Methyl (Z,Z)-10-hydroxy-2,8-decadiene-4,6-diynoate;7-Ethoxycoumarin;1,2-Dihydroxy-7-hydroxymethylphthalene;1,2,3,4-Tetrahydro-4-oxo-1-phthoic acid;Coixinden A	0.0305161981749159;0.0305161981749159;0.0305161981749159;0.0305161981749159;0.0305161981749159;0.0305161981749159;0;0;0;0	MS1 mz matched	191.0680056	395.175	27029.3628	23591.78325	26940.46648	22885.959	43933.89588	52918.00408	47557.70311	55099.48985	62156.98877	44040.97031	43739.76377	32378.26148	42972.35377	42338.765	35873.90538	49230.36089	54311.81685	57767.25942	46156.35877	53480.84905
2090	Thr-Ala	0.7532	NA	NA	MS2 forward	191.1039443	64.5805	18637.31505	18170.88753	16414.419	16255.81042	27191.34083	13408.35849	36902.729	30748.03643	28605.33358	15771.96579	6325.753037	16727.02013	25179.885	30756.46185	10829.99848	4048.115032	72850.23924	46190.56022	9391.804703	14297.85918
2120	NA	NA	Carbendazim;Carbendazim;Mecarzole	-12.9612539133126;-13.0842442147895	MS1 mz matched	192.0798004	287.438	34488.53678	29419.76929	30958.72833	33746.18061	51850.45	31407.42904	102552.5115	56796.94581	49660.97506	36448.33474	63042.43833	74343.043	8806.625167	27523.16794	12104.27847	9774.303667	19282.40438	13221.98063	16419.324	14815.05689
2121	3-Methyl-L-histidine	0.8996	NA	NA	MS2 reverse	192.077814	336.309	10041.88578	8519.433911	8018.0797	9625.452848	9158.550674	523.38	6265.071973	7793.395996	3132.537909	3130.1241	1747.026	8214.886945	1453.44	1135.1565	9609.137628	2693.138182	2158.298917	11454.21675	9543.947726	12267.51646
2125	NA	NA	Trihomomethionine;2-Amino-7-(methylsulfanyl)heptanoic acid	10.46583428	MS1 mz matched	192.1073233	192.1195	68461.01694	60656.9725	61056.63028	57603.67889	68632.30689	52435.29894	39761.43111	72726.67639	53139.86239	37286.58494	37994.031	73999.029	68668.90856	127503.7755	68299.70717	52178.36336	95830.22283	201956.4611	70193.69283	132630.6103
2128	NA	NA	Cotinine methonium ion;N-Butyl-1H-pyrazolo[3,4-d]pyrimidin-4-amine;NSC4928	-2.29229583682259;4.70915475382085	MS1 mz matched	192.1255913	321.898	1315766.846	1145640.318	1177958.723	1215714.475	1355509.153	1448710.996	717310.2462	1262294.018	1339567.14	2054053.927	1567952.72	1103899.191	1156132.719	1036922.783	1397796.154	2175448.393	1386367.405	1505570.781	1170371.963	1490448.72
2132	L-Leucine	0.8947	NA	NA	MS2 reverse	192.1246514	242.518	38834.60289	34027.68195	33848.03726	32408.74096	38958.31058	46330.74445	16583.0313	25952.86842	22146.38958	90393.43919	40835.2538	28639.447	37447.66935	17400.25921	16680.34233	71260.28211	29875.28818	171843.5938	21741.21789	29975.4474
2140	NA	NA	NA	NA	Unmapped	192.9082678	312.691	61150.77874	54271.95958	52751.47884	49858.56989	77861.85614	83263.42329	87735.97419	86821.63952	78045.57757	79239.44148	81030.70075	69662.1835	74202.1665	70762.71619	73824.37814	82328.071	80058.84843	85237.94929	82854.09471	87467.58364
2142	NA	NA	(Z)-5-[(5-Methyl-2-thienyl)methylene]-2(5H)-furanone;	-15.2610734409778;	MS1 mz matched	193.0215697	293.365	8868.580909	7332.309833	7877.096889	7509.047333	5236.035	15482.76473	10745.08267	14429.64167	9167.9725	8583.925688	4685.9102	7778.028133	6663.093937	17984.82988	11985.91173	7428.955133	12611.8018	25403.01105	5109.2855	13495.7914
2161	NA	NA	NA	NA	Unmapped	193.1559741	306.955	5326.732143	5759.652143	6820.432	6706.445	1014.184	1108.055501	4353.921	2905.800156	3147.464294	1943.264615	654.8441734	1442.707878	6116	20780.60914	2190.958049	346.4859009	1312.27	1058.826	6827.462222	1322.763333
2168	4-(4-Chlorophenyl)-4-hydroxypiperidine	0.6747	NA	NA	MS2 reverse	194.0767099	287.4425	9516.69	8622.769833	9011.241176	9789.657778	15297.52567	10533.53808	26228.65044	15328.44706	14105.23667	12618.66432	17251.5	22317.12	3131.273571	7919.909937	4025.800778	3374.232833	6703.522571	4634.557778	5645.484286	5355.5665
2173	2-Isopropylmalic acid	0.7964	NA	NA	MS2 reverse	194.1048136	89.4925	7450.010318	6714.327905	6877.006706	6837.542526	18459.91332	11086.26658	15736.73776	14033.41581	15318.25	9453.456	6851.106667	9269.422105	6618.939318	14165.562	6914.923368	3343.711043	11631.6	6181.491	12494.03714	6073.861095
2195	NA	NA	NA	NA	Unmapped	195.1243341	62.05	244444.3286	226266.5392	222643.0909	235693.2274	17744.955	28314.4095	24852.94168	136968.5155	106394.9196	24184.07327	18873.21799	20620.05571	26842.40243	19828.9905	58947.33764	33003.20663	53136.51259	33829.50545	92403.36551	37387.57233
2204	NA	NA	2-Aminobenzenesulfote;2-Aminobenzenesulfonic acid;o-Aminobenzenesulfonic acid;Orthanilic acid;Metanilic acid;3-Aminobenzenesulfote;3-Aminobenzenesulfonic acid;m-Aminobenzenesulfonic acid;4-Aminobenzenesulfote;4-Aminobenzenesulfonic acid;p-Aminobenzenesulfonic acid;Sulfanilic acid	7.51381241008025;7.51381241008025;7.51381241008025	MS1 mz matched	196.0050146	122.753	4505.824444	3812.262111	5062.713333	6442.26	19118.94247	8132.587313	15443.85738	11650.56375	21107.70265	16504.90638	23967.95583	25808.64	18985.3125	5369.838786	24883.05022	16673.3204	11493.456	12108.26138	23996.15153	11750.71024
2207	NA	NA	3-Hydroxyhippuric acid;Leucodopachrome;L-Dopaquinone;N-acetyl-5-aminosalicylic acid;Salicyluric acid;4-Carboxyphenylglycine;Dopaquinone;4-Hydroxyhippuric acid;2-Hydroxy-7-methoxy-2H-1,4-benzoxazin-3(4H)-one;Alpha-Hydroxyhippuric acid;2-Hydroxy-6,7-dimethoxybenzoxazole;Dopaquinone;1,2-Epoxy-3-(p-Nitrophenoxy)propane;EPNP;2-Carboxy-2,3-dihydro-5,6-dihydroxyindole;Leucodopachrome;cyclo-Dopa;Salicylu…	24.825027467382;24.825027467382;24.825027467382;24.825027467382;24.825027467382;24.825027467382;24.825027467382;24.825027467382;24.825027467382;24.825027467382;24.825027467382;24.608670865122;24.608670865122;24.608670865122;24.608670865122;24.608670865122	MS1 mz matched	196.066097	143.493	146281.664	134459.5865	119599.5647	116837.3695	171241.6185	135212.5678	190510.7776	127192.9853	202410.2383	176848.8145	202388.2611	597399.57	130693.9637	55823.50744	822736.3355	58011.01358	146597.2187	349781.564	62907.33732	79296.88616
2208	DL-Homocysteine	0.9337	NA	NA	MS2 reverse	196.0654729	198.4415	12976.31531	11713.33213	11097.63761	12031.14667	13984.81629	8809.668765	20303.09047	14096	22950.92531	24228.489	12208.40824	19514.852	10417.79392	19978.69518	10719.68735	12149.82969	28266.29226	25476.39111	12974.4	12483.10365
2211	NA	NA	D-Glucose oxime;2-Amino-2-deoxy-D-glucote;D-Glucosamite;D-Glucosaminic acid;Glucosamite	-0.336282124294291;-0.336282124294291	MS1 mz matched	196.0742344	331.852	11860.599	13895.53171	11105.29684	10561.00784	10829.33325	7643.739197	13099.47876	9234.367435	7505.650636	9800.251625	7754.418905	6700.817	28735.34844	40893.436	26177.76	21470.58	37352.89421	28486.43725	21476.359	20629.54178
2214	NA	NA	D-Glucose oxime;2-Amino-2-deoxy-D-glucote;D-Glucosamite;D-Glucosaminic acid;Glucosamite	2.80457241166922;2.80457241166922	MS1 mz matched	196.0748471	315.186	12042.05483	9930.083333	9943.550667	10618.19118	14288.37385	12819.56942	13327.39763	27570.36656	10402.25789	15733.17667	11802.52642	10029.65889	11038.66271	13665.28917	8601.441615	12733.24148	14220.005	16604.09438	11825.43817	12423.90452
2216	N-Phenylacetamide	0.8879	NA	NA	MS2 reverse	196.0986219	180.601	21250.99577	19532.05615	19180.952	18871.14207	73950.1536	21296.9267	21008.32795	24061.24644	19312.205	12193.07944	32212.1175	26635.2274	44027.442	19902.94582	54505.79444	20106.67286	27417.33933	33829.32923	105395.4333	29679.20883
2217	Swainsonine	0.8539	NA	NA	MS2 reverse	196.0955938	288.788	6991.596167	6625.117067	6058.131	6808.1475	5836.708941	4719.250941	8524.985684	7689.902581	5220.158333	8040.006667	6647.068235	4544.560588	5466.794444	6870.021667	5224.333611	8005.249667	6581.138824	6028.1835	5692.222222	5978.798222
2250	NA	NA	L-Selenomethionine	-16.82760829	MS1 mz matched	197.1099802	39.1365	80852.84942	74323.22035	69312.98052	72770.34375	71131.26222	1802.85	3193.666667	69644.367	166082.2233	114895.2219	126611.381	103877.0159	146739.544	98227.33741	165391.2876	89361.37548	143187.6844	177850.8223	110139.0715	3625.3007
2263	NA	NA	Glycerylphosphorylethanolamine;sn-glycero-3-Phosphoethanolamine;Robustine;Furo(2,3-b)quinolin-8-ol, 4-methoxy-	14.5371523511707;14.5371523511707;3.71992325797452	MS1 mz matched	198.0537499	371.752	2919.066071	4888.905755	4756.661669	3206.658105	4406.759769	5926.80249	3538.171071	3705.239769	6407.220928	2778.455167	3680.050056	4160.243187	3630.467813	6945.50621	2913.123	7161.889893	4755.046563	6588.157933	4058.859133	3119.490267
2271	NA	NA	NA	NA	Unmapped	198.0811318	224.1755	20194.33545	18123.49662	16790.661	16930.16606	14478.65683	4701.434286	19438.38783	5864.330667	37931.15513	31526.70111	11396.43878	34006.206	18866.01067	9912.56	22481.47059	5567.058824	47293.31518	75718.16037	6555.892765	6109.431667
2272	L-Citrulline	0.9667	NA	NA	MS2 reverse	198.0816472	109.338	141020.3447	182269.7168	178663.9807	165712.757	175131.66	121530.2682	279936.144	163994.6888	195322.8475	155892.7061	480134.8589	217590.2845	88620.48	239606.6904	165476.7108	206906.9644	144189.9287	214498.4353	305385.0128	208441.7299
2273	NA	NA	Lomustine;Lomustine;1-(2-Chloroethyl)-3-cyclohexyl-1-nitrosourea	-0.448318710433495;-0.429013128244979	MS1 mz matched	198.0812909	132.3955	9717.391765	9147.447711	8767.47375	8420.94	16674.72642	6413.001389	26542.97684	15138.3419	36913.46921	17959.51177	45348.94303	93203.98374	23859.73237	14328.6796	71549.01333	7025.890978	51994.04937	47649.98861	22628.59697	21630.92247
2274	N-Acetyl-L-Histidine	0.9901	NA	NA	MS2 reverse	198.0905155	322.932	79171.93846	70385.005	83840.54983	61938.38486	62019.90667	79501.75159	98173.45714	63179.53381	146982.537	37993.47423	51179.24136	62580.57733	89117.13937	115272.8975	58869.239	53637.99247	90354.52256	225550	105118.512	275072.0404
2280	Coniferol	0.6868	NA	NA	MS2 reverse	198.1124991	39.3365	9296.689524	8120.011067	7243.095556	8133.915045	8977.93813	13830.22288	16805.99111	7500.049619	16080.75695	12111.78394	13009.16636	10784.29304	15646.97884	9712.344	19158.84413	10344.32024	14269.6592	20002.85982	12239.02917	7647.052686
2282	2-Amino-1-phenylethanol	0.8267	NA	NA	MS2 forward	198.1116468	167.299	5607.134077	5570.791412	7249.408577	6934.690718	7888.811608	6009.625385	23863.78641	2463.069016	9809.6046	2798.6224	2429.506	15317.53172	1928.867182	2970.264985	5920.204167	3038.396912	9271.673125	2530.223265	2648.560563	5131.346318
2285	NA	NA	2-Hexyl-4,5-dimethylthiazole;2-Pentyl-4-propylthiazole;4-Ethyl-2-hexylthiazole;5-Ethyl-4-methyl-2-pentylthiazole;Hydroxyatrazine;4-(Ethylamino)-2-hydroxy-6-(isopropylamino)-1,3,5-triazine	4.79749224902979;4.79749224902979;4.79749224902979;4.79749224902979;-14.883753019035	MS1 mz matched	198.124766	334.969	55648.00575	58320.53811	55113.79789	51030.30837	47651.121	37216.08265	106348.7606	45997.31012	58164.0065	40948.89674	49640.85467	63378.47368	69003.25947	98341.23347	84102.12495	54517.52737	81882.07735	82859.53894	72509.1141	70704.27
2297	Ornithine	0.9998	NA	NA	MS2 reverse	199.0393754	88.3995	2044.055379	1627.691905	1715.869136	1764.0355	570.3647756	3716.583111	1584.27231	459.2140897	4606.648083	8884.71072	705.8699121	571.5481932	634.8119354	1337.450523	357.652779	628.7042886	567.4811454	3818.988783	536.9894897	5279.35052
2315	Pyridostigmine cation	0.9457	NA	NA	MS2 reverse	199.1278702	334.969	7878.61455	7799.289882	6556.919706	7156.435	6745.176471	5043.766714	11699.78144	6183.380353	8850.497895	6673.997071	5833.28125	8153.46	7619.495882	11027.4885	10263.49694	6988.279412	10072.66235	11834.5235	10859.52783	10391.98318
2319	Val-Val	0.7724	NA	NA	MS2 forward	199.1453971	70.5205	9938.800552	9216.959973	9271.22196	8531.023707	23226.522	9654.40995	3909.125579	4440.940702	7721.306676	6586.786951	13899.59618	6644.577858	9109.855314	11357.41914	6895.504987	22416.15789	6382.925857	8864.738061	7760.694421	5273.155664
2327	IS	0.9778	NA	NA	MS2 forward	200.0496912	220.9025	259730.2394	218896.9961	230577.3803	241109.3274	284178.3903	331946.5955	303433.585	335750.9462	310924.8331	322248.7014	328534.9062	275756.6229	311164.6978	272958.9301	289182.6486	359266.378	303838.3454	324584.8083	410514.19	312465.8904
2328	p-CHLOROPHENYLALANINE	0.9772	NA	NA	MS2 forward	200.0521178	315.1255	2779.285181	2539.038974	2779.205864	1923.286154	3628.930227	2737.715625	3133.815247	4531.705856	2307.007692	3172.665863	3851.92186	2896.963125	2617.059204	2666.891333	2152.476913	3366.153234	3118.758148	3772.542928	3381.41511	3475.293231
2331	NA	NA	Nicotine imine;L-Carnitine;L-gamma-Trimethyl-beta-hydroxybutyrobetaine;Vitamin BT;3-Carboxy-2-hydroxy-N,N,N-trimethyl-1-propaminium hydroxide, inner salt;Levocarnitine;(R)-Carnitine;(S)-Carnitine;D-Carnitine	-5.42121239363981;11.1728237201711;11.1728237201711	MS1 mz matched	200.0695733	285.561	11091.70869	9022.718182	8459.805455	8937.911818	7388.227636	6346.313846	8150.335182	16469.78143	5954.988	6398.391818	5676.6875	11000.16154	6964.66944	15222.9375	8402.381667	5878.57387	8274.734545	7660.16	10512.86	10002.59238
2334	3-Methyluric acid	0.8889	NA	NA	MS2 reverse	200.0765098	109.786	4046.16	4990.337533	5257.7344	4316.0315	6885.372772	5047.420412	8939.161875	6039.847067	4907.189333	7059.994789	12763.1088	5741.537692	3218.947471	7212.532733	4902.300818	6407.695588	5749.998188	8409.096	8747.594667	6501.6819
2336	NA	NA	1-Isothiocyanato-8-(methylthio)octane;Pymetrozine	9.71460118523648;7.36999784438937	MS1 mz matched	200.092992	180.828	12215.553	15245.83911	12306.39176	10820.12695	16185.819	12030.66526	6523.8312	15494.47319	25718.61158	13885.56774	21954.26854	64207.28475	16106.20626	5056.469294	21545.63874	14886.95306	45314.78	32627.48211	5940.08488	7941.645947
2354	NA	NA	Arsenobetaine;Arsenobetaine	14.0395229481354;14.0451410834294	MS1 mz matched	200.9877132	262.606	11380.41467	9483.968	10605.21846	9815.931	12843.53333	19266.74571	10490.76	20455.3195	9678.744214	18545.80864	10515.69577	8173.3263	10748.23843	8110.7005	12125.49507	18505.0575	9645.969167	10274.50783	12084.204	12899.23413
2372	Ile-Ser	0.9916	NA	NA	MS2 reverse	201.1247601	323.0615	20337.48	17764.33592	18112.0095	18495.46579	9814.794	14875.39388	17127.71667	26956.4022	12767.43449	12983.56907	15120.32923	20044.78154	12235.68889	14025.5011	11578.25308	14108.3937	13933.30061	16381.96667	19506.344	18812.50843
2374	Ser-Leu	0.7779	NA	NA	MS2 reverse	201.1244832	367.578	10880.20395	10477.99103	10186.70088	13428.79764	13726.26496	12120.26892	15402.22179	14835.14942	10652.74141	9569.638031	10243.01833	7598.704696	9011.021421	19005.06329	7906.591362	10909.6863	10016.06872	19069.44503	10497.58979	12017.19343
2375	9-Decen-1-ol	0.9676	NA	NA	MS2 reverse	201.1247168	108.186	4801.463834	6699.919234	6830.032727	6577.464529	8901.1147	5607.2385	12003.21788	10490.15802	11595.97357	6449.337409	10828.15201	6147.949015	13778.4797	8217.211556	7128.940381	7945.642253	9749.909944	7258.65	6304.305203	4434.40932
2404	NA	NA	1',2'-Dihydro-1,1'-dimethyl-2'-oxo-4,4'-bipyridinium(1+);L-Dihydroanticapsin	-3.91839420943289;9.44803110493844	MS1 mz matched	202.1103224	405.6565	1796393.091	1403366.159	1432405.835	1804137.893	1771054.674	2841134.571	2103207.56	2092848.591	1976586.815	2239473.18	2549800.979	1982281.651	2002748.823	1702237.68	1746481.1	3229257.153	2113175.462	1651389.78	1761981.263	2334543.057
2427	Ala-Leu	0.6401	NA	NA	MS2 reverse	203.141181	322.984	310996.9594	269404.3287	281171.7933	291866.5883	160024.5376	214260.7315	304483.6227	625845.1369	171720.5967	318657.4416	296450.0609	392423.6936	159751.5544	269266.5406	176406.417	268154.6518	258084.6956	312241.8	334126.2678	308111.5174
2428	Leu-Ala	0.9795	NA	NA	MS2 forward	203.1408669	45.0435	23773.3857	23409.07058	23893.8784	21230.06535	25017.95984	11883.49295	43793.43165	27097.92558	63873.11712	17472.50516	7155.898	17442.48316	25506.21342	58919.01363	11608.61053	7420.728837	109470.1927	70230.2794	17330.93772	23707.09528
2430	NG,NG-dimethyl-L-arginine(ADMA)	0.9942	NA	NA	MS2 forward	203.1525745	475.4225	102136.684	93199.5477	106435.7553	114960.288	165267.9669	157389.9291	209823.4424	181724.1836	141296.1244	137063.421	111206.4326	120638.8507	139713.6079	147271.5426	127538.2988	95569.8751	202124.1651	168399.8651	161536.7342	165654.7641
2434	NA	NA	Caproylcholine;alpha-Curcumene;l-alpha-Curcumene;(-)-alpha-Curcumene;(R)-1-(1,5-Dimethyl-4-hexenyl)-4-methylbenzene	-20.5929642029746;21.4693216969675	MS1 mz matched	203.1765405	521.251	6165.016667	7583.648962	7795.289937	6551.17968	11034.692	7061.989	7879.55316	8683.893	12345.61152	6878.27504	4558.90536	6087.240645	11250.72653	8712.103556	9084.564917	5442.206897	14156.95704	12903.50717	6595.63872	12957.95807
2450	Indole-3-pyruvic acid	0.6585	NA	NA	MS2 reverse	204.0701963	83.4525	6303.375	6443.389333	5843.476	6298.865333	11768.37306	7603.8035	7290.435611	12898.31957	8066.206353	5133.153143	7006.28	10944.3055	4995.043938	3370.422667	10347.33135	14079.08565	5932.3795	7170.944909	17088.7349	5791.021833
2459	N-Acetylmannosamine	0.8563	NA	NA	MS2 forward	204.0877822	262.5625	14667.04105	12375.67407	12760.1976	12644.66373	16094.28571	14886.37225	16426.85786	22011.04813	16783.59961	15437.96382	12215.3895	13269.71053	18299.65114	25848.48048	20772.76623	14141.96187	20544.28613	22079.59486	28017.37083	18625.80196
2465	NA	NA	OR-1855;Tryptophanamide;L-Tryptophamide	-19.0152069470579;-19.0152069470579;-19.2018055604852	MS1 mz matched	204.1074143	296.757	23367.51175	20043.82845	23362.58375	20606.01818	18544.5	34049.28285	46471.32262	34939.069	20479.1835	35577.8058	16529.79033	32040.44093	18674.46411	68001.12682	30390.87587	40182.34679	67462.75108	50347.386	32324.0625	42480.30385
2471	Acetylcarnitine	0.9997	NA	NA	MS2 forward	204.1256565	286.109	2593302.165	2365579.16	2271040.224	2368935.408	3064538.476	4165399.028	2284152.505	2959918.761	2763991.431	5003476.016	3761524.735	1773801.5	2412760.207	1458447.212	1919781.721	4797562.048	1838811.369	2302425.627	2620094.191	1794366.329
2472	NA	NA	NA	NA	Unmapped	204.1255738	387.236	250035.8512	221039.2903	245182.7518	294832.3551	293215.8034	674739.6869	197775.1869	422613.7835	252574.584	410447.8174	334934.175	412259.1765	295379.3634	183260.1279	244379.4801	900854.8014	173831.3069	302048.1761	307103.9079	387604.7519
2473	NA	NA	Glycyl-Lysine;Lysyl-Glycine;	0.0423380464691137;0.0423380464691137;	MS1 mz matched	204.1355059	368.362	20464.39014	11514.80571	12275.79943	13614.30156	17509.89415	23014.83022	11437.90857	20802.8115	13095.211	16687.80167	15575.55699	17435.71882	13522.79119	13169.15936	14120.83436	14717.22	19481.45064	37876.93227	17543.6955	11798.82
2474	Gly-Lys	0.9251	NA	NA	MS2 forward	204.1353871	436.788	9073.844342	4912.936	5421.991765	8244.829798	15424.519	9492.60312	6636.937125	28668.37418	9400.8755	7058.067125	11290.32271	14441.43032	10022.83988	8200.593	14209.8391	10733.54735	8344.633	4731.91875	14523.38433	7235.418438
2485	NA	NA	NA	NA	Unmapped	204.9789984	318.927	4742.575687	4130.721	3619.693846	3475.338462	19976.00075	15373.0075	5150.3907	3882.898231	7869.84	10037.0625	9372.37	6111.5625	8628.597692	3755.443846	5140.5025	4160.008	9513.387692	9171.635294	2867.770667	5784.2044
2489	NA	NA	NA	NA	Unmapped	205.0884603	31.2355	268282.4837	254725.6803	218469.3115	205763.3017	198138.43	261819.0937	141607.337	135802.0511	316087.5426	188493.4254	273397.3959	233804.6888	282950.0281	235685.5327	220827.1428	500723.6784	193283.2099	221037.9167	200034.7167	259955.0863
2516	Xanthurenic acid	0.9992	NA	NA	MS2 forward	206.0464924	199.8775	14768.7412	7873.736353	9857.757647	8964.169789	23639.858	61229.49768	14324.8595	20037.15971	24705.72222	54213.5715	29183.05518	12702.9345	64150.90333	10178.0978	46490.17389	56470.27733	27604.38353	21320.07694	25684.76389	71877.6036
2524	L-Rhamnose	0.7185	NA	NA	MS2 reverse	206.1034486	366.6675	18529.8845	20245.13563	18340.73294	16847.75891	20315.153	13690.84567	22290.185	20550.17325	24667.82636	15347.3684	10268.055	12762.59765	45274.98524	32157.79589	49698.62843	40639.90765	58092.17211	45774.51488	41252.36544	27583.19944
2526	NA	NA	Indole-3-carboxylic acid;Quinoline-4,8-diol;3-Formyl-6-hydroxyindole;4,6-Dihydroxyquinoline;2-Indolecarboxylic acid;4,8-Dihydroxyquinoline;Quinoline-4,8-diol;4,6-Dihydroxyquinoline;Quinoline-4,6-diol;Quinoline-3,4-diol;3,4-Dihydroxyquinoline;Quinolin-2,8-diol;3-Hydroxy-1H-quinolin-4-one;4-Hydroxy-2-quinolone;4-Hydroxy-2(1H)-quinolone;2,4-Dihydroxyquinoline;Indole-3-carboxylate;Indole-3-carboxylic…	9.92818201333771;9.92818201333771;9.92818201333771;9.92818201333771;9.92818201333771;9.92818201333771;9.92818201333771;9.92818201333771;9.92818201333771;9.92818201333771;9.92818201333771;9.92818201333771	MS1 mz matched	206.1221798	303.059	4272.952	5167.8	6515.348	5417.398	3917.630769	4043.52	3672.323667	7257.7375	4286.65125	4993.772727	4896.168667	4010.176923	5173.12	7578.500571	5795.938182	6053.025	8889.368	6016.2	9102.546154	7804.8
2528	Monoethylglycylxylidide (MEGX)	0.9998	NA	NA	MS2 reverse	206.1402499	324.158	38888.44143	36109.74539	35584.95856	35794.3425	28857.49474	29523.80554	34057.50978	62700.79778	47362.2715	42483.49783	40612.34956	37321.93105	27619.15217	46462.153	23616.61453	47846.57878	46616.22883	43003.21	34082.274	40424.56858
2533	Leu-Gly	0.9964	NA	NA	MS2 reverse	206.1491416	240.8395	786.6008	813.0857143	462.2225	844.2854	2595.965917	835.56	3422.797615	810.738	1215.573	1913.459259	1834.937563	889.4698846	736.875	7920.122222	1217.9455	2349.695865	2216.820755	2158.794998	2025.512238	2799.235306
2546	Glycerol	0.818	NA	NA	MS2 reverse	207.0808196	211.8655	1434.691462	1307.184667	1368.405	1343.1495	1566.732857	1337.2125	3554.70925	6361.456231	5764.231429	1122.223846	4960.850625	1364.838462	2537.926154	980.4620361	684.259875	1116.866786	1459.802369	2747.091941	814.1538462	2951.004231
2549	Ser-Thr	0.8919	NA	NA	MS2 forward	207.0930837	31.137	1882.622538	2356.709213	1351.728889	2070.680695	1472.65262	1599.12	2249.708473	2165.613408	2894.818837	1383.757711	3771.895372	2893.839233	2560.237835	2108.406057	1675.715385	2807.552	1094.150909	1923.447612	1830.021313	1451.6424
2576	Pelletierine	0.9797	NA	NA	MS2 reverse	208.0647573	36.891	1754.777143	1617.441067	2461.699205	1293.69825	2386.630561	2497.523388	5644.420146	3405.759043	4475.590743	3362.973381	2858.828967	3919.287732	5350.498592	2351.110673	3310.288439	1652.681748	3259.62	8829.467613	2767.414	4810.218706
2578	NA	NA	Phosphodimethylethanolamine;Piperidione;3,3-Diethyl-2,4-dioxopiperidine	-24.2437000379857;10.0526106334126	MS1 mz matched	208.074907	319.1635	5625.619789	4230.408471	4835.563333	4532.4	10459.6635	10288.84923	13879.4558	14594.03368	8945.778941	13296.57694	7927.497667	5811.941579	6581.857579	11223.06467	6537.689053	8823.337632	10437.80333	14051.98235	12687.47813	20079.71517
2595	NA	NA	1-Nitro-5,6-dihydroxy-dihydronaphthalene;4-(2-Aminophenyl)-2,4-dioxobutanoic acid;4-(2-Aminophenyl)-2,4-dioxobutanoate;2-Formaminobenzoylacetate;3-Amino-4,7-dihydroxy-8-methylcoumarin;1-Nitro-5,6-dihydroxy-dihydrophthalene;1,2-Dihydro-5-nitro-1,2-phthalenediol	-1.92487021123016;-1.92487021123016;-1.92487021123016;-1.92487021123016;-1.92487021123016;-1.92487021123016	MS1 mz matched	208.1824012	195.4585	22708.56884	22720.04944	20120.928	20701.97574	29284.39184	59806.36215	46897.28155	28995.7176	57702.58421	21489.138	12736.95985	17668.30225	30234.35361	67868.73339	21022.87353	6051.3915	31678.77189	16520.96384	9576.577905	13463.45147
2602	2-Octenoic acid	0.6771	NA	NA	MS2 reverse	209.0489294	400.8785	3174.421712	3129.7335	4880.387647	2904.131394	2790.798645	2947.28654	2902.951983	1900.849191	2988.81073	3686.636004	2453.180181	4395.222182	5794.0295	4167.205287	7753.740386	2422.056312	14551.81017	6524.0016	3713.97041	6725.50895
2605	3-Nonen-1-ol, (Z)-	0.7298	NA	NA	MS2 reverse	209.0918634	339.334	5069.492308	3595.8015	2555.514	4259.417437	6063.13593	6051.941882	4383.710833	5380.713154	5059.002667	4620.803636	6983.6811	3492.00225	1895.710769	8462.607462	2471.294636	6707.4318	8537.893615	6116.173615	6410.549692	6934.0025
2606	L-Kynurenine	0.9856	NA	NA	MS2 forward	209.0932509	239.943	2655.853296	2375.655455	2367.636429	2118.1596	2506.056802	1690.373474	1261.553737	6001.63125	1845.984	5047.587429	1908.816	4893.859545	1992.513	2414.414857	2070.88619	1545.804571	3223.143909	3843.1625	7170.899667	4029.570947
2607	4-acetamidobutanoate	0.985	NA	NA	MS2 reverse	209.0933468	321.7735	2639.559176	2238.4345	2345.541933	2567.819048	4977.781234	3002.574231	1815.912727	2871.171173	2124.530455	3083.987586	4078.093353	4196.165	2289.426923	1792.047583	1897.238308	2447.04825	2965.08252	2712.444	2481.765	2312.1904
2610	NA	NA	1,2-Diphenylcyclobutane;2,4-Diphenyl-1-butene;cis-1,2-Diphenylcyclobutane;2,4-Diphenyl-1-butene;trans-1,2-Diphenylcyclobutane	22.1088075299383;22.1088075299383;22.1112099831402;22.1112099831402;22.1112099831402	MS1 mz matched	209.1298019	511.495	7846.2475	7109.82087	12007.67739	11151.57571	8975.1375	27323.86605	11443.8167	17777.11064	9198.728636	11347.0979	16558.59752	14961.67714	7847.408571	11955.57764	13289.22857	11170.95682	38511.05757	11358.2625	14229.62293	29958.33814
2611	NA	NA	Descarbonyl-lacosamide;Pilocarpine;Pilocarpine;Aminocarb;Matacil;4-Dimethylamino-L-phenylalanine	-24.8787752150817;-24.8787752150817;-24.9854411754962;-24.9854411754962;-24.9854411754962	MS1 mz matched	209.129575	278.97	37889.74	34115.74729	31946.50926	43729.64132	11113.27778	4738.179	15209.63056	5510.682529	6075.577229	7517.781368	4769.238667	6433.257111	36322.04471	147946.8933	52319.97216	3442.8285	23949.453	35472.32443	145690.3503	19640.52314
2617	NA	NA	3-Hydroxy-beta-ionone;2,2,6,7-Tetramethylbicyclo[4.3.0]nona-1(9),4-diene-7,8-diol;(5R,6S)-5,6-Epoxy-7-megastigmen-9-one;Acetal R;5,9:6,9-Diepoxy-3-megastigmene;(5alpha,8beta,9beta)-5,9-Epoxy-3,6-megastigmadien-8-ol;Theaspirone A;Eremopetasinorol;5,9:6,9-Diepoxy-4-megastigmene;(S,E)-Lyratol propanoate;(3R,8E)-3-Hydroxy-5,8-megastigmadien-7-one;2,3,5,6,8,8a-Hexahydro-2,5,5,8a-tetramethyl-7H-1-benzo…	3.21936975925203;3.21936975925203;3.21936975925203;3.21936975925203;3.21936975925203;3.21936975925203;3.21936975925203;3.21936975925203;3.21936975925203;3.21936975925203;3.21936975925203;3.21936975925203;3.21936975925203;3.36301918407781	MS1 mz matched	209.1545821	33.502	6349.965667	5373.515875	4896.366357	4624.893111	3367.689213	3778.937188	2264.033333	3488.644438	1679.2934	2073.161643	9149.121273	3405.321958	3430.377504	7177.571042	2628.472939	3319.099518	3423.053386	3289.249224	2885.683641	5274.042955
2624	1-Aminocyclohexanecarboxylic acid	0.9362	NA	NA	MS2 reverse	210.044371	270.2685	3591.27	2452.089231	4109.96719	3637.5909	7358.415211	5403.188889	5713.656667	5571.775588	5296.261111	4541.419875	3312.56	5096.577957	5364.924316	4869.679875	5313.01263	4499.60625	5258.322172	5092.082609	7294.71428	3870.09
2628	Monomethyl glutaric acid	0.9297	NA	NA	MS2 reverse	210.0748388	339.3565	1321.549091	1166.2346	844.06875	1214.370273	1054.582947	929.8284302	1493.788462	1018.072374	1152.138482	1349.420435	1030.08526	854.5994263	1221.472	2055.456	1381.068	637.94	1457.652	1466.066	4736.329182	1461.27
2657	N6-Acetyl-L-lysine	0.9944	NA	NA	MS2 reverse	211.109135	77.5315	20885.551	19923.982	19596.79086	19191.67433	24283.65188	18731.168	22515.88379	27995.11452	32491.90475	18377.46083	24469.50825	13233.47965	22787.84108	20364.87043	15678.66	26286.60352	42089.816	22176.72	17630.07857	20497.81243
2659	gamma-L-Glutamyl-L-valine	0.9707	NA	NA	MS2 reverse	211.1064993	352.1445	3031.621521	2878.610244	2758.29539	2366.581638	2093.294545	2487.765652	3778.850524	3297.020487	2257.528359	2511.638394	841.34	2246.773275	5639.077212	6460.363	5153.183957	4067.553789	6721.034667	7725.76005	6764.02175	5257.747217
2660	NA	NA	NA	NA	Unmapped	211.1243265	160.2615	19990.60638	18540.73	21126.31018	16759.41	11501.53911	11191.48281	246190.0577	3818.628167	62394.251	8497.956273	80202.64224	96455.18798	6540.549429	4504.5	13495.125	15872.68571	52906.67925	6766.83	4259.645	15073.22273
2673	NA	NA	Nicorandil	-6.159406385	MS1 mz matched	212.0606168	152.8385	23199.65467	22903.47323	21108.66272	19884.76669	36560.4932	16672.69947	109611.7236	45629.05111	85258.09778	51700.043	33579.88889	30896.79409	20007.0048	30942.98982	21641.78683	24836.75172	77536.76944	127232.1281	26834.78059	29186.65739
2681	NA	NA	Methyldopa;3-O-Methyl-a-methyldopa;3-Methoxytyrosine;Methyldopa anhydrous;Methyldopa;Enicoflavine;3-(Aminomethylene)-alpha-ethenyltetrahydro-4-hydroxy-2-oxo-2H-pyran-4-acetaldehyde;3-Hydroxy-5-methyl-L-tyrosine	21.5179272088369;21.5179272088369;21.5179272088369;21.318476723811;21.318476723811;21.318476723811	MS1 mz matched	212.0963854	215.865	6093.9	5105.876267	5111.652786	4839.849385	7299.269231	3412.004235	8090.787882	8277.682722	6052.692	33721.8275	3837.557143	7588.08	4148.133333	7304.0526	6500.440143	3236.19075	8885.915	8871.928308	6156.25	4205.2725
2688	Spermidine	0.8723	NA	NA	MS2 reverse	212.1077097	56.713	6502.33068	6722.770475	5949.44154	6361.354355	7104.007519	11459.008	7368.366954	8656.332043	7906.755717	10108.54988	10016.29026	7997.49125	8075.690372	5533.566713	9383.18	12206.53248	5777.646787	7880.110346	7485.2734	9187.530398
2691	L-Arabinono-1,4-lactone	0.7427	NA	NA	MS2 reverse	212.1273561	160.214	3998.095714	2962.010733	3755.905462	3942.6805	2091.5125	2204.45925	26649.57205	4223.893971	7922.19	1798.446857	10205.322	10243.35321	1242.186	4652.581671	2568.557143	2776.725	7794.496154	20076.12316	3053.52761	2968.32
2693	Metaproterenol	0.8609	NA	NA	MS2 reverse	212.1290567	243.834	2102.083176	1964.491239	1706.804118	1565.186647	2265.323322	1154.845333	1480.514987	1674.6525	1832.036011	1766.774647	1733.668	1826.535455	1313.97075	1583.530414	1333.01625	988.6954	1640.936011	2219.36	1622.6	1922.11965
2694	NA	NA	NA	NA	Unmapped	212.1410192	367.2005	124570.2638	117811.3663	131183.6581	78643.23567	70203.49439	21345.08	99849.47147	56680.30637	24471.74947	54483.95944	19999.93881	33955.5265	191549.5391	454513.9635	273567.9216	297157.413	475299.6753	326207.8947	221697.114	273402.411
2709	N2-Acetyl-L-ornithine	0.9272	NA	NA	MS2 reverse	213.062718	152.7595	1847.2839	1579.043938	1351.485	1909.506345	1789.6204	1062.8825	5045.44425	2469.505	3979.022517	2438.1	1686.408	1713.229412	1181.993625	2223.242235	1391.5125	1776.435294	4103.859375	5986.970588	1606.15	1911.174
2713	Pro-Asp	0.9974	NA	NA	MS2 reverse	213.0884183	366.341	2053.366462	2016.795	2340.4274	1824.317571	12290.35751	2646.293	3389.891667	3261.609317	3719.192	2315.464824	1261.62	2796.057304	1979.608889	2548.7865	1927.0875	1467.242727	1580.446154	2252.598188	2207.576111	2388.574125
2727	2-Furoylglycine	0.9992	NA	NA	MS2 reverse	214.0074534	349.7555	4256.801167	3443.082333	3013.617	3143.684769	10040.26962	9553.377692	6069.597923	5672.124706	9205.405	4570.284	2276.64	7726.998462	4111.572429	7814.4195	3276.837	4277.083	3033.271111	11130.42538	7285.85	3393.9514
2732	D-Ribose	0.7071	NA	NA	MS2 reverse	214.0658175	233.993	5905.835583	5862.527	5519.780778	6606.0579	3347.862	9759.797526	6772.87725	7820.3684	9138.611857	4405.683143	11543.19125	6074.02425	12141.10044	7028.97	5308.8299	5861.254737	6072.899524	3305.527208	4666.790684	7884.80664
2733	D-Lyxose	0.7071	NA	NA	MS2 reverse	214.0657443	322.401	2403.86057	2449.682387	2050.072255	1634.955418	2118.245544	3222.261982	1772.341667	3274.63796	1830.25725	2370.060692	3812.789154	3285.810936	1981.988698	1985.104	2829.009094	3450.554533	2354.633769	3164.8	1297.006154	2026.27872
2738	NA	NA	Pyrimidine nucleoside;N-D-Ribosylpyrimidine	18.85938875	MS1 mz matched	214.0915187	44.442	12960.567	15622.70655	16301.55291	14848.65	56204.61	25148.37695	5833.644178	28247.26112	24927.91688	45870.98288	9371.363636	7266.785209	33387.46204	2332.267	12046.9635	28822.69522	1729.641818	23769.02993	4566.7015	20734.0784
2741	NA	NA	L-Aspartyl-4-phosphate;Pyrimidine nucleoside;N-D-Ribosylpyrimidine	15.9562535842869;-7.03936176450027	MS1 mz matched	214.0939035	243.7735	12325.32968	21043.16478	14390.0718	16601.65945	9529.1745	7828.78	19813.40628	15837.56667	26665.42365	13366.52893	18251.13444	13804.94632	9421.056222	17856.35275	15902.919	9056.275	21347.80563	13216.191	7904.945667	13850.824
2743	NA	NA	Phenazopyridine;2-Amino-3,8-dimethyl-3H-imidazo[4,5-f]quinoxaline;Simetryn;2,4-Di(ethylamino)-6-methylthio-1,3,5-triazine;Desmetryn	23.790547222638;23.790547222638;8.04862208630809;8.04862208630809	MS1 mz matched	214.1065152	349.681	12439.3016	9909.321231	9934.444846	11219.66648	15059.58582	15680.26148	15188.02808	27706.75596	17788.14444	21591.49473	21503.87678	12470	14709.12414	17448.17605	14650.99095	28144.77498	23272.25915	16445.63929	18704.47796	20104.85757
2745	Piperazine, 1-(3-chlorophenyl)- (m-CPP)	0.7566	NA	NA	MS2 reverse	214.1089401	304.844	1889.636759	2150.203498	2127.02625	1683.44473	1607.511131	594.9845455	718.6077	1263.643531	1509.644869	1079.44884	1083.304138	1456.286973	2731.281429	1958.317719	2114.619014	1623.877446	2491.569231	2165.074615	2235.978872	2737.789167
2769	Acetyl-DL-Leucine	0.9981	NA	NA	MS2 reverse	215.1424405	45.967	12214.0635	6773.383667	11892.13674	11642.87467	6264.071478	5793.390115	6060.611333	4149.891529	10933.92652	6607.404714	3602.499429	5626.574333	9529.566511	15344.03565	4564.944316	6517.092718	14380.864	11086.88	5792.528235	7961.164667
2779	sn-Glycerol 3-phosphoethanolamine	0.9893	NA	NA	MS2 forward	216.0649222	371.7645	12477.72769	11171.02646	10353.74073	11711.20258	20368.43308	13983.1975	16464.8	17129.00614	21349.59527	11144.224	13516.31555	18181.96753	14958.77227	19363.82815	12585.73538	15229.05475	22000.73897	26994.93544	18456.0344	14589.80073
2784	NA	NA	NA	NA	Unmapped	216.0878119	332.486	12799.3684	12498.28985	11107.59813	10495.7908	34493.42531	16870.6125	11329.16206	15320.11765	19276.13188	18817.91169	9862.181187	8466.333	33480.755	22198.48	20230.20595	19266.60394	10839.1825	37553.71675	24650.77471	21197.9226
2785	NA	NA	3-Hydroxy-4-methoxymandelate;Vanillylmandelic acid;3,4-O-Dimethylgallic acid;Syringic acid;Ethyl gallate;3-(3,4-Dihydroxyphenyl)lactic acid;3-(3,4-Dihydroxyphenyl)lactate;3,4-Dihydroxyphenyllactic acid;3-Methoxy-4-hydroxymandelate;Vanillylmandelic acid;Syringic acid;Syringate;4-Hydroxy-3,5-dimethoxybenzoate;Gallic acid 3,5-dimethyl ether;(3E)-3-[(1R,5R,6S)-5-Hydroxy-7-oxabicyclo[4.1.0]heptan-2-yl…	0.89168130487349;0.89168130487349;0.89168130487349;0.89168130487349;0.89168130487349;0.89168130487349;1.00983172167543;1.00983172167543;1.00983172167543;1.00983172167543	MS1 mz matched	216.0811485	268.399	9817.548333	10907.41765	9670.0405	9564.643333	6565.00935	15370.26347	14388.74556	15133.57006	15357.34353	8100.293333	21406.74433	12126.85317	23744.07616	9973.31	4889.235625	4737.617857	13143.6216	5554.454062	5088.384	10431.89063
2789	Ser-Gln	0.7764	NA	NA	MS2 reverse	216.0990665	401.5865	5948.858571	6495.054333	4130.516897	4513.5038	26035.40411	5015.752139	3940.81463	3872.659655	4178.1269	3866.161865	4506.67742	3608.370255	18395.512	6200.149905	3869.088729	7772.206621	3182.700916	6018.262682	32175.52258	4029.908237
2797	3-Hydroxydodecanoic acid	0.6595	NA	NA	MS2 reverse	216.1717948	64.43	6568.097552	6179.357333	5788.221348	5365.0441	4039.958824	6765.105882	2092.7595	2442.030391	3462.657778	3082.266056	11401.43333	2801.841	3230.057435	3144.740143	2727.045059	15264.97305	3531.124	3406.817647	2744.84925	2066.6232
2816	O-Desmethylnaproxen	0.9846	NA	NA	MS2 reverse	217.0834152	377.6985	3819.100412	3635.975692	4026.285	3295.223733	4803.157667	4882.669091	4634.6166	5959.022727	5506.601032	3494.036667	4770.028824	3285.998182	4384.88	4752.913941	4511.625	6656.832	5754.733913	5567.896345	4942.083333	4056.15
2818	Dopamine	0.9884	NA	NA	MS2 reverse	217.0995812	48.971	765564.499	1087692.763	1071966.97	1066102.561	994964.3626	13255.9	1250976.972	653399.4737	28166.3025	666859.7158	36073.2	1388597.588	302232.3489	651395.6085	32618.31575	62471.61214	618508.7288	829146.321	65994.31143	358719.4394
2821	N-.alpha.-Acetyl-L-arginine	0.9069	NA	NA	MS2 forward	217.1308359	350.046	9089.703	9162.256134	7813.054545	8250.596544	5270.031806	2629.185	4841.764385	4606.32	4225.940909	8563.112727	8622.989	3325.955556	6783.8075	4354.5195	7032.85	3231.445455	11389.44745	6643.055455	5323.25	6146.649154
2822	NA	NA	1,2-Dehydro-alpha-cyperone;Isogermafurene;1,10-Oxidocalamenene;(R)-ar-Turmerone;Furanodiene;5beta-1,3,7(11)-Eudesmatrien-8-one;2-Hexyl-3-phenyl-2-propenal;1,3,5,11-Bisabolatetraen-10-one;Atractylone;Atractylol;Atractyloxide;Furanodiene	-6.54772488085019;-6.54772488085019;-6.54772488085019;-6.54772488085019;-6.54772488085019;-6.54772488085019;-6.54772488085019;-6.54772488085019;-6.47694162512772;-6.47694162512772	MS1 mz matched	217.1560409	296.37	11651.40388	9648.577875	10979.5206	10293.52287	10163.18544	7367.620312	13848.85641	13149.9036	9939.086235	16094.14411	5883.9088	7222.332063	11792.8342	15552.42875	18673.10122	9020.88075	17534.86418	20250.5462	20329.23713	17650.5875
2823	NA	NA	1,2-Dehydro-alpha-cyperone;Isogermafurene;1,10-Oxidocalamenene;(R)-ar-Turmerone;Furanodiene;5beta-1,3,7(11)-Eudesmatrien-8-one;2-Hexyl-3-phenyl-2-propenal;1,3,5,11-Bisabolatetraen-10-one;Atractylone;Atractylol;Atractyloxide;Furanodiene	24.857574920499;24.857574920499;24.857574920499;24.857574920499;24.857574920499;24.857574920499;24.857574920499;24.857574920499;24.9283603992054;24.9283603992054	MS1 mz matched	217.1567883	43.755	12236.28465	12978.31288	11708.78	11288.9256	7745.404333	5952.289474	15287.85442	12927.40525	27591.15692	8937.119778	7197.28613	8725.965214	13914.66645	20901.11526	7206.714667	5959.482732	46840.28446	25928.65416	9336.3578	10095.82579
2827	NA	NA	Bergapten;Methoxsalen;Salithion;Dioxabenzofos	18.1701701516034;18.1701701516034;-2.64484675795257	MS1 mz matched	217.1934282	512.414	255559.2593	260615.1042	235253.4962	263714.1037	330415.5854	314863.2975	413141.721	310133.1584	363651.7494	329172.6299	187961.5041	238672.3638	423415.2859	437799.8347	439743.661	210595.6133	487292.3316	467370.4713	295856.3937	361656.5669
2834	3,4-Dihydroxybenzoic acid	0.6159	NA	NA	MS2 reverse	218.0474387	143.6165	6713.656444	6162.463421	5694.809778	5610.277895	11441.07158	10530.49168	14752.05205	10632.62953	14271.54342	12716.36338	15869.90437	27370.39163	9491.801947	4622.795722	34425.7166	8146.854623	8922.859333	17310.27868	6860.140368	7539.616944
2842	N-Tigloylglycine	0.9637	NA	NA	MS2 reverse	218.1036887	371.052	13861.33114	9283.122882	8999.356	11209.9725	7287.560364	14922.40768	10396.85333	8282.292136	9850.189125	8460.825158	11648.3535	14043.28486	11733.22983	18541.76918	8265.235	16171.47042	11467.08096	9798.956045	8099.83319	11830.7015
2843	NA	NA	1-Isothiocyanato-8-(methylthio)octane;Pymetrozine	9.71460118523648;7.36999784438937	MS1 mz matched	218.1041591	180.874	74772.91311	76247.412	60016.355	56356.78632	62814.03037	55751.12632	23017.35639	66379.69895	126917.5895	70736.03121	109141.6689	315935.7474	95386.4387	42717.69852	109424.8655	72917.26649	245160.916	164041.6974	42312.9498	54724.7606
2850	NA	NA	NA	NA	Unmapped	218.1405445	396.652	31903.75965	37146.826	31517.61728	33853.96871	42607.05882	58649.50812	29771.75724	50284.164	34005.59235	40194.41006	29694.23841	32861.68941	38584.42271	35056.97959	28935.85571	102820.2835	29486.89835	39084.48788	43130.9025	48786.26533
2851	NA	NA	Propionylcarnitine;O-Propanoylcarnitine;O-Propionylcarnitine	-20.3015309417957;-20.2642270993691	MS1 mz matched	218.1407667	303.6955	126995.4995	117906.3845	121749.3011	117768.2475	84002.3275	125118.5572	161295.6075	133326.05	87431.24717	151695.8967	100100.3267	92953.37778	123000.1333	204553.7653	139907.1133	188546.986	192026.4931	204776.1589	198964.8861	194357.6312
2852	NA	NA	Propionylcarnitine;O-Propanoylcarnitine;O-Propionylcarnitine	7.33150498102631;7.36880985429224	MS1 mz matched	218.1409555	260.761	449477.91	449258.5469	404916.2318	438480.5645	411018.75	598164.619	300693.4133	416673.5456	454069.3877	1095093.296	414563.7813	284604.2264	477105.9	273232.0434	512830.9362	394663.0884	468990.6505	754351.1875	557994.514	461600.6921
2854	NA	NA	Ethoxyquin;beta-Alanyl-L-lysine;gamma-L-Glutamylputrescine	-7.66394457922943;11.0526446677107;11.0526446677107	MS1 mz matched	218.1519267	323.125	109570.505	104388.3754	113681.1579	119886.0956	36642.63111	66205.61933	96938.45778	142057.6667	75003.81867	53715.127	76754.27533	118278.1111	71233.10222	92936.53844	56224.8195	74690.8362	84617.38875	95795.4825	126084.9433	130736.8356
2857	Ala-Lys	0.8859	NA	NA	MS2 forward	218.1514334	415.755	30301.46526	31118.30914	24836.78512	29943.4976	20743.9155	15678.7474	19638.28533	51887.06819	19092.63444	34782.75933	31946.862	26270.91744	19593.145	15785.64069	26917.75781	20798.62363	20372.17592	16337.5832	21062.30569	19883.20326
2858	NA	NA	Ethoxyquin;Butylate;Sutan;S-Ethyl N,N-diisobutylthiocarbamate	21.4679788757517;6.10591756842482	MS1 mz matched	218.1513259	225.344	3546.351471	2628.02	2965.7	2811.499353	2674.8414	2562.433111	3594.54925	4897.733529	3263.351333	2742.077143	3826.959955	2875.402353	3492.714375	6774.55725	2568.78	2057.393684	4025.585	3951.208235	2103.99175	5123.266273
2864	NA	NA	NA	NA	Unmapped	218.9943775	314.985	3758.337167	3272.042889	3087.994	3106.3725	4104.352941	6020.071	2884.6125	3705.238174	2718.297059	3494.446667	6453.329294	2981.424611	2782.35	3691.557517	2906.4075	3305.874	3184.192529	3845.747294	3148.428667	3101.592714
2873	5-L-Glutamyl-L-alanine	0.8222	NA	NA	MS2 forward	219.0987232	410.2015	3891.582	2764.955954	2912.122	4565.208053	2763.233222	6183.816061	6549.8041	2520.327496	3012.201333	2684.540765	3673.612385	3180.652	2970.191744	4766.106333	2593.086	2415.351	3409.616471	6179.23908	4566.86436	3990.865235
2879	Arecoline	0.9996	NA	NA	MS2 reverse	219.1149076	153.566	78785.416	69675.29067	64717.8	63843.04631	98822.13645	148097.7188	72623.77928	322800.3718	151068.0163	302818.2432	64882.25059	56088.13958	100791.1793	188298.163	37267.9788	139362.2267	80894.93929	114478.0136	165483.7216	186096.798
2885	Val-Thr	0.9759	NA	NA	MS2 forward	219.1354762	62.628	5437.599974	8989.355387	8880.657153	9271.93124	8162.232377	3715.480979	7928.057526	6648.667145	10807.51784	6489.696065	2997.122218	10303.1577	6601.60277	10951.73572	3728.405531	2275.292258	16343.54194	11095.27487	3798.800789	4802.281833
2895	NA	NA	alpha-Turmerone;Isohumbertiol;beta-Elemenone;Mustakone;4,7(11)-Guaiadien-8-one;beta-Atlantone;Solavetivone;(+)-4,11-Eudesmadien-3-one;Valerenal;Vulgarone A;1,3,5-Bisabolatrien-10-one;Xanthorrhizol;Patchoulenone;beta-Santalal;(5alpha,10alpha)-3,7(11)-Eudesmadien-2-one;(E)-10,11-Dihydro-alpha-atlantone;Zerumbone;Rotundone;beta-Sinensal;Dendrolasin;Furanoeremophilane;Bisacumol;Vulgarone B;Curlone;Si…	23.6896434982124;23.6896434982124;23.6896434982124;23.6896434982124;23.6896434982124;23.6896434982124;23.6896434982124;23.6896434982124;23.6896434982124;23.6896434982124;23.6896434982124;23.6896434982124;23.6896434982124;23.6896434982124;23.6896434982124;23.6896434982124;23.6896434982124;23.6896434982124;23.6896434982124;23.6896434982124;23.6896434982124;23.6896434982124;23.6896434982124;23.68964…	MS1 mz matched	219.1722336	507.3035	39395.27376	29510.45571	36743.93114	50505.09567	28576.84605	59961.79619	47737.2119	56463.09324	39134.0255	53122.9743	51353.85059	48963.526	33820.1125	54373.75105	44872.13805	58275.18046	74101.124	33265.2061	48105.68738	62729.42848
2905	NA	NA	Oxamyl	-23.39914857	MS1 mz matched	220.062674	121.215	68509.1799	62919.8305	66514.38671	81300.32717	147845.7616	275037.9383	291047.108	244953.7157	325889.0844	104182.7889	797705.96	250595.9153	1015658.666	163057.7346	1545461.194	1601015.476	119893.5678	121451.4291	1122345.034	987643.8588
2910	NA	NA	Penmacric acid;ANTU;alpha-phthylthiourea	-19.6546581053382;-7.42366615274911	MS1 mz matched	220.0833182	400.221	43743.064	36996.36079	40236.7212	35150.94905	52265.7513	102889.2211	43859.14325	124661.0331	49445.46595	79159.899	129846.5439	105568.2094	42959.349	77823.09909	77199.49557	47210.8381	61742.86176	78684.07667	87148.45305	70896.8657
2922	Pantothenate	0.6806	NA	NA	MS2 forward	220.1190818	254.133	3814.454333	4615.9	3847.888909	2749.5743	6972.153143	4100.817333	7133.1	4788.26	5774.3945	3096.28	2561.84	4240.8	3293.44	4135.237091	4421.84	1948.860466	5367.682686	6402.069	3970.48	3618.94
2924	NA	NA	NA	NA	Unmapped	220.1325646	199.81	21231.61385	20294.925	19082.242	17601.08269	12642.11	16697.77877	41884.09553	30402.21647	32339.06921	11022.47883	40982.46857	30651.79813	61203.89629	28591.26271	11308.53281	27413.3388	28106.532	34349.42915	20099.32824	14758.30125
2932	NA	NA	L-Oxalylalbizziine;	15.4709831797023;	MS1 mz matched	220.1555905	351.679	4542.347333	4505.4225	4631.096167	4077.254882	3716.977256	3188.49	6785.705625	4551.633125	3741.881301	3565.21594	2947.049764	3454.722624	7016.654	5682.133688	4082.508	4151.481	9325.000125	3900.1635	8826.617133	7831.5125
2940	NA	NA	Dechloroethyl cyclophosphamide;2-Dechloroethylifosfamide;3-Dechloroethylifosfamide;phthalic anhydride;1,8-phthalic anhydride	-12.5832886113142;-12.5832886113142;-12.5832886113142;-8.5844842012647	MS1 mz matched	221.0199595	365.2495	15989.94476	16205.49972	13687.69111	14256.918	16151.28	12067.2266	15407.868	17497.08313	14793.74719	9199.74	16239.22935	18363.85765	15460.13625	13917.41494	14731.19282	14059.06788	13646.1	15165.09022	17785.5295	13461.12835
2949	NA	NA	2,4-Diamino-6,7-dimethoxyquinazoline;	3.01232154554165;	MS1 mz matched	221.0966886	160.231	6675.2	7214.72	6795.9675	6063.862222	14210.75333	1389.96	4848.08125	7384.775125	9212.414545	15976.98015	4943.309583	13249.93467	9887.1638	3139.92	14794.381	4059.70971	10436.23083	28713.50936	7172.468111	3976.24375
2952	Thr-Thr	0.8074	NA	NA	MS2 forward	221.1147567	95.3975	13311.94737	13012.30379	12090.49275	11677.18852	16358.315	8458.2064	25775.7777	20117.74985	26755.88565	9714.857476	5426.648169	14903.5929	16292.0394	25228.41986	7784.165857	4189.650233	58058.90415	33461.3304	6583.12215	11594.67633
2953	NA	NA	Imidazole acetol-phosphate;Phenylacetylglycine dimethylamide;Ralgin	12.0211811931169;5.66097222804085	MS1 mz matched	221.1224461	374.73	21044.97181	15219.34188	13669.13031	11661.13	14404.04013	17296.08	12186.27107	15795.76818	9959.560769	20163.89141	12130.4098	18671.71313	34224.19269	14023.63308	11252.08286	46061.71411	15170.168	21145.96	14848.50643	20958.71875
2962	NA	NA	trans-beta-Santalol;Humulene epoxide I;Caryophyllene alpha-oxide;Spathulenol;Vetiverol;Acorenone;7(14)-Isodaucen-10-one;Epoxyguaiene;2,6-Di-tert-butyl-4-methylphenol;(6Z,9Z,12Z)-6,9,12-Pentadecatrien-2-one;Dihydronootkatone;(2R,6S,7S,10Z)-beta-Santala-3(15),10-dien-12-ol;Eremofukinone;Italicene ether;alpha-Cyperol;Humulenol I;Cabreuva oxide D;Calacone;(3S,6E)-6-Caryophyllen-15-al;Fukinone;Preisoc…	22.6321125658989;22.6321125658989;22.6321125658989;22.6321125658989;22.6321125658989;22.6321125658989;22.6321125658989;22.6321125658989;22.6321125658989;22.6321125658989;22.6321125658989;22.6321125658989;22.6321125658989;22.6321125658989;22.6321125658989;22.6321125658989;22.6321125658989;22.6321125658989;22.6321125658989;22.6321125658989;22.6321125658989;22.6321125658989;22.6321125658989;22.63211…	MS1 mz matched	221.1876986	258.828	242152.2049	247876.3244	233505.384	230346.9179	248458.5144	220941.5854	304586.8538	198546.8772	332386.3286	197316.7704	216910.0296	197756.6781	241072.1388	359406.1533	312419.7592	415141.9124	343954.4145	304947.5965	270138.6231	214459.651
2979	4,6-Dioxoheptanoic acid	0.7019	NA	NA	MS2 reverse	222.0775188	279.109	1873.045714	1816.463143	2015.7955	1811.482605	3662.211639	1493.8856	1229.801356	1826.10725	1785.353231	1644.616429	1256.632875	1039.133333	5171.385556	1749.76	2154.222	4119.8661	1552.480962	3597.114143	4446.613118	2763.18
2981	N-Acetyl-D-glucosamine	0.9951	NA	NA	MS2 forward	222.0993075	242.8745	36350.47033	29705.46944	31741.80717	29706.00741	24903.71779	28525.28471	49288.23194	70125.43333	42334.06022	30820.69	29696.41765	31514.82353	39232.11647	68004.27222	48685.41956	24373.53333	65446.40471	55821.348	53281.42105	40959.14011
2984	NA	NA	Metaxalone;Carbofuran;Hydrocotarnine;Metaxalone;Carbofuran;2,2-Dimethyl-2,3-dihydro-7-benzofuranyl N-methylcarbamate	12.6935055520671;12.6935055520671;12.6935055520671;12.6636551289055;12.6636551289055	MS1 mz matched	222.117608	367.1175	51911.70284	47893.45735	49254.07653	47195.74456	43472.27294	66105.78618	77200.18467	74332.83879	61282.90429	57609.52829	45855.52706	56023.70917	48928.39556	66658.12133	49174.44824	69763.764	63477.42939	69588.32656	57169.71	62146.44671
2986	NA	NA	NA	NA	Unmapped	222.1354621	338.1045	79343.534	73572.30873	83186.4	81631.715	63943.91667	46397.3258	119088.2458	92655.38186	73112.04364	62319.64227	63850.42364	103940.0445	48757.5	107656.4132	66704.69475	29021.21982	250342.8146	105029.5089	41245.18964	76552.7
2987	NA	NA	Dihydrozeatin;Dihydrozeatin;2-Methyl-4-(1H-purin-6-ylamino)butan-1-ol;N6-(4-Hydroxyisopentanyl)adenine	-12.0297026559734;-12.2101392091735	MS1 mz matched	222.1355264	306.129	66694.07313	75595.30361	92076.54706	88169.22824	239537.8835	44814.25412	28467.285	9623.589696	57927.33394	29892.39389	17540.33441	11448.32206	46537.46	25152.2378	141879.6511	13338.65675	33092.11241	29388.27582	23012.47794	48019.06139
3006	(Z)-4-Decen-1-ol	0.9141	NA	NA	MS2 reverse	223.1007742	388.117	3845.019999	3263.2355	3090.275073	3890.055262	3795.25	9282.643333	2724.372577	3549.766126	3424.047909	17056.78176	4750.875	5390.7255	3026.704606	3115.389375	3454.116609	4357.262389	2569.866509	3463.890623	3575.755759	3219.586541
3008	NA	NA	N-Ethylammelide;2,4-Dihydroxy-6-(N'-ethyl)amino-1,3,5-triazine;1,2,4-Triazole-3-alanine;Triazolealanine	21.7749672414779;21.7749672414779	MS1 mz matched	223.0983835	31.22	8698.32	9204.499333	9057.907421	7896.545842	10925.84072	13243.35375	7698.540375	7630.757417	14264.744	6376.8351	24537.49438	11092.11574	17175.14547	10728.57813	7504.065	24559.12022	9528.265116	1824.782167	8845.274118	11249.1293
3010	5-Methoxyindoleacetate	0.978	NA	NA	MS2 reverse	223.1088356	288.318	1397.627	1493.141667	1262.456364	1973.034	2312.695646	1883.691873	1744.022044	1854.54644	1756.06514	2045.460663	1948.076591	1901.458705	1489.228571	4298.549333	1453.521111	1703.838816	935.018	2732.958982	12284.39235	1950.358704
3014	DL-2-Aminooctanoic acid	0.8684	NA	NA	MS2 reverse	223.1381758	338.1115	6538.667	5811.563333	6077.8648	7447.128182	5075.953846	3769.444444	8491.055833	7462.1379	6448.085333	6400.370727	4337.437125	7458.328364	3704.232	7935.5759	4624.7746	3144.5255	16486.1955	8175.7716	3620.9775	6567.966667
3028	NA	NA	4-[(Hydroxymethyl)nitrosoamino]-1-(3-pyridinyl)-1-butanone;4-Hydroxy-4-(methylnitrosoamino)-1-(3-pyridinyl)-1-butanone;4-(Methylnitrosamino)-1-(1-oxido-3-pyridinyl)-1-butanone;4-(Methylnitrosamino)-1-(3-pyridyl-N-oxide)-1-butanone;NNK-N-oxide	-7.62004825731554;-7.62004825731554;-7.62004825731554	MS1 mz matched	224.0965034	212.5555	4299.440538	3710.9734	4130.230688	3620.913429	2185.955556	2784.428571	3899.715545	3568.725	1846.4	2887.069	1827.021563	2517.651429	5782.5	11145.43073	8006.061059	4204.306	8733.102857	9711.685333	9579.876923	6487.595857
3050	NA	NA	4-Hydroxychalcone;Flavanone;2,3-Dihydroflavone;Isoflavanone;(2S)-Flavanone;2'-Hydroxychalcone;4-Hydroxychalcone;4'-Hydroxychalcone;1-Methoxy-2-hydroxyanthracene	5.66930942410504;5.80140367199727;5.80140367199727;5.80140367199727;5.80140367199727;5.80140367199727;5.80140367199727;5.80140367199727	MS1 mz matched	225.0923106	279.227	185789.7856	158354.6303	159059.9175	160920.7399	115773.7506	102276.4014	163858.9835	233754.694	58038.18512	789156.6847	95455.20744	142451.5147	47098.42983	273482.8991	113321.1827	198250.4136	202072.9834	302097.7152	223385.2553	146588.4517
3067	NA	NA	NA	NA	Unmapped	225.1978228	49.282	5552.5061	5855.478	4876.857	5693.079	6558.286667	4763.141289	23328.14955	6260.911087	7929.074571	2009.837455	1446.123667	3445.105909	4721.163597	13988.59131	2636.537	1090.388	6835.569923	8754.383769	2799.634286	5791.844182
3081	Pargyline	0.9997	NA	NA	MS2 reverse	226.0545644	125.593	3861.615	2799.912379	4283.391588	3269.395375	10347.03678	3634.21055	594.336	3487.709333	9855.282539	2653.619571	3614.077	890.4812	4048.7545	2246.611	1432.728	17810.02736	4154.821494	8342.521729	8799.587864	1094.525727
3088	NA	NA	Methyl 3-carbazolecarboxylate;1-Hydroxy-10-methylacridone;6-Methoxy-9H-carbazole-3-carboxaldehyde;Murrayanine;Mukolidine;Murrayanine;9H-Carbazole-3-carboxaldehyde, 1-methoxy-;(E)-4-Nitrostilbene;trans-p-Nitrostilbene	-4.34780718343049;-4.34780718343049;-4.34780718343049;-4.34780718343049;-4.34780718343049;-4.44288449835291;-4.44288449835291	MS1 mz matched	226.0853288	367.2925	58613.39739	57831.1758	49419.1166	55218.663	41528.58353	23101.09924	33459.59989	45184.39235	39428.61263	18322.15167	35643.93627	59182.38822	34503.9796	44003.8249	27335.02437	30797.58023	35294.0965	39593.6295	44666.82735	31179.91531
3094	6-Benzylaminopurine	0.9996	NA	NA	MS2 reverse	226.1088837	47.811	4580.547333	4720.927125	4482.979887	4599.848842	5343.789086	5000.811297	4756.712978	5320.547372	5630.748312	4286.727278	3973.204395	4230.594087	4348.800111	3545.1972	4733.791002	3651.81326	4400.492185	9292.158632	4311.672353	5035.313593
3095	Lys-Asp	0.9966	NA	NA	MS2 reverse	226.1197848	330.625	5579.980714	5403.1125	7232.807143	5516.575882	4958.049231	3749.323538	5514.1755	4156.45425	4041.7275	5958.166	4733.56125	4423.2155	5847.933846	9854.936903	12467.55277	5469.931429	12276.98979	20367.85694	16354.996	16700.21593
3098	Pseudoephedrine	0.7241	NA	NA	MS2 reverse	226.1451852	294.719	4824.485471	4513.701867	4444.065889	5324.586313	4407.548	4205.7186	6199.554462	6406.021263	5925.984889	7421.011	4311.606056	6011.946111	3850.3782	5452.62595	3023.3347	3121.003118	4507.496842	6231.069842	3859.397294	4558.159375
3100	NA	NA	Furazolidone;Dinitolmide;Prometon;2,4-Bis(isopropylamino)-6-methoxy-1,3,5-triazine;Terbumeton;Secbumeton	-7.79407199294352;-7.79407199294352;-10.9029619069351;-10.9029619069351;-10.9029619069351	MS1 mz matched	226.1565451	352.94	5999.7482	6075.936	6246.951842	4285.794118	1878.304615	527.0353317	2927.26	2375.135247	1377.186549	1095.917591	727.3999615	1381.627798	10692.875	20866.09694	12028.54995	15474.46067	18473.01806	16647.4396	16055.65	12734.68479
3111	NA	NA	cis-2-Methylaconitate;(Z)-But-1-ene-1,2,4-tricarboxylate;Tetranorbiotin	-21.740970083765;-21.740970083765;12.7642193403154	MS1 mz matched	226.9895301	345.391	188683.2035	183518.6475	178404.4456	172975.4105	178148.5963	191345.7154	180209.3543	204982.9034	188404.213	194557.242	209900.5889	204167.2894	182916.3582	164000.1985	190269.1302	219276.9326	185669.9013	178296.1616	183850.3596	176894.6749
3122	NA	NA	3,4,5-Trimethoxyphenyl acetate;3-(4-Hydroxy-3-methoxyphenyl)-2-methyllactic acid;Dihydrosinapic acid;Genipin;4-Hydroxy-(3',4'-dihydroxyphenyl)-valeric acid;2,4,6-Trimethoxyphenyl acetate;Genipin	-4.2523994373669;-4.2523994373669;-4.2523994373669;-4.2523994373669;-4.2523994373669;-4.2523994373669;-4.14801394703411	MS1 mz matched	227.0831622	47.149	6534.276213	7356.948059	7335.280235	7385.103818	2553.393818	3945.5154	5366.7315	10089.08684	6126.681	8223.26625	6692.410273	8668.614457	6174.56	5577.579267	4024.4928	6594.264873	8069.758868	8140.935436	5948.93	6364.507118
3128	NA	NA	NA	NA	Unmapped	227.140571	202.463	9060.542857	9043.0395	8853.96444	9500.752333	14628.16667	4927.159	10373.425	7077.861	10122.0516	8584.523	4899.786667	7201.586364	15933.68526	15418.3835	12874.74085	2753.138625	13631.71571	27105.82214	20559.14624	13858.96571
3132	NA	NA	Carvone;2-trans-4-trans-7-cis-Decatrienal;Thymol;(-)-Pinocarvone;4-Phenyl-2-butanol;Piperitenone;Perillyl aldehyde;Cuminyl alcohol;1-Acetyl-4-isopropenylcyclopentene;(2E,4Z,7Z)-2,4,7-Decatrienal;Linden ether;(R)-Carvone;2-Methyl-1-phenyl-2-propanol;Myrtenal;(+)-(S)-Carvone;3-Caren-5-one;2-(4-Methylphenyl)-1-propanol;4-tert-Butylphenol;(R)-Menthofuran;Teresantalal;4,6-Decadiyn-1-ol;2,6,6-Trimethyl…	-3.9942057388182;-3.9942057388182;-3.9942057388182;-3.9942057388182;-3.9942057388182;-3.9942057388182;-3.9942057388182;-3.9942057388182;-3.9942057388182;-3.9942057388182;-3.9942057388182;-3.9942057388182;-3.9942057388182;-3.9942057388182;-3.9942057388182;-3.9942057388182;-3.9942057388182;-3.9942057388182;-3.9942057388182;-3.9942057388182;-3.9942057388182;-3.9942057388182;-3.9942057388182;-3.99420…	MS1 mz matched	227.1403689	285.504	16251.17052	14728.1926	13908.9475	14763.26057	7148.451686	9049.627673	5883.9222	6214.99415	6962.060939	17406.847	4802.13252	5676.048714	20188.38414	21963.42435	17588.19048	9540.07435	11665.72196	23996.0097	17139.01477	18733.51705
3152	Deoxycytidine	0.9997	NA	NA	MS2 forward	228.1002473	193.722	80402.66773	75603.78833	66849.1362	74791.08433	163337.7306	32536.64	62944.3379	115320.5096	76086.5175	49050.89338	49804.608	62767.77875	71439.07976	128964.7488	66702.41667	22414.49	124786.6912	66520.72956	119768.6534	78515.1892
3153	NA	NA	Koenoline;Mukoline;N-Acetoxy-4-aminobiphenyl;N-Hydroxy-4-acetylaminobiphenyl;Flindersine	-2.76844945031028;-2.76844945031028;-2.64207074945823;-2.64207074945823;-2.64207074945823	MS1 mz matched	228.1014366	393.0775	37123.24709	33083.29652	33147.69705	28330.81759	56854.00516	67855.90275	40613.58039	61253.95611	26951.4525	24740.75647	44658.71967	43801.64944	56468.863	46457.60416	40514.92421	32119.11161	48877.23617	70219.07026	58068.88267	79823.62009
3160	Ile-Asn	0.9794	NA	NA	MS2 reverse	228.136119	323.5145	1047.5605	980.7915	1186.60851	1104.230166	1168.247864	1071.36	1205.223535	1235.598	1146.347567	1233.662308	823.0472727	1335.378462	1327.375	1048.60973	1403.397583	1175.837852	1184.004456	1322.388	1283.471046	1242.241909
3164	Lys-Val	0.9919	NA	NA	MS2 reverse	228.1720121	398.0185	3165.183375	3184.056563	3388.789125	3147.463688	1824.804286	2221.796071	2351.52	1968.240316	3012.214333	2674.25	2240.2656	2065.137333	4121.75625	4936.352438	2399.805625	2745.261313	5572.7082	2987.498667	3693.657	7650.422217
3183	3-Aminobutanoic acid	0.9721	NA	NA	MS2 reverse	229.1199734	151.5075	3730.609203	7278.968333	6631.982115	6545.377786	3047.684233	2835.124505	3895.404047	5199.8706	5326.646931	3120.220358	2352.3966	2822.2296	7636.2156	8360.769188	10661.7	2837.59049	8294.912	7135.21875	11434.1875	6942.457438
3184	NA	NA	Metyrapol;Deoxyguanidinoproclavaminic acid;Deoxyguanidinoproclavamite;Deoxyamidinoproclavamite	-9.92038342819504;7.89050780679351	MS1 mz matched	229.1305722	371.2275	57799.53584	47243.26021	64895.8454	45333.32307	84771.12381	44685.19479	77864.454	62955.46788	40840.50056	54020.349	31221.52329	60424.62392	84047.46247	54946.99385	44380.00093	19950.72067	91999.99779	128898.8188	77270.03892	146759.6231
3187	NA	NA	Isoleucyl-Proline;L-isoleucyl-L-proline ;Leucyl-Proline;L-leucyl-L-proline ;	11.4290151267476;11.4290151267476;11.4290151267476;11.4290151267476;	MS1 mz matched	229.1575212	349.815	834306.0401	796750.1503	747634.4926	721714.2133	778942.4357	600275.9106	1009000.791	742164.2816	670044.1327	631871.0391	595512.9213	609111.7705	836907.4029	1464313.027	669196.1051	785217.3275	1052029.901	1448604.52	1021470.659	834842.012
3188	NA	NA	NA	NA	Unmapped	229.1578103	281.7495	2204766.485	1962476.747	1930734.554	1879319.413	1875920.021	1956646.788	2607260.45	2118529.641	1705091.324	2081038.812	2151056.203	2219741.229	1895492.457	3449273.457	2111711.659	2534072.639	2820365.186	3587252.401	2707753.864	2353316.914
3199	NA	NA	Cotinine methonium ion;N-Butyl-1H-pyrazolo[3,4-d]pyrimidin-4-amine;NSC4928	-2.29229583682259;4.70915475382085	MS1 mz matched	230.0804701	321.6555	6916.9074	5375.928	5025.279875	4681.956067	13885.01625	13796.51063	6355.269375	11055.716	11195.92587	20544.75819	10928.28713	4928.243571	8152.94	7711.416875	9339.6066	16460.51881	12054.25159	14902.605	10036.5688	13618.58494
3201	4-Methoxyphenylacetic acid	0.9854	NA	NA	MS2 reverse	230.0787659	90.858	1988.212063	2006.368	1870.2765	2174.934882	7456.701228	5298.19319	14415.9177	3564.013304	15398.45085	5007.36	5282.715991	7872.938993	7025.729739	8882.1198	2327.92605	2261.456321	6712.8138	2139.63	6309.427908	2158.836167
3215	Leu-Val	0.9948	NA	NA	MS2 reverse	230.1608782	281.728	218554.3883	193552.3967	192151.9806	200566.2682	198643.584	172525.18	264353.4184	201925.9124	175803.6516	206321.1793	208690.2885	219518.0904	198499.9861	350350.044	210693.756	266979.936	280777.4256	350218.0914	289986.4074	241986.7753
3218	NA	NA	Lead;Lead;Pb;Pb2+	-14.4787644786964;-14.4787644786964	MS1 mz matched	230.1877564	49.906	4857.363867	2993.633385	3512.540818	3057.34	4654.627526	9934.949672	6061.295328	8352.287319	7554.1144	6056.400188	15708.99831	6665.132486	5229.224889	8833.328286	4378.441773	12190.92427	8028.665069	6015.408778	6571.259056	5980.138618
3219	NA	NA	NA	NA	Unmapped	230.2496558	142.958	26833.34411	25323.44894	25674.43361	24687.55308	13929.9045	18550.02128	7978.274316	7669.90308	3695.01795	5588.880579	10288.96439	10801.28333	5534.506158	6189.671842	8275.443167	13039.15298	10527.89605	7057.893632	5676.2082	15021.86339
3228	NA	NA	C20817;Carbapenem biosynthesis intermediate 1	6.519684013	MS1 mz matched	231.0817545	199.144	12086.15771	11714.77535	11034.036	11338.28653	17883.1458	19525.74011	20888.989	24739.33	34828.63647	25835.66471	14383.10176	13208.895	16431.415	8918.8866	12467.03288	15368.07563	9114.890313	28938.76353	8828.571267	14973.18994
3237	NA	NA	Ribose 1-phosphate;D-Arabinose 5-phosphate;Beta-L-arabinose 1-phosphate;Xylulose 5-phosphate;D-Xylulose 1-phosphate;D-Ribulose 5-phosphate;D-Ribose 5-phosphate;D-Ribose 5-phosphate;Ribose 5-phosphate;D-Ribulose 5-phosphate;D-Xylulose 5-phosphate;alpha-D-Ribose 1-phosphate;Ribose 1-phosphate;D-Ribose 1-phosphate;L-Ribulose 5-phosphate;D-Arabinose 5-phosphate;L-Xylulose 5-phosphate;alpha-D-Ribose 5…	-12.1681040964256;-12.1681040964256;-12.1681040964256;-12.1681040964256;-12.1681040964256;-12.1681040964256;-12.1681040964256;-12.1681040964256;-12.1681040964256;-12.1681040964256;-12.1681040964256;-12.1681040964256;-12.1681040964256;-12.1681040964256;-12.1681040964256;-12.1681040964256;-12.1681040964256;-12.1681040964256;-12.1681040964256;-12.1681040964256;-12.1681040964256	MS1 mz matched	231.1144692	205.65	63557.34204	55242.69604	57349.56272	55594.1755	79641.32322	85853.443	79063.89435	73339.55876	70416.6814	45680.86981	97274.01367	55417.67324	81017.83333	49233.29672	74549.23039	71155.0775	74020.66782	94112.86044	69368.6145	76533.28063
3247	Desipramine	0.9852	NA	NA	MS2 reverse	231.162072	281.7215	13813.263	13529.16667	13656.90021	13326.50733	13016.461	12569.394	17433.87921	13291.27223	11209.50609	14241.78714	14562.68871	15336.45213	12707.0524	24237.07385	15099.97143	18567.25538	19647.922	23891.691	18075.2553	16792.48615
3250	Val-Ile	0.7456	NA	NA	MS2 forward	231.1717333	182.526	2193.321667	1739.0762	1878.141176	1893.232824	1878.673176	1362.742778	3149.374556	2577.566438	3120.713611	1625.406429	1344.493333	1655.323529	2015.51625	3799.827444	1721.316667	573.3178	7562.421176	4451.488765	2006.9476	2278.017
3255	NA	NA	Capryloylcholine;	-12.0397718218332;	MS1 mz matched	231.2092324	512.852	282339.6684	276911.9592	241515.2959	279293.8013	296341.6734	246919.643	377795.9601	349266.968	535329.4889	233801.2105	160717.4082	213075.8369	359353.6852	394747.211	541642.8943	279157.5029	534669.175	364476.6269	214356.291	288975.2297
3269	Zidovudine	0.9984	NA	NA	MS2 reverse	232.0858547	272.781	1456.846858	1438.432	1767.165192	1513.857727	1423.924291	782.6742857	860.7004	1323.456545	1136.128	1260.109286	1693.003235	1910.047905	2284.898529	1012.246667	1301.51851	1034.244167	2889.003665	3707.355865	4639.762222	1062.829091
3278	n-Propyl cinnamate	0.8265	NA	NA	MS2 reverse	232.1307543	374.989	10307.74708	8520.346381	7735.340465	8670.456667	10867.28262	10939.7156	9164.588231	9192.407091	10155.22763	7885.196636	10160.10205	7666.800071	12287.38	10548.93666	8020.101573	8934.722	9259.902699	13693.68	10791.07976	940.2848
3282	N-(omega)-Hydroxyarginine	0.949	NA	NA	MS2 forward	232.1419919	420.895	11190.86189	10748.54084	12642.42874	12349.45358	10661.65237	11065.74716	10526.09195	15869.63965	8674.222474	11605.14474	12597.71758	13891.73637	9518.404947	9508.117	12822.87632	10078.93895	10981.11032	7134.892263	14541.96135	14349.58368
3287	NA	NA	Gamma-Aminobutyryl-lysine;Metazocine	-4.13526157072582;-21.4753876388289	MS1 mz matched	232.1573357	238.051	426362.8712	376933.9121	398022.9587	393921.408	380211.7726	730043.3329	453032.3718	267665.964	579968.9417	651546.0008	719402.9029	472196.4863	498561.894	448215.1221	432432.315	812220.5628	388256.9099	618247.9936	611932.2462	571324.4032
3307	NA	NA	L-Acetopine;2-Oxo-10-methylthiodecanoic acid;10-Methylthio-2-decanoic acid	-4.81868735634731;11.7895010755415	MS1 mz matched	233.1160365	392.8955	71882.0795	57955.53672	63342.39375	52329.71618	120516.7044	123491.1943	81022.17006	103311.524	96982.18452	74294.48733	120904.0086	49152.6	80087.29586	79646.94967	71088.75	206880.7282	66661.83265	113215.4917	118312.59	135804.4122
3312	Leu-Thr	0.9589	NA	NA	MS2 forward	233.1517364	47.0835	31473.93055	31546.84683	24671.8745	23457.127	25620.29953	15440.83279	31895.98059	26272.49116	43568.41371	16869.50431	12000.67715	17523.20222	28985.14833	49408.22672	18786.72072	11012.89223	89205.6218	52391.12924	21123.6753	21456.60856
3313	NA	NA	Acetyl citrate;Piperazine adipate	-1.29229966008873;7.32309449850196	MS1 mz matched	233.151825	419.139	47244.13765	57007.41896	61817.52342	41242.00459	266486.8171	114767.9146	93742.09859	66736.6512	68726.748	108947.2362	51845.12826	57005.74505	165610.3531	42809.7375	86174.41741	69667.68537	704861.3148	107060.3439	94724.59956	125175.6219
3327	3-Methoxytyramine	0.9572	NA	NA	MS2 reverse	234.0443784	147.7335	6531.823696	5174.410348	5392.531087	5155.600667	8925.63045	10220.3367	10904.95595	23377.88745	8386.409333	32056.74585	6047.64	4569.27565	9036.893368	7298.268	5742.728727	8290.436889	10924.08859	14871.0289	11665.44704	8267.99381
3335	Quinate	0.7076	NA	NA	MS2 reverse	234.0990142	387.164	14808.88235	11412.42693	12436.77471	13947.81458	20478.71929	23450.39062	24329.11788	14838.11706	18272.20146	13199.70149	11199.02453	10676.88737	17595.27331	30971.8258	17579.52143	20434.82504	19702.71829	25392.10081	18490.25475	27682.89262
3336	Acetyl Tyrosine Ethyl Ester	0.9946	NA	NA	MS2 reverse	234.1139623	46.9865	4141.733649	5163.4739	4030.687885	4065.755789	7084.547357	2376.115875	4433.362937	2542.228889	3380.015941	4160.626893	1762.126059	3208.859684	8211.750217	4620.218643	5249.17575	3274.288828	3674.908218	6272.149689	5837.897327	3463.390368
3352	NA	NA	NA	NA	Unmapped	234.9198536	312.7175	837696.0406	677749.2716	619527.3476	607755.4579	1275716.397	1228772.972	1418350.166	1337986.071	1330754.917	1134917.461	1293312.36	877167.6796	1152838.676	1083533.85	1040332.312	1240651.049	1249968.958	1502480.032	1359722.488	1306761.218
3367	Phenylacetylglycine	0.996	NA	NA	MS2 reverse	235.111891	47.856	6359.329167	7315.822087	6806.03485	7480.278286	7683.648391	6895.888507	6941.366474	818.2054	9172.029176	6215.177737	3224.792278	7365.536273	8385.708	9308.559343	3207.5895	4672.72855	12126.37681	16149.31502	7302.319552	9502.254696
3370	Theanine	0.6662	NA	NA	MS2 reverse	235.1306471	75.652	5675.03655	5793.3416	5751.372	8221.401514	6528.78313	3976.159682	9097.052391	24989.5115	10194.56941	4591.790545	9966.578659	9978.718224	7729.411261	10530.12764	5558.772687	6924.372328	20014.95618	14039.11059	4677.075902	4588.794
3383	NA	NA	Threoninyl-Aspartate;L-beta-aspartyl-L-threonine ;Aspartyl-Threonine;(-)-Sparteine;Sparteine;Genisteine;Genisteine-alkaloid;alpha-Isosparteine	2.14340671861138;2.14340671861138;2.14340671861138;-10.6656601608251;-10.6656601608251	MS1 mz matched	235.207102	36.976	12860.42338	11290.295	11074.01604	10223.54621	6280.446316	3787.90825	7974.256522	7449.694091	9084.082643	4248.345	5378.3167	10848.84848	15239.8575	16319.02071	13427.78612	3481.49912	17301.10444	12648.55429	14376.48582	18845.91383
3390	NA	NA	Phosphoguanidinoacetate;N-Acetyl-L-histidine;Methyl5-(but-3-en-1-yl)amino-1,3,4-oxadiazole-2-carboxylate;HC Red No. 3;2-[(4-Amino-2-nitrophenyl)amino]-ethanol	-22.8326141060259;10.1481631823682;10.1481631823682;10.1481631823682	MS1 mz matched	236.0464987	322.472	21426.91467	19177.20683	19671.08427	13421.25273	24350.7165	32090.96618	29524.07543	21370.25279	41975.00033	11663.99631	16461.82857	15557.52	33613.63896	35679.7125	16503.30267	20794.98552	30665.25582	64724.55889	30933.7005	69444.55479
3391	NA	NA	Droxidopa;N,N-Dihydroxy-L-tyrosine;Cetoniacytone A	-3.39100430399771;-3.2854024407876;-3.2854024407876	MS1 mz matched	236.0569804	175.748	10748.99957	8453.41368	9297.896457	8053.674095	12984.704	16873.05517	14177.8528	11108.42393	8361.942944	14634.0755	12261.424	7144.095452	30482.72853	5772.47875	37046.38263	27964.50189	13763.99265	11021.75667	19807.667	25077.31418
3401	Caffeine	0.9789	NA	NA	MS2 reverse	236.1143816	156.298	10982.3	11468.705	10502.90129	9439.083	10153.84369	11155.93143	16977.04852	21421.71489	20184.72629	15245.4991	15008.00325	11802.0465	20437.8642	12568.21263	16672.72159	10774.0941	17753.80945	15934.8657	21737.60148	12355.07895
3402	N-Carboxyethyl-.gamma.-aminobutyric acid	0.7632	NA	NA	MS2 reverse	236.1142107	384.8715	5605.222222	5294.379778	5208.611056	5159.648111	4847.035878	4599.511882	5459.633687	8364.032125	5218.71584	4702.980316	6162.997375	4922.358	4769.870294	4257.517235	4634.685176	5505.338333	5819.888774	6258.985209	4458.100471	5080.873
3410	Procaine	0.7659	NA	NA	MS2 reverse	236.1515006	351.6645	89127.79933	85457.4715	79058.09022	75865.32922	63155.44312	85510.38424	61835.0745	22383.07067	105319.2227	49293.59067	56736.17565	53269.54344	116212.1895	49225.428	83618.64468	27949.34231	58232.48556	98997.27268	115583.442	91337.72122
3423	Butein	0.6728	NA	NA	MS2 reverse	237.0496979	322.4095	1855.633429	1178.4024	1345.220923	1399.650423	2257.061002	2105.376923	1501.44	1636.070833	2400.091636	1367.212	1260.634286	1104.786667	1993.886762	2223.2646	1878.879855	1532.84105	1905.426	2982.894	2048.860863	3500.198
3429	trans-2-Octenoic acid, ethyl ester	0.9712	NA	NA	MS2 reverse	237.0833948	334.957	3232.819824	2298.640235	2085.506556	2932.594009	2937.657898	1765.558346	3620.196211	2408.740714	564.3668333	2660.048904	2721.172028	2381.577143	2313.427792	3056.6034	564.082	2254.471	3381.466444	3631.136059	2602.3155	3672.508235
3433	Phe-Ala	0.9961	NA	NA	MS2 forward	237.1253875	40.575	6408.72	8989.596	9941.405581	7911.996744	33455.14784	6464.163871	10334.02154	17452.55062	31230.26853	17525.01774	7374.666375	7543.499129	8944.520606	17159.69769	3123.534818	1664.568	37422.6384	28929.06953	3709.509636	5432.928636
3459	Val-Gly	0.903	NA	NA	MS2 reverse	238.112211	99.903	11691.76441	11266.0938	10755.36082	10497.38419	24638.2425	6683.63	7166.720302	6052.077885	6078.949412	5328.970588	10473.93	11816.16581	13322.21947	10410.00043	9453.762733	10693.3365	5819.819554	5685.53	20433.54624	4253.821688
3480	Tyr-Gly	0.9353	NA	NA	MS2 reverse	239.1017458	357.251	11366.12686	11734.58867	9379.656	10474.25182	17525.90769	19455.20293	7104.227571	33139.57308	8293.6875	4195.837364	17245.653	6988.236222	12752.30367	10325.58333	11216.86222	7495.643176	8811.33275	10171.66217	25104.81877	15839.26857
3483	NA	NA	L-Dopa;N-Hydroxy-L-tyrosine;2-Hydroxy-3-(3,4-dihydroxyphenyl)propanamide;DL-Dopa;3,4-Dihydroxy-L-phenylalanine;L-Dopa;3-Hydroxy-L-tyrosine;L-beta-(3,4-Dihydroxyphenyl)alanine;Levodopa;Dihydroxy-L-phenylalanine;N-Hydroxy-L-tyrosine;N,N-Dihydroxy-L-phenylalanine	11.1240333996484;11.1240333996484;11.1240333996484;11.1240333996484;11.1636139256329;11.1636139256329;11.1636139256329	MS1 mz matched	239.107518	175.6135	7644.63375	6587.167143	6824.461154	7144.482462	7714.304	4274.980286	10237.2625	6175.094385	11429.80467	4849.117071	4799.862357	5014.019267	8856.496313	9460.464	6160.256538	2582.342889	15541.68	15040.5735	3596.799647	6069.23
3488	NA	NA	Pirimicarb	0	MS1 mz matched	239.1511755	68.552	566409.5383	568417.3254	580139.5401	562270.1788	64649.15287	56937.30748	21088.52855	79923.34952	51050.52104	51816.29847	14127.76413	29085.43526	36752.87	28147.30222	46195.93178	44355.55452	53180.40248	60616.77554	58440.22859	64576.18087
3491	NA	NA	Nitrofurantoin;Nitrofurantoin	12.6093291399301;12.6093291399301	MS1 mz matched	239.160003	25.745	6232.868333	6591.113846	5161.167273	4799.142727	6036.205385	6360.7545	5814.214143	7341.708286	6440.829639	5050.640769	7200.481081	6257.101641	6682.778154	5535.675	5728.86	7029.09531	4811.133231	5526.892583	3263.1	4994.080761
3497	NA	NA	Orbencarb;Thiobencarb;Benthiocarb;S-4-Chlorobenzyl diethylthiocarbamate	-19.8394097035345;-19.8394097035345	MS1 mz matched	240.0560769	293.6515	94505.21684	81896.59948	81810.34721	75965.45983	157264.7438	83696.68558	101489.9874	104653.9888	92700.83038	77155.01926	68235.55729	60434.52567	173934.9147	160254.6845	151439.6525	114334.5346	138875.295	120071.9438	207912.7112	120079.0841
3504	Ethyl glucuronide	0.9052	NA	NA	MS2 reverse	240.109091	244.521	1108.17725	1493.58525	888.6577778	902.496	1117.35	1557.721545	1925.519691	2366.009456	1295.404	1378.08	1711.222857	3091.235596	4038.394101	1195.129833	625.374	1774.658593	1129.68	730.1233333	5220.589374	1396.3775
3507	3,4-Methylenedioxyamphetamine	0.64	NA	NA	MS2 reverse	240.1244673	87.898	10288.71375	10038.26729	9640.474833	9732.3044	28510.86382	14613.35304	14879.19636	10374.20153	16616.29063	13158.01406	13555.41508	10655.52683	15809.77042	3768.673983	6724.924056	6904.909611	6045.16513	20991.74048	3962.717529	11470.54827
3516	NA	NA	Dihydrobiopterin;6-Lactoyltetrahydropterin;O2'-4a-cyclic-tetrahydrobiopterin;4a-Carbinolamine tetrahydrobiopterin;1-hydroxy-2-Oxopropyl tetrahydropterin;Dihydrobiopterin;6,7-Dihydrobiopterin;Quinoid-dihydrobiopterin;(6R)-6-(L-erythro-1,2-Dihydroxypropyl)-7,8-dihydro-6H-pterin;7,8-Dihydrobiopterin;L-erythro-7,8-Dihydrobiopterin;6-Lactoyl-5,6,7,8-tetrahydropterin;L-threo-7,8-Dihydrobiopterin	-9.19612492010978;-9.19612492010978;-9.19612492010978;-9.19612492010978;-9.19612492010978;-9.19612492010978;-9.19612492010978;-9.19612492010978;-9.19612492010978	MS1 mz matched	240.2339365	152.8385	2843.909471	2574.083438	2743.52	2480.798667	2166.010875	2176.881344	2379.1635	6894	2105.987455	1907.541818	2203.74	1866.387273	3180.371333	2515.422	3599.625714	3358.728938	3605.844	1955.902222	2804.49	2176.906286
3525	Gly-Val	0.9939	NA	NA	MS2 reverse	241.0503212	358.717	6179.967261	4972.59	4304.0055	4870.238235	11609.23691	8297.117063	3824.096727	5905.834333	7728.844588	6012.788529	8057.674333	5706.404385	10258.3444	8668.163897	8710.906842	9127.017533	9234.235756	4386.34	6172.307313	9393.714
3527	Nicotinyl	0.6147	NA	NA	MS2 reverse	241.0962249	322.4185	1528.15	1194.524514	807.8805	998.93925	1884.693643	2382.727071	829.6869413	2655.642857	1520.072266	2107.3975	1896.153846	1413.885	1507.306943	978.1459259	1137.5217	1428.199991	1223.289571	1568.915553	1605.967	1553.527929
3532	NA	NA	Pirbuterol;Dehydrofalcarinone	10.8579151031612;-5.82965579209462	MS1 mz matched	241.1577407	353.911	1611064.728	1561355.894	1560933.988	1421087.176	1108755.088	1556816.812	3551822.806	2222816.897	1784650.792	1441088.62	1828460.672	1466914.653	1900030.145	2300254.152	3390956.483	2927389.595	2361233.292	3105536.203	2765491.216	2742697.013
3533	NA	NA	L-Gizzerosine;Borrerine;Festuclavine;6,8-beta-Dimethylergoline	-3.97029253659004;-20.5177658802912;-20.5177658802912	MS1 mz matched	241.1576724	284.8825	2239606.472	2187134.957	2109411.903	2072863.142	1922790.761	2058538.555	3749075.518	1992278.09	2155524.756	2415366.163	2381557.259	1757815.751	2449649.905	3095467.935	3952228	3294266.202	3060519.41	4102750.478	2911524.301	2895700.386
3545	NA	NA	NA	NA	Unmapped	242.0001022	342.175	9892.047571	8813.136842	8194.7385	7239.50081	18179.86104	9118.97	12734.06395	15230.20114	10495.05031	10559.60842	13388.80725	8490.85619	12528.54518	9115.00165	11678.5415	11428.378	9268.6264	15624.23533	18621.21125	14204.34952
3553	NA	NA	2-(Ethylsulfinylmethyl)phenyl methylcarbamate;Benquinox	13.4040014655874;-19.0994798103314	MS1 mz matched	242.0804954	381.117	17563.96727	14252.70467	12093.49923	15565.676	9415.8181	6991.193846	6646.5	10393.65556	8696.2788	5618.571072	11341.42075	14323.59091	8275.6	10596.46645	7041.4	10670.75625	8703.32	8589.934615	10307.08909	8608.718083
3560	NA	NA	DL-Ornithino-L-alanine;Darlingine	4.9926546367063;-13.2344008627506	MS1 mz matched	242.1172792	373.455	46619.79869	34512.20242	30795.92659	46538.35132	52665.0103	49623.78011	24336.83368	133756.1017	38650.62027	27903.57868	35430.76815	25589.99771	40105.09342	33663.224	47584.1726	43282.92783	31657.62395	34199.07789	118778.8381	37166.13257
3561	NA	NA	D-Erythrose 4-phosphate;(+)-(3S,4R)-cis-3,4-Dihydroxy-3,4-dihydrofluorene;Safynol;(2R,3E,11E)-3,11-Tridecadiene-5,7,9-triyne-1,2-diol;Dehydrotremetone;4-(Benzyloxyl)phenol;Monobenzone;4-(Phenylmethoxy)phenol;Bis(4-hydroxyphenyl)methane;4,4'-Dihydroxydiphenylmethane;Bisphenol F;2,2'-Bisphenol F;Bis(2-hydroxyphenyl)methane;(3-Phenoxyphenyl)methanol;3-Phenoxybenzenemethanol	15.9932988077623;16.4930976386175;16.4930976386175;16.4930976386175;16.4930976386175;16.4930976386175;16.4930976386175;16.4930976386175	MS1 mz matched	242.1160924	233.924	43589.40833	37119.46678	34994.736	35936.29486	22043.34796	28151.39376	11838.45556	19086.01333	33849.6015	56907.2435	58289.11136	26833.28912	56952.25444	63967.19483	86226.43305	20085.83622	74952.85126	85064.69028	91334.4295	67943.05
3582	Lumichrome	0.9686	NA	NA	MS2 forward	243.089543	49.269	14502.8289	18188.46469	16720.29684	17156.47588	15140.958	17680.974	19967.65771	16151.1824	21382.25725	15426.8345	19670.09211	10666.55814	23198.75008	22500.821	20057.28313	17441.11783	20209.25054	14647.52	21442.4199	19241.919
3583	Thymidine	0.9948	NA	NA	MS2 forward	243.0997949	99.0925	27205.66847	27582.01535	23923.68542	26508.88917	63619.72372	10385.7075	18361.71573	30699.62115	27622.7346	16936.55572	18777.83225	22104.27718	25293.31535	74854.00632	33025.49395	7138.952333	45743.45732	16016.88022	46197.7488	23598.30667
3597	NA	NA	5-phosphonooxy-L-lysine;Falcarinone;(Z)-1,9-Heptadecadiene-4,6-diyn-3-one;Dehydrofalcarinol	20.4978467330053;19.6719537872831;19.6719537872831	MS1 mz matched	243.1718639	174.7845	4172.133333	3112.4	3724.106231	5381.447143	6918.2105	3221.4462	5826.765286	7578.871154	5430.844	4372.84625	2688.192333	3824.180308	3675.284	4751.861429	4097.401	3194.156923	5665.190385	4502.311769	5238.658625	2854.665
3612	Cytidine	1	NA	NA	MS2 forward	244.095135	225.515	64426.01716	56867.89846	52308.24	53725.945	74858.03687	41433.35167	43221.79353	66063.96818	69415.55404	32331.29727	55290.68308	166525.9493	76859.10075	48413.31727	70842.45	63942.5325	171349.25	157136.1314	83746.9674	61736.27625
3613	P-Fluorophenylalanine	0.9162	NA	NA	MS2 reverse	244.0946289	375.6825	75819.7431	73471.36947	42570.3096	56889.712	237409.9546	61159.38938	38297.37711	36431.97963	47065.6923	31871.29635	48772.43977	23823.43863	211894.4583	103066.8009	40254.33853	123549.7955	19817.78867	97601.28111	329867.1976	36463.18455
3615	NA	NA	4-Nitrosobiphenyl	-7.647414846	MS1 mz matched	244.0957097	313.058	9472.865	8963.597158	8916.83832	8991.826333	9263.594491	8531.8688	8247.5705	12021.13463	6016.831333	7398.779667	9534.9685	7546.095556	9127.138571	11566.75579	6126.037	10921.48621	11380.67306	11979.522	8834.352648	8714.22448
3624	Lys-Pro	0.8724	NA	NA	MS2 forward	244.1676548	452.7165	34929.3218	31366.0578	29916.9155	31958.5386	86708.54574	34419.102	48867.00558	77424.2381	46681.50211	74708.652	85368.54202	97654.08722	55815.94795	43722.8694	110838.0485	54701.87305	46628.8912	47184.26335	59977.2495	60019.8612
3644	Uridine	0.996	NA	NA	MS2 forward	245.0789575	153.546	20081.16047	17950.17333	15836.98696	12573.3636	17125.93057	20558.30258	23089.572	22194.82286	23173.00018	11356.85094	22736.24938	18543.4848	22397.87692	30547.9585	36223.54391	36214.18167	25581.64762	23099.29867	35775.85578	22772.816
3646	DL-3-Aminoisobutyric acid	0.9741	NA	NA	MS2 reverse	245.0842344	242.786	16692.20133	12061.74488	12224.58484	11167.47724	11158.24353	10663.62	14819.90012	21758.06118	13446.02965	11327.4	14021.66588	11645.04	13396.23	22612.634	14608.22135	12405.29376	15413.23533	15903.34118	22684.65941	13660.13271
3647	NA	NA	Flurbiprofen;Biotin;D-Biotin;Vitamin H;Coenzyme R;C20818;Carbapenem biosynthesis intermediate 2	0.17247739466184;7.37438352203388;7.37438352203388	MS1 mz matched	245.0983975	180.4965	138556.5007	128088.5611	121859.1933	123687.2448	174856.2636	296083.0283	425776.5948	44591.1837	401270.26	337885.2283	304922.9755	128503.4373	127982.7251	27424.9125	36181.01667	65058.1206	59910.955	486042.876	17924.03556	245380.0373
3648	DL-O-tyrosine	0.7002	NA	NA	MS2 reverse	245.094406	47.15	44587.61788	50225.649	49524.81568	52188.37321	50147.35105	39345.5818	54743.76845	52276.83176	56023.84941	46752.86859	50496.92011	49950.74118	41339.96235	51950.22536	40066.48604	42448.537	58318.78329	50639.10529	55808.97636	65153.58236
3653	NA	NA	(2S,4S)-Pinnatanine;Carbidopa;Hydroxyprolyl-Hydroxyproline;Osthol;Encelin;Batatasin IV;3-[2-(2-Hydroxyphenyl)ethyl]-5-methoxyphenol;5-Hydroxybisphenol A;5-Hydroxybisphenol;BPAcatechol;1,2-Bis(4-hydroxyphenyl)-2-propanol;2,2-Bis(4-hydroxyphenyl)-1-propanol;Linderalactone	0.321172053069504;0.321172053069504;0.321172053069504;-15.9764106249512;-15.9764106249512;-15.9764106249512;-15.9764106249512;-15.9764106249512;-15.9764106249512;-15.9764106249512	MS1 mz matched	245.1155074	338.7325	96040.78909	92377.56033	97698.00836	111614.9571	126141.8836	113384.1738	62568.01909	75814.11409	77325.27692	91474.36464	137449.8385	61879.06418	72146.58	60887.3722	131434.8366	55337.796	112496.425	78249.65293	74499.4926	63415.8
3667	Ile-Leu	0.9563	NA	NA	MS2 forward	245.1876132	197.603	1167.224813	1047.252529	989.1902222	970.57575	982.4556198	1646.537063	1688.960778	1375.836644	1568.661176	1388.194118	887.309875	1152.727059	1230.686875	859.5507	1845.983333	432.25	2848.772308	1215.843342	969.1769829	1365.340275
3669	Leu-Leu	0.9996	NA	NA	MS2 reverse	245.1883474	37.9475	11395.41584	8748.28	10730.37261	9315.197277	11743.16756	4878.619842	14596.55939	12513.94044	19819.4712	7065.214045	5874.081676	7018.731176	12169.97139	25208.14519	7177.6145	4623.659472	39840.8904	22393.33571	8317.6875	9634.219412
3672	NA	NA	3-hydroxy-3-(3-hydroxyphenyl)propanoic acid-O-sulphate;2-Hydroxy-4-methoxyacetophenone 5-sulfate;Dihydrocaffeic acid 3-sulfate;3-(3,5-dihydroxyphenyl)-1-propanoic acid sulphate;Homovanillic acid sulfate;4-Dodecylphenol	-3.81334441758103;-3.81334441758103;-3.81334441758103;-3.81334441758103;-3.81334441758103;24.0247386166029	MS1 mz matched	245.2278446	35.45	13170.35	12290.88867	10438.315	9989.327125	4817.952941	3693.868579	5174.905	4925.446938	3805.327706	4066.126706	5374.838737	9663.889696	7593.7863	11958.235	8786.179765	2792.26675	7992.473211	8816.574706	1474.802	11220.20871
3674	N-Acetyl-L-phenylalanine	0.999	NA	NA	MS2 reverse	246.0576991	304.903	3529.969231	2508.617143	2444.505	2067.9395	1788.487105	4180.207769	23225.154	5162.436154	1297.302696	994.18725	1974.205556	4941.5808	1749.196923	2034.243167	2064.725385	2829.078692	8467.2315	5245.368071	3457.153846	6324.996789
3678	N-Acetyl-L-tyrosine	0.8903	NA	NA	MS2 reverse	246.0750835	322.37	1293.93	1107.648933	1063.763417	924.4133333	1297.146	1554.88	1260.615667	1193.255068	1553.5754	1115.171429	982.9333333	618.9942857	1548.652	1515.041	2286.882286	1236.87565	1161.068	2106.771333	1309.628571	1841.879643
3683	2'-O-methyladenosine	0.9811	NA	NA	MS2 reverse	246.0981336	313.109	5413.09425	3270.726941	2719.179909	2857.543	6055.701533	4023.675	2183.84	4405.971267	11646.145	4242.262286	6063.19275	23262.13356	7950.307471	2733.366	6979.920222	3153.5625	25442.87633	19808.6745	2243.764286	3271.228278
3693	NA	NA	S-3-oxodecanoyl cysteamine;beta-Alanyl-L-arginine	7.07744541390603;-8.62863697470928	MS1 mz matched	246.1466847	365.2915	57078.8946	51442.53143	48341.14967	50911.49569	34658.17125	66422.51787	58207.99327	56189.51333	72100.29944	56144.5528	100061.6173	38370.27	51428.70406	62777.6	42521.08939	86701.83333	43531.15	61837.08514	50848.93565	51008.50787
3700	2-Methylbutyroylcarnitine	0.9942	NA	NA	MS2 forward	246.1733106	220.397	611668.4142	530153.53	560120.1623	541406.5109	529090.52	1205319.176	365340.846	448080.2848	782851.1882	1462075.915	887209.4121	504060.1805	733937.6585	391533.168	574489.658	446483.0619	594621.6444	1436717.459	933163.1356	1009519.04
3703	NA	NA	Dezocine;Dezocine;Fawcettidine	22.094155211912;21.9489513741222;21.9489513741222	MS1 mz matched	246.1833814	543.27	24611.09263	34532.60065	30021.35733	22700.71143	36916.34375	34232.03778	44861.63947	28188.61474	43796.67754	44626.95542	19062.06342	38388.7335	82274.65537	42964.29107	63707.94768	18243.81794	73828.07352	73916.72227	65741.364	79208.15233
3704	Ile-Pro	0.7083	NA	NA	MS2 reverse	246.1828246	81.963	7024.931476	6835.821238	6482.1492	6795.952476	12107.29942	5757.475	15860.49232	21440.49377	6959.056923	10047.26848	9652.522407	11814.39825	4336.500104	25403.55946	7552.94265	15336.62104	4420.7906	1936.121028	24924.47143	2183.33924
3720	NA	NA	Isopimpinellin;Coriandrone C;Glycerophosphoglycerol	-11.4747718029344;-11.4747718029344;-2.03210316576547	MS1 mz matched	247.0597391	323.7155	19712.82727	16819.22433	18807.69462	16108.0898	23038.6	21773.83542	39683.28	13073.81333	31178.93	25131.42692	19546.919	26575.58418	20364.322	37781.77892	23228.6085	11893.90745	45079.48355	51678.48946	15849.49022	23264.27636
3722	Nitrobenzene	0.9271	NA	NA	MS2 reverse	247.0745315	25.1165	1325.970143	1499.586692	1541.766352	1449.259484	6158.918279	3566.211133	1370.899963	3658.25025	1759.595833	2880.687875	1538.474333	422.196	1664.182234	878.4441087	1792.785392	1415.610782	1142.283328	950.5414286	1256.501954	1244.695449
3730	Pro-Ala	0.98	NA	NA	MS2 reverse	247.1307755	404.329	19868.62586	18348.795	16916.38474	16227.33261	16216.55217	14770.22635	23220.73514	23894.72164	19718.2055	19538.28857	16903.65409	16819.03232	22095.55748	23076.04339	22394.88438	17239.20955	27910.54856	29352.991	24850.27343	27420.69426
3731	Pro-Asn	0.6235	NA	NA	MS2 forward	247.14188	433.935	14991.02474	8859.121875	11130.251	7124.60987	18728.74376	14148.96525	31576.46176	31777.83315	13998.77606	18752.16281	25746.36214	28729.92272	28170.83814	21728.05688	23991.22409	16956.14947	42250.2504	51557.48987	32228.02861	46667.90381
3737	NA	NA	Pantothenol;Pantothenol;(R)-2,4-Dihydroxy-N-(3-hydroxypropyl)-3,3-dimethylbutamide;Dexpanthenol;2,4-Dihydroxy-N-(3-hydroxypropyl)-3,3-dimethylbutamide;(+)-Panthenol;Bepanthen;Bepanthene;Bepantol;D-(+)-2,4-Dihydroxy-N-(3-hydroxypropyl)-3,3-dimethylbutyramide;Cozyme;D(+)-Panthenol;D(+)-Pantothenyl alcohol;D-P-A Injection;D-Panthenol;d-Pantothenol;d-Pantothenyl alcohol;Ilopan;Motilyn;Padon;Panthenol…	-16.6142280773505;-16.5747418485303	MS1 mz matched	247.1682774	45.088	12704.148	13265.61406	11381.84475	11168.75589	10009.94713	5808.981333	13308.61518	13268.12824	20917.6925	7284.949412	4989.053333	8480.904938	14986.00494	25857.35898	7906.189571	5477.222065	43765.27059	26048.17747	10649.58106	11015.68594
3743	NA	NA	Methylgallic acid-O-sulphate;Heptadecatrienoic acid;(8Z,11Z,14Z)-8,11,14-Heptadecatrienoic acid	11.3546472678293;11.7331399508525	MS1 mz matched	247.2028853	258.284	48543.0325	51637.95	49855.71375	46813.45714	69213.00218	27307.43735	87245.80006	30584.25	79743.04	21577.89	76459.95	43418.04444	86114.496	79531.205	38484.16329	32701.5465	94670.31389	80426.12211	37720.4636	59920.82467
3757	NA	NA	DCI;Dichloroisoproterenol	2.535082539	MS1 mz matched	248.0537263	282.39	6821.049846	5248.207692	5782.130667	5205.15028	5606.306222	6479.100923	3768.401867	10410.15185	9472.249286	2821.482067	8006.011071	3482.1884	18183.76507	7535.446154	2417.638462	18925.41214	9285.226714	14169.70093	26145.68031	7411.828462
3761	NA	NA	Albendazole;5'-Dehydroadenosine	-16.9656550325714;10.940048158888	MS1 mz matched	248.078489	236.7095	7800.125118	14332.046	9242.186889	10558.37053	6719.617556	6644.899737	14581.65474	12589.73406	18909.54489	9096.483467	14793.1245	10387.08369	6342.403412	11813.83277	8821.09725	6696.732857	18337.00759	9785.688222	5512.684286	9596.10096
3765	Lys-Gly	0.6038	NA	NA	MS2 reverse	248.0968454	380.3665	2614.306786	2849.139979	2833.436768	2791.325334	3839.785308	3672.741538	3813.328186	3222.761667	4029.808922	3939.293243	4586.449867	2807.694545	3996.816667	3954.779185	3641.08682	6378.841339	4221.016604	4383.353592	3691.925257	4213.893405
3770	Thiamine	0.9733	NA	NA	MS2 reverse	248.1083062	223.8225	1449.345949	1382.120878	1369.832348	1101.831818	1222.212594	921.7319336	2411.720538	3313.14192	2035.3115	1230.90918	1158.07875	1032.397119	1044.604111	687.42	1021.3916	753.161438	1086.417142	451.44	992.5600586	1724.542358
3771	NA	NA	Threoninyl-Gamma-glutamate;Gamma-glutamyl-Threonine;Glutaminyl-Threonine;Threoninyl-Glutamine;Yellow AB;1-(2-Phenyldiazenyl)-2-phthalemine	-9.16813349086362;-9.16813349086362;-9.16813349086362;-9.16813349086362;14.7913345789406	MS1 mz matched	248.1145551	365.1745	17983.10438	16716.85407	13928.95846	17316.84114	18532.55182	27318.09333	18049.5456	25466.50706	22677.201	17830.165	24926.16	13932.73882	19054.236	17299.46	11573.968	31404.47714	12442.69521	13115.15033	19185.92	14724.72729
3772	Val-Met	0.9692	NA	NA	MS2 reverse	248.1243884	380.039	2792.253052	2473.851929	1731.384444	1700.838333	4032.43457	3344.210143	2878.154297	3481.715777	2999.160919	2461.737778	3464.055817	3407.921768	3592.927737	2647.7217	2756.454167	6796.4085	3751.950035	3518.024109	3147.845535	2845.516667
3776	NA	NA	Valyl-Hydroxyproline;Hydroxyprolyl-Valine;Endothal-disodium	-15.8916835019635;-15.8916835019635;-11.7327182492193	MS1 mz matched	248.1513313	300.473	69198.59567	64459.67278	61537.11667	64692.32889	61754.96858	222734.2883	45420.48374	62905.44547	83742.11947	130391.0685	108223.7327	82275.92039	53511.63458	42407.34311	55476.14	152882.7667	27107.547	52032.189	47017.46194	62181.10678
3778	Lys-Thr	0.9814	NA	NA	MS2 forward	248.1620549	415.801	6205.254737	6981.49188	4821.447833	6376.937667	5392.618875	4637.83848	3128.3	9278.92525	3443.790889	5393.362667	7214.731	6750.791056	4933.72464	2998.242882	5503.286118	4901.16	4004.253964	2416.604438	3938.258833	3467.64
3795	Sinapyl alcohol	0.885	NA	NA	MS2 reverse	249.0557917	188.841	1477.597895	1317.025938	1161.470471	1198.231188	1256.001059	943.9135	982.8694118	1308.658353	1450.9506	798.2841176	1155.681333	900.7122727	2170.090222	1589.784645	1613.256353	1415.585706	2388.604167	1478.269222	1342.692	1405.018043
3799	NA	NA	Coriandrone E;	11.2210953722282;	MS1 mz matched	249.0712571	37.611	5409.95	6530.361843	5759.993105	5099.724909	2970.72	4164.202	3840.35	6258.887625	6228.209	2728.369562	4044.593255	2162.706	31072.73106	20646.06246	25452.78273	2538.84648	40244.86955	23876.73875	24585.93265	20063.29647
3805	Lys-Cys	0.9953	NA	NA	MS2 reverse	249.1176762	365.277	2580.535385	2510.17812	1722.637143	3145.1475	3120.228571	3326.638684	2447.5	2891.59	3070.922222	2566.51675	3634.239286	2933.149231	3992.31	3449.477315	2167.633858	4074.2113	1913.275	2136.122857	2880.22541	2426.6196
3808	N.alpha.-Acetyl-L-lysine	0.9644	NA	NA	MS2 forward	249.1465594	436.3165	11003.95786	10296.52788	12837.49775	8294.055	34541.29442	24849.7614	28235.43285	23944.69	32280.858	29569.75074	18185.61042	19615.083	39272.20573	26733.55457	32287.9131	31073.23121	55987.77984	58030.6653	34607.1817	52693.56485
3816	NA	NA	Pyridoxamine 5'-phosphate;Pyridoxamine phosphate;Pyridoxamine 5-phosphate;Pyridoxamine 5'-phosphate	12.088341600359;12.088341600359	MS1 mz matched	249.1831949	249.6025	246889.974	230515.0149	211283.284	209592.0255	278165.3963	348833.7194	130654.6925	460417.1532	276032.8965	502517.1721	198581.3968	175890.3775	178134.905	177787.8894	210437.8522	438084.1202	157430.3535	226519.5823	246034.3798	206843.0336
3834	NA	NA	Koenoline;Mukoline;N-Acetoxy-4-aminobiphenyl;N-Hydroxy-4-acetylaminobiphenyl;Flindersine	-7.17190014277826;-7.17190014277826;-7.04552199843014;-7.04552199843014;-7.04552199843014	MS1 mz matched	250.0818627	193.722	20239.0994	16938.85941	16095.50483	16428.484	31168.20987	8946.239647	13376.20288	24864.04394	15307.69625	11807.69516	12456.98544	13290.386	16354.61469	27293.0178	15494.09854	6850.563333	23936.57663	15733.10711	24351.93506	17236.76619
3836	NA	NA	Alendronic acid;Alendronic acid;Alendrote;(4-Amino-1-hydroxybutylidene)bisphosphonic acid	5.65846099493395;5.65846099493395	MS1 mz matched	250.0974095	316.372	14275.3415	11531.73333	11230.91438	10923.11579	18192.0545	18771.32889	20268.01782	22989.43279	14095.74444	19416.24	13269.70762	17620.74167	14137.58189	18630.09371	17062.71328	15697.56077	20408.14067	36077.98944	19685.9477	25648.65
3864	(+)-alpha-Pinene	0.7134	NA	NA	MS2 reverse	250.9993982	25.435	12347.7425	12069.12	9274.775	8538.42	13415.59692	12110.13075	11449.48364	15725.50125	15044.21786	12508.5425	17255.22129	15750.9358	13263.61108	10181.7	12707.18357	17918.49583	9728.927583	13036.16507	8014.736364	8854.778182
3866	NA	NA	(S)-Spirobrassinin;Cyclobrassinin sulfoxide;4,4'-Sulfonyldiphenol;Bisphenol S;1,1'-Sulfonylbis(4-hydroxybenzene)	18.1810943006166;18.1810943006166;-7.99904011522437	MS1 mz matched	251.0391711	277.2765	786438.9076	788106.3918	752987.4419	699052.2432	937878.49	942882.4593	938861.0602	952768.5961	973767.8278	906980.838	951025.9571	825388.158	963179.8143	834844.6388	938191.0565	1083398.353	938357.0918	1007522.317	1039889.151	944934.9295
3899	NA	NA	NA	NA	Unmapped	252.0551955	326.2315	14923.13789	13621.084	13978.80253	13803.12474	24178.92968	18361.38267	17577.16789	17192.96058	15206.12621	17091.50867	17797.87847	15070.49265	19918.77474	17602.7145	18921.95111	17147.71355	18890.24883	17842.2393	22258.89126	16033.77368
3908	Tyr-Ala	0.9791	NA	NA	MS2 reverse	252.1099198	386.8935	16685.67389	10757.70448	11192.83511	15346.11	14324.472	25428.8407	28636.6707	10361.94029	13966.4972	9512.642571	12281.13963	13491.46174	14213.0915	32908.8113	15015.78771	9360.5127	19162.22295	24297.59885	13063.82165	21617.86284
3910	Deoxyadenosine	0.9999	NA	NA	MS2 forward	252.1116422	135.6595	40242.39174	36443.46673	31354.27817	33369.91247	340436.8456	191454.42	111415.1795	73420.87813	71842.14733	76398.46737	115868.8275	56236.50267	61022.75056	54769.467	30191.33	33614.68239	57463.224	25154.72438	39953.59438	37921.07162
3912	NA	NA	N-desmethylmirtazapine;Furmecyclox	18.0411700672389;-21.1883555820539	MS1 mz matched	252.1467785	361.247	638167.52	619986.5958	682638.1399	671375.8353	365003.6954	221536.5306	721106.2085	518727.132	828185.8941	289769.3318	273693.2227	563237.742	850551.1661	950343.9291	820408.783	430590.666	1115697.241	893312.4844	1007127.69	1144639.525
3935	Deoxyinosine	0.9985	NA	NA	MS2 forward	253.0948056	169.693	7605.853333	6913.851313	6346.500143	7419.106667	18882.24	2943.014648	5558.766667	16648.43188	9462.135	6017.298	5974.498708	6474.887538	10670.66755	19805.15902	10313.42813	1775.821385	21888.50824	8245.153	23160.39265	11265.11696
3937	NA	NA	Ribose 1-phosphate;D-Arabinose 5-phosphate;Beta-L-arabinose 1-phosphate;Xylulose 5-phosphate;D-Xylulose 1-phosphate;D-Ribulose 5-phosphate;D-Ribose 5-phosphate;D-Ribose 5-phosphate;Ribose 5-phosphate;D-Ribulose 5-phosphate;D-Xylulose 5-phosphate;alpha-D-Ribose 1-phosphate;Ribose 1-phosphate;D-Ribose 1-phosphate;L-Ribulose 5-phosphate;D-Arabinose 5-phosphate;L-Xylulose 5-phosphate;alpha-D-Ribose 5…	-12.1681040964256;-12.1681040964256;-12.1681040964256;-12.1681040964256;-12.1681040964256;-12.1681040964256;-12.1681040964256;-12.1681040964256;-12.1681040964256;-12.1681040964256;-12.1681040964256;-12.1681040964256;-12.1681040964256;-12.1681040964256;-12.1681040964256;-12.1681040964256;-12.1681040964256;-12.1681040964256;-12.1681040964256;-12.1681040964256;-12.1681040964256	MS1 mz matched	253.0963611	206.265	61344.25943	58606.35294	57636.39568	54525.26745	59302.93422	49849.71916	55027.08089	62810.66142	63238.52529	44942.92022	73845.18565	54874.32595	62822.21352	55251.20588	57837.93717	60202.28911	52473.62633	63140.93933	52865.2032	56105.99824
3948	NA	NA	2-O-(Z-p-Hydroxycinnamoyl)-(x)-glyceric acid;Morindaparvin A;1,2-Methylenedioxyanthraquinone	-8.53817756789202;-14.4852780252938	MS1 mz matched	253.2179465	46.3755	8222.126889	10342.84513	8467.164882	7626.884826	7306.736332	4680.036	6597.0676	5460.77	6147.799739	5113.962146	2666.892882	8452.948	8340.010824	12184.94126	10482.41783	3606.622	7482.062222	12142.37951	12515.70013	10919.333
3957	Propoxur	0.8842	NA	NA	MS2 reverse	254.0711267	297.345	5794.921	5547.730667	5770.154	5317.849231	8780.204053	6391.984692	7332.27625	8752.2435	9090.227143	6140.060786	4020.636692	5496.730923	9374.567538	8540.986667	7083.768	9274.983333	10722.5349	20730.13538	10969.80863	9416.225455
3966	NA	NA	Penciclovir;Antine	8.20330513278579;-7.64138960931323	MS1 mz matched	254.1195658	187.225	9878.607	9948.568333	9160.734368	9499.154	29103.43458	13375.84578	2359.170367	17498.79724	8068.984	17292.91168	4821.48	2476.84536	21899.45918	2899.111415	6119.186263	29770.67641	1844.226974	10980.97244	5527.1845	17724.22675
3975	3-Hydroxyisovaleric acid	0.9258	NA	NA	MS2 reverse	254.1628882	294.9875	5216.447368	5058.450316	4910.246	4703.747333	4664.75835	4596.15765	7037.88	7738.367593	10614.70954	5903.684526	4768.76015	8910.207947	5336.96576	5215.158895	6329.11185	3393.08195	5415.633381	5636.604176	4015.024	6122.896579
3988	Pectin (Galacturonic acid)	1	NA	NA	MS2 reverse	255.0665349	365.2915	42278.7645	37026.55176	38237.053	38272.53071	57294.99272	45283.48428	45987.291	54113.7472	46727.39776	48779.7045	43690.11111	41490.13179	53991.23756	72415.48838	48818.53157	47877.45083	62815.1544	81604.94211	74957.91044	55793.37867
3992	Dyphylline	0.9557	NA	NA	MS2 reverse	255.1142779	157.695	5509.654261	5895.782429	5914.66071	5365.051095	12643.045	6798.271667	9937.6357	8403.129316	10056.58558	5980.832824	4371.916286	3142.095	11133.87368	4306.804933	6751.612737	6004.607	3361.294167	11746.08867	4906.048	9266.977053
3997	NA	NA	Valyl-Histidine;Homoanserine;(S)-Argpyrimidine;Histidinyl-Valine;Elymoclavine;Dihydrolysergol;Amphenone B;Chanoclavine-I aldehyde	-6.64285044889673;-6.64285044889673;-6.64285044889673;-6.64285044889673;-22.4193649295323;-22.4193649295323;-22.4193649295323	MS1 mz matched	255.1362023	267.116	80706.63217	70360.21171	70766.40567	80027.15514	139968.5609	108425.6658	98483.05342	67785.26769	114394.1903	64257.07438	113798.7244	75642.14864	136087.2195	83239.072	92873.82971	96730.9	115983.3632	166487.7664	106409.2208	129347.2647
3998	Thr-Leu	0.6908	NA	NA	MS2 reverse	255.13584	98.604	6289.9074	5860.871211	5867.813842	5734.3743	8762.208	6097.997667	7719.8167	6673.281667	11034.37657	7927.221106	7432.614524	4682.388524	10526.6142	7979.32905	8313.19781	10167.13405	14251.04855	8697.737389	8769.438656	9885.362762
4014	Mexiletine	0.9578	NA	NA	MS2 reverse	256.0502172	208.1185	27102.31873	23545.02057	23319.02714	22190.09689	23273.09648	38611.65682	26574.35863	36457.26374	27763.58236	21233.331	30842.61667	27118.3	36451.13276	26122.2295	35925.05032	45522.09395	31350.30014	27797.315	45362.70286	26810.14713
4020	NA	NA	NA	NA	Unmapped	256.0832017	303.933	14457.95317	12563.76324	14881.585	17037.97971	6908.447	7174.617143	6207.570474	10744.2	8728.344353	5094.4	8662.5125	8312.612	7858.344375	14657.86271	7970.185941	14448.78	9279.622667	4861.9116	6895.928182	12654.89625
4024	5-Hydroxymethylcytidine	0.7316	NA	NA	MS2 reverse	256.0961075	389.166	5642.107826	5724.194	4962.084095	6396.451086	6315.98721	4688.609361	5215.416482	7391.0892	6122.846364	4364.41944	5096.081553	5963.090667	5803.943685	6886.06214	5302.76554	5978.054483	6706.680742	6893.516609	7435.958808	5519.177771
4026	NA	NA	Ethoxyquin;beta-Alanyl-L-lysine;gamma-L-Glutamylputrescine	-7.66394457922943;11.0526446677107;11.0526446677107	MS1 mz matched	256.108117	322.9765	63194.99069	56691.5868	53909.21289	53960.1775	33105.60475	52648.6442	61489.99636	79532.65417	43860.01891	38533.53321	42966.12793	57196.02	46570.25455	60306.0885	29958.11764	50257.49077	50783.811	64657.23273	69140.45171	83879.47573
4029	NA	NA	N-D-Glucosylarylamine	-6.663773805	MS1 mz matched	256.1203462	240.323	84088.1746	74482.89095	72600.86737	72241.14837	192309.5993	387391.0444	204387.4121	149922.2425	267581.748	364207.0579	215113.3228	84836.62042	27674.66986	36956.08152	28814.60833	164951.5665	19513.70326	19722.42096	17353.18348	18017.5875
4036	Pro-Val	0.9955	NA	NA	MS2 reverse	256.1676606	404.278	8459.427922	5803.599971	6000.815854	6045.908531	9771.656321	3738.121045	10208.68127	15828.73268	11370.05103	4114.211087	5294.310525	6308.945167	4341.528222	11229.3855	6577.850429	531.3	7440.887783	8973.410294	9468.53275	5819.454853
4043	NA	NA	Serinyl-Lysine;Lysinoalanine;Lysyl-Serine;Bis(1-aziridinyl)morpholinophosphine sulfide	13.2896119389982;13.2896119389982;13.2896119389982;-12.431897849286	MS1 mz matched	256.2650878	33.6035	7194.807143	9245.688	7563.834588	7962.777536	1393.993588	2362.94575	1417.061118	3038.380944	4715.537251	2882.399438	1942.159059	1804.075778	1065.788714	1629.862231	1706.318222	2471.734765	2705.735118	3022.5465	1186.075429	4952.409734
4045	NA	NA	NA	NA	Unmapped	256.3020493	120.556	98801.14208	101478.2396	92787.50069	108310.3287	114473.069	90947.472	104971.0518	96738.458	141454.1053	100052.3248	122911.8094	117316.6898	134150.4816	94332.60929	113592.591	168958.2636	98645.49624	118634.1109	136591.9905	154707.526
4046	NA	NA	NA	NA	Unmapped	256.3020239	577.511	37559.2602	42841.67631	38578.09584	34676.52314	37488.84176	38313.36141	36971.83994	38664.75814	41850.09189	39835.32566	43318.21715	38024.65491	38523.55309	38374.70871	37622.35048	41910.04515	39509.44659	36877.234	39277.528	40189.59889
4051	His-Gly	0.9907	NA	NA	MS2 reverse	257.062373	365.505	3097.585063	3055.176533	2697.053733	2641.233429	3900.754286	2921.6902	3853.1095	3235.273333	3192.352188	2036.126231	2777.465	2706.382353	3321.794615	3231.3816	3102.144727	2681.972923	3697.154053	5067.724556	4768.27	3468.7128
4052	3-(2-(Methylamino)ethyl)-1H-indol-5-ol	0.9632	NA	NA	MS2 forward	257.0609383	187.718	1596.954103	1392.717361	1337.175667	1428.933852	2254.61198	2517.787235	1174.38	1419.171765	2051.884	1968.255	1334.562044	1348.844696	1506.030229	1205.76685	782.4724286	1250.550125	1327.935171	1544.710286	1025.625	1156.554267
4062	NA	NA	Isocurcumenol;7,9-Illudadiene-3,14-diol;alpha-Rotunol;2-Methyl-4-phenyl-2-butyl 2-methylpropanoate;1,10-Epoxygermacrone;Curcumenol;Zerumbone oxide;beta-Santalic acid;Dehydrocurdione;Oxysolavetivone;3-Phenylpropyl hexanoate;Rishitinol;3,7-Bisaboladiene-2,8-dione;Cyclodehydroisolubimin;Marasmene;4,6-Decadiyn-1-ol isovalerate;(Z)-alpha-Bergamotenoic acid;Curcumenone;Epiacoronene;Procurcumenol;7-Hydr…	-8.45525819714483;-8.45525819714483;-8.45525819714483;-8.45525819714483;-8.45525819714483;-8.45525819714483;-8.45525819714483;-8.45525819714483;-8.45525819714483;-8.45525819714483;-8.45525819714483;-8.45525819714483;-8.45525819714483;-8.45525819714483;-8.45525819714483;-8.45525819714483;-8.45525819714483;-8.45525819714483;-8.45525819714483;-8.45525819714483;-8.45525819714483;-8.45525819714483;-8.…	MS1 mz matched	257.1493016	256.414	472110.6572	554351.5395	501415.6231	509522.7296	536551.4043	431752.6842	465664.8599	554253.4689	465555.1003	439677.5227	540134.366	463778.3996	518060.8195	438208.5384	456472.3939	548280.8327	477683.7178	514571.0144	540276.875	485635.9787
4071	NA	NA	NA	NA	Unmapped	257.1876153	354.2075	11188.3671	12245.13454	12245.31894	8908.3575	9272.27675	4492.517727	12418.84875	13032.59638	6852.628	6413.216333	3732.332615	8928.995063	31777.66588	18245.53127	20238.79795	4339.052615	25629.44971	24561.7285	23058.61579	30090.75409
4084	NA	NA	Orbencarb;Thiobencarb;Benthiocarb;S-4-Chlorobenzyl diethylthiocarbamate	-19.8394097035345;-19.8394097035345	MS1 mz matched	258.0665874	293.6515	42040.05556	36522.11995	37130.0075	35547.94453	73168.416	42654.40422	47244.23111	47864.37483	41154.52011	39189.42926	33880.12481	28645.35372	77214.64794	72628.03638	69927.449	55664.61848	62960.1165	52488.38078	94570.9515	57688.58415
4086	trans-Zeatin	0.9446	NA	NA	MS2 reverse	258.0810507	103.955	1643.798	1976.541667	1498.098	2532.625666	17928.92529	1893.24375	372.6	4816.5425	2170.176	5208.56	4532.9403	9043.332799	4104.771	1829.172017	2720.027018	2011.8	1238.78212	2389.5	2048.600945	1822.128
4087	L-Dopa	0.6485	NA	NA	MS2 reverse	258.0992855	93.682	18056.688	17023.734	16585.98795	15407.77642	9797.760296	25337.37155	28410.2261	11067.65347	36605.93625	20632.17845	37133.4409	40966.659	35445.9105	7359.459774	41000.01537	36201.54433	11045.4729	63430.68237	8966.062667	42999.9178
4089	3,4-Dihydroxy-L-phenylalanine(L-DOPA)	0.6535	NA	NA	MS2 reverse	258.0966737	179.197	6420.941471	6761.370474	5682.15	6231.754286	6804.372635	4316.449292	5627.006	3573.871218	6771.150346	5082.583755	4940.6892	4611.975411	6194.554941	13346.86221	4192.571045	3447.006836	5746.850911	6147.083879	3685.172272	4146.30455
4093	Glycerophosphocholine	0.9914	NA	NA	MS2 forward	258.1112166	415.8645	22176.64126	19137.61123	18725.23267	17994.01106	36002.04693	24485.32667	25931.25971	31774.8268	33294.65084	22514.83824	24444.0366	31828.60007	31182.53509	35831.88538	29323.93154	26638.8989	43121.20258	43974.76132	45130.62096	33965.18642
4099	Lys-Phe	0.686	NA	NA	MS2 reverse	258.1542021	323.686	10530.46917	10732.70061	9603.392727	9314.167333	10583.84368	16039.71989	8799.4822	10983.89248	10384.22531	9143.495357	19964.07284	10024.86613	9130.045	7414.325308	6102.084429	14405.406	13477.06042	13453.64474	11279.19621	10417.19126
4103	Undecanedioic acid	0.668	NA	NA	MS2 reverse	258.1715551	228.0135	2577.753783	2114.594187	2249.061629	2061.350634	3592.228	3648.200858	2904.31487	3636.712	6137.56	13507.10316	2532.261678	1941.782253	2227.453077	4760.379556	1804.751	3408.065934	1889.56875	2231.829834	1957.536	2665.3095
4118	NA	NA	Cyclo[(Z)-alpha,beta-didehydrophenylalanyl-L-leucyl];(3Z,6S)-3-Benzylidene-6-(2-methylpropyl)piperazine-2,5-dione	-6.97304685	MS1 mz matched	259.1425788	394.974	63832.71944	60146.25333	78556.0295	41267.11665	112770.0497	65730.07128	80398.50876	78355.87941	79471.61153	74620.39394	57878.8	88877.8488	138928.17	104738.7144	102518.535	67720.52145	170306.8384	224185.3496	127862.3665	216506.2056
4121	Vigabatrin	0.9653	NA	NA	MS2 reverse	259.1667196	429.8	2344.290667	1995.221889	2270.530294	2320.658143	5090.405056	5473.420278	3807.626667	4693.1275	3923.788	2558.7266	3151.827643	2315.272615	3115.4936	3529.043333	2065.620267	2008.596692	3235.762765	2179.9405	3493.27664	4595.542857
4125	Cycloleucine	0.6122	NA	NA	MS2 reverse	259.1706674	45.145	3801.435154	5866.470522	6957.825982	4732.86	6530.717552	4060.450525	5526.936506	7286.590538	5911.425103	4848.908604	4968.044404	6228.616627	7196.611262	3661.035	5235.355869	4949.50573	7342.96183	6053.631986	5376.378235	6491.515923
4126	NA	NA	13-Apo-beta-carotenone	-5.422186969	MS1 mz matched	259.2041598	235.3375	26823.46154	22622.67692	22017.23218	23305.24371	28387.8275	30829.527	58502.384	37381.9042	29917.21025	26467.37461	28117.71993	29206.05293	12763.18818	15388.555	11540.63936	7591.036857	17962.76426	29628.18025	22372.25336	20735.30031
4127	NA	NA	13-Apo-beta-carotenone	24.79566101	MS1 mz matched	259.2048022	35.982	9012.24	8677.001938	8224.893471	7814.862	6899.370667	4610.585099	706.9705	6874.757143	11859.48987	5626.189695	1911.42	7693.302474	9472.677188	15987.81294	7444.898118	2895.199105	20620.72842	13783.41805	6697.0418	9170.108733
4130	NA	NA	Decanoylcholine;	-20.5399323492838;	MS1 mz matched	259.2509373	324.203	28646.20248	26667.85462	18622.99062	27485.451	27985.59719	32181.54084	35722.721	83272.31392	36203.228	50432.13679	30509.97658	52791.99351	20603.70931	12377.93314	11120.25142	13125.11296	22557.30262	19504.21366	35248.92921	21052.40363
4133	NA	NA	2'-Deoxysepiapterin;Pyrimidodiazepine;2-Amino-6-acetyl-3,7,8,9-tetrahydro-3H-pyrimido[4,5-b][1,4]diazepin-4-one	7.80401670359718;7.68913114174819	MS1 mz matched	260.0551079	242.399	22396.76411	12788.28117	15784.348	15766.29241	17039.56927	17197.26723	24228.49042	30021.71294	21421.5215	13335.85747	20635.15696	13850.1	19461.62259	35970.32793	21527.73588	13021.17412	21390.67235	20430.11765	31581.41433	24620.88429
4136	NA	NA	NA	NA	Unmapped	260.0610932	187.5725	17016.78471	16178.80277	14324.8658	15543.28896	50322.5578	16770.36978	6064.734478	13097.93274	9278.125765	25254.11154	9053.799667	3405.99	27944.4894	23232.9505	12412.29708	23310.17933	5154.853364	11704.83231	35706.79728	10889.775
4138	NA	NA	Mizoribine;	-17.8994604376654;	MS1 mz matched	260.0757978	148.425	3920.514947	3941.876368	3392.9	3670.10195	21239.13505	5914.020789	3685.328	9848.974684	9857.64	13721.76	2100.711053	3151.051349	4904.469625	4000.4315	1826.145882	2957.15885	1500.5604	5995.604667	2076.768235	3569.389941
4143	NA	NA	Dihydrozeatin;Dihydrozeatin;2-Methyl-4-(1H-purin-6-ylamino)butan-1-ol;N6-(4-Hydroxyisopentanyl)adenine	24.1484941213631;23.9680510402153	MS1 mz matched	260.0967312	41.523	7800.093333	6714.536111	6676.8735	6528.24	11048.06806	5623.492	6075.802222	6554.288556	9401.405438	5838.156	5820.738471	6077.292	9087.858722	7380.5	6040.918588	6408.952	6360.5806	5894.680333	16595.76425	3683.468941
4166	NA	NA	Caffeic acid 4-sulfate;Caffeic acid 3-sulfate;	18.6635280594669;18.6635280594669;	MS1 mz matched	261.0039258	39.9775	7605.652583	7861.76	6274.713	6662.852308	7199.7336	19824.72665	19054.048	6266.959448	18889.13473	14187.50627	17639.92646	12197.98477	11108.64465	4808.466667	12288.34857	5460.7	10934.33954	13240.21883	6219.95	3907.634545
4169	D-Glucose 6-phosphate	0.8374	NA	NA	MS2 reverse	261.038453	410.152	1241.110273	1086.968889	1148.386833	926.8900452	1507.465143	1632.26	1008.056517	1220.25518	1404.580879	1499.613066	1306.744835	2273.505667	1789.3146	1303.754683	1717.284474	1428.415889	1914.824997	2299.831505	1685.040598	1558.269621
4172	Oxolinic Acid	0.9998	NA	NA	MS2 reverse	261.0633988	187.55	1731.485714	1736.4255	1482.660647	1665.198333	4588.72875	1924.157353	758.85525	1557.438357	1029.623583	2260.769632	1051.975692	1029.494303	2610.65025	2180.826583	1284.374692	2150.854714	1190.980743	1414.594	3388.221111	1292.537357
4188	NA	NA	Ropinirole;Oxymetazoline;Oxymetazoline;Afrin;Ropinirole	-20.6469251980607;-20.6469251980607;-20.7875893244308;-20.7875893244308	MS1 mz matched	261.1834913	250.2195	1827919.286	1707479.67	1692990.974	1599794.671	2153662.92	890566.9966	2745226.017	1127880.661	2529217.53	669216.0746	3159403.481	2013317.898	3228811.629	2227950.664	1127934.576	679382.123	2999961.186	2738298.147	1509403.435	2622817.254
4193	NA	NA	Xanthopterin-B2;1-(7,8-Dihydro-2,4-dihydroxypteridin-6-yl)-2-hydroxypropan-1-one	7.976486996	MS1 mz matched	261.1908735	203.808	9527.95487	10480.33937	7821.908688	8472.738	8306.130406	12044.01694	7741.346923	7389.147294	9444.428462	18303.993	8281.0245	6805.84629	12955.45472	6277.4625	7652.603	10172.96671	9199.58175	16213.16116	12758.43694	14774.80747
4205	NA	NA	O-Phosphotyrosine;Phosphotyrosine;Phosphonotyrosine	18.2975632419956;18.3879724271925	MS1 mz matched	262.0528752	473.087	48416.704	39763.83054	41872.96354	37091.3641	79155.40144	82893.30595	82781.78125	128024.0693	58155.1278	81022.15755	88767.856	85814.57351	83057.74625	57267.288	110253.8451	129421.4175	109017.4181	125570.1639	95861.376	85098.69474
4213	Duloxetine	0.9999	NA	NA	MS2 reverse	262.1055512	401.53	25857.95035	24537.32153	19391.23865	21622.80935	28742.301	22842.33594	36397.14594	16964.92963	24568.22247	38283.14764	20097.73588	18596.39118	31927.6924	30517.4532	24057.39524	16361.0672	21956.27029	37698.20247	44289.10036	24322.77141
4218	Pro-Phe	0.9999	NA	NA	MS2 reverse	262.1305348	146.294	16882.34877	14383.88654	14797.29533	13849.013	31170.69422	19760.03472	95046.048	26735.63833	108599.9758	34997.68091	28939.50117	22557.18058	92513.7673	61153.03147	46339.30985	7252.040942	53329.48228	136418.5487	32442.82625	71201.83909
4219	NA	NA	(E)-Monocrotophos;Selfotel;N-Acetylphosphinothricin;L-N-Acetylphosphinothricin;N-Acetyl-L-Glufosite;N-Acetylphinothricin;Monocrotophos	2.24050976072779;2.24050976072779;2.24050976072779;2.24050976072779	MS1 mz matched	262.1312658	373.8825	160450.2932	120226.0179	138618.7401	143178.802	176373.7824	275069.4054	189175.6533	347680.4317	160634.4865	155865.2676	141048.9409	105557.7255	149035.693	233762.6965	129962.5038	219538.9631	129403.518	201203.0179	259808.7277	196796.3919
4223	NA	NA	O-Phosphotyrosine;Acrifoline;Inundatine;Bufuralol;Hexylcaine;Piperocaine;Metycaine	-4.42664579636311;-21.656534808972;-21.656534808972;-21.656534808972;-21.656534808972;-21.656534808972	MS1 mz matched	262.1672439	286.197	142489.1493	128293.0257	122924.2544	128132.5712	170945.2745	131924.7853	99143.99183	98412.321	112865.4578	204577.0711	104845.8305	121449.2678	237470.6311	88928.74406	162488.2889	151486.4212	175506.2933	208354.7067	139102.3111	258728.8845
4228	NA	NA	NA	NA	Unmapped	262.1898004	305.596	71721.96505	63170.01158	54704.12805	51367.17784	107403.907	87726.94316	173691.9009	131982.5	181699.5827	83524.23858	70844.511	86639.28821	117975.9667	81057.1635	91057.85963	148786.9564	135595.7428	119150.3185	154633.9833	86220.59037
4240	Guanfacine	0.692	NA	NA	MS2 reverse	263.0492995	39.919	1255.584867	1500.075	1547.084172	1496.415789	7884.376162	18980.31302	19034.38786	7578.927052	20306.94488	13638.80728	18633.20974	13329.22701	1886.897294	1891.305882	1723.5855	5976.964402	3316.9205	1900.2229	1879.467824	5095.880853
4245	L-Histidinol phosphate	0.7132	NA	NA	MS2 reverse	263.0893023	432.0555	7808.34	7068.021	7792.06565	6020.641333	11306.7541	10574.95195	16512.28579	12762.373	14671.18395	11688.2763	9144.066091	8928.17815	14117.8623	20443.877	11502.4527	9365.7315	19583.1774	20115.35068	13012.615	17890.17785
4259	NA	NA	L-Menthyl acetoacetate;	22.7145030630959;	MS1 mz matched	263.1735783	336.812	131542.6163	134178.0895	99917.12083	106640.6257	197919.3816	117931.7648	275009.0658	111674.766	184842.8286	91573.82	143551.1304	145871.313	209351.2912	142830.9777	125459.9213	104567.6594	128509.3682	163543.0543	180592.5637	118077.8152
4266	Linoleic acid	0.7244	NA	NA	MS2 forward	263.2386985	35.729	38443.125	35785.69976	32071.17732	30061.45635	13677.26176	8664.416526	15452.03375	16918.89668	11798.78053	10762.67737	14634.837	28910.54232	25738.98405	42231.4992	25858.99782	7240.089353	33948.93185	29961.62364	11866.35	32671.75985
4282	4-Pyridinecarboxylic acid	0.8262	NA	NA	MS2 reverse	264.099151	373.112	3287.69	2384.8	2242.520364	3093.31	2194.393333	2859.472875	2461.85658	4928.139	1943.76875	1435.514286	2290.106333	1416.15	2723.525214	1538.46	2043.177	3642.408	1338.655	1739.89	5099.441571	1867.6
4285	Gly-Gln	0.8844	NA	NA	MS2 reverse	264.1200183	365.004	3352.177714	4385.546846	3267.997	2875.539917	3702.068571	2448.56	4562.4788	2530.051455	3462.741	2176.952727	3492.212308	3142.615	3404.8875	3990.804588	2966.734286	2853.550615	3726.009846	3578.685	4057.2108	3341.812286
4292	NA	NA	N-(Heptan-4-yl)benzo[d][1,3]dioxole-5-carboxamide;	-24.3832328882408;	MS1 mz matched	264.145727	365.635	10848.54365	10283.101	13200.8796	12587.94333	12182.49861	16391.68906	13287.27591	16329.99739	15110.29333	9344.626667	13319.62579	11808.25412	10048.33	8438.524133	10520.71542	21310.89928	26112.52389	10615.8442	10052.6922	9127.902643
4293	NA	NA	2-Ethyl-5-methyl-3,3-diphenyl-1-pyrroline;demethylmaprotiline;Protriptyline;Nortriptyline;Nortriptyline;Protriptyline	-21.3601684949618;-21.3601684949618;-21.3601684949618;-21.3601684949618;-21.3613084294771;-21.3613084294771	MS1 mz matched	264.1617784	150.5935	6226.576857	4919.92	6173.238731	5993.945036	24284.21668	5368.571111	14624.00558	14956.96125	21373.9461	7400.833333	9457.443579	16748.88158	9071.684632	4015.889654	7996.859	7192.03755	3956.638889	7552.892222	10046.66429	4746.827368
4313	NA	NA	Acetyl-N-formyl-5-methoxykynurenamine;di-Hydroxymelatonin;Alpha-N-Phenylacetyl-L-glutamine;Phenylacetylglutamine;alpha-N-Phenylacetyl-L-glutamine;N2-(2-Phenylacetyl)-L-glutamine;Formyl-N-acetyl-5-methoxykynuremine	3.75978271913094;3.75978271913094;3.75978271913094;3.78628682649794;3.78628682649794	MS1 mz matched	265.1213004	49.243	643144.9943	937200.4033	893370.094	919813.8847	1026742.035	14507.33916	1360024.193	602842.3309	25942.8694	706667.9022	39411.15817	1382059.229	288287.1632	566349.8507	34189.298	75793.5134	621199.1665	737987.1993	92746.4637	350990.797
4318	Val-Ser	0.6762	NA	NA	MS2 reverse	265.1451771	38.469	4975.45605	5060.289164	4254.335147	4261.959625	6183.524842	3720.359302	4943.108905	4523.887368	4967.406444	3406.859172	4712.115474	5890.5105	4737.940579	5476.799263	4497.954548	3399.615143	4552.194308	3494.17	6826.7979	3651.341667
4323	NA	NA	2',2'-Difluorodeoxyuridine;13-Hydroxylupanine;13-Hydroxylupinine;(+)-13alpha-Hydroxylupanine;Tetracaine;Amethocaine;Ammothamnine;Oxymatrine;Matrine N-oxide;Lamprolobine;Nuttalline;Sophoranol;5-Hydroxymatrine;17-Hydroxylupanine	-15.6103971906972;-19.0170631204173;-19.0170631204173;-19.0170631204173;-19.0170631204173;-19.0170631204173;-19.0170631204173;-19.0170631204173	MS1 mz matched	265.178776	273.4175	240589.8228	188640.605	215805.7378	228453.7826	287033.2335	395857.1832	254086.8344	376653.0752	273092.3941	376998.6952	270299.5067	204113.7638	282765.5207	235268.3939	308700.3877	420412.5643	279310.0053	311412.6817	335403.85	300427.2494
4325	NA	NA	2-O-Caffeoyltartronic acid;Bikojic acid;all-trans-Dehydroretil;Dehydroretildehyde;Dehydroretildehyd;(all-E)-3,7-Dimethyl-9-(2,6,6-trimethyl-1,3-cyclohexadien-1-yl)-2,4,6,8-notetrael;alpha-Retinene;3,4-Didehydroretil;3-Dehydroretil;all-trans-3-Dehydroretil;3-Dehydroretildehyde;all-trans-3,4-Dehydroretil;Dehydroretil;Retinene 2;trans-3-Dehydroretil;Vitamin A2 aldehyde;11-cis-Dehydroretil	-17.7177421926608;-17.7177421926608;-1.41744248023121;-1.41744248023121	MS1 mz matched	265.1966213	35.987	10438.16118	10964.2597	11083.63847	8714.803235	8723.926	5170.4	8720.695462	6048.724	7367.9925	4449.604889	8058.661714	11905.80529	12508.37412	13913.2755	10665.46425	3915.639043	10299.4509	9257.037	8514.45	11731.99289
4327	alpha-Farnesene	0.7145	NA	NA	MS2 reverse	265.2174103	32.064	2906.840469	2637.178571	3227.074691	1779.030909	1255.665273	1357.065839	2469.830921	1933.544231	1756.306667	790.398	2953.591309	2556	2458.61	3936.941558	2107.578	1538.210659	2026.897469	1597.368	1985.533846	2258.938506
4343	Molsidomine	0.9932	NA	NA	MS2 reverse	266.0985435	344.4785	2638.4801	2524.844375	1890.343571	1673.032385	3090.878	3533.205412	2275.149802	5284.166634	2895.515875	4581.007099	3818.576937	2572.907512	2888.112688	1931.964882	3246.781364	5543.618182	2060.6045	3184.988053	2388.867536	1907.535706
4344	Ser-Pro	0.6808	NA	NA	MS2 reverse	266.1074823	374.705	8056.394	8089.491958	6376.8785	7013.48	6205.439222	8528.330905	9079.500185	9588.478625	7252.56587	6942.586444	6218.622778	8614.967591	12469.73037	10350.48211	7881.634	12643.9092	13718.53159	11956.73542	13599.3355	14414.94443
4345	Diethylcarbamazine	0.7627	NA	NA	MS2 reverse	266.1239776	49.225	69954.03714	99660.60385	96069.58778	94747.79665	110495.1193	2593.7982	145329.2065	66828.33639	6607.185	74625.15226	5583.693941	165752.5132	34849.29	60114.44124	5578.105737	9581.932889	65009.54147	81291.955	14190.62713	41508.15513
4346	Pro-Trp	0.9942	NA	NA	MS2 reverse	266.1252315	389.44	10562.7943	8468.876619	7864.457125	7335.693455	11422.76439	11827.79092	15197.0259	11110.94429	12646.75991	11374.3	9603.843	9605.118792	13018.75364	13229.6788	12211.91933	10013.59858	16146.38309	17309.73968	14758.64848	15935.73907
4349	NA	NA	E-10-Hydroxydesmethylnortriptyline;Lansiumamide C;Mukoenine A;N-Desmethyldoxepin;	-21.1358495377628;-21.1358495377628;-21.1358495377628;-21.1358495377628;	MS1 mz matched	266.1410601	223.4345	25894.89274	37011.17627	22917.45956	36967.78506	20151.25363	68334.14746	23378.42623	57488.69329	32289.67783	38909.79925	48920.14154	14554.66727	32891.29331	26597.18797	28453.26294	46023.30056	11668.33671	59795.59044	48381.06783	22239.05118
4353	NA	NA	Mirtazapine;Antazoline;Mirtazapine;Brevicolline;Acridine orange;3,6-Bis(dimethylamino)acridine	15.1958513643507;15.1958513643507;15.1868000163002;15.1868000163002;15.1868000163002	MS1 mz matched	266.1619269	451.074	30993.27885	28015.88	26044.97385	30390.57875	55555.76455	59660.9559	58474.5634	69960.54065	64248.1189	56310.392	50854.716	39171.49125	34977.57175	26083.7702	24789.3776	27041.56615	30134.1942	24645.07835	31717.85447	23215.3298
4368	Pro-Glu	0.9554	NA	NA	MS2 reverse	267.0948496	339.311	2736.484615	2122.295071	2373.866857	2678.334188	1398.133333	1989.687068	4774.300667	5182.818733	2152.8625	2528.850727	2811.813	1845.003	1720.5	1581.733398	1903.569509	1810.753333	2941.780588	2121.66325	2855.4983	3511.146529
4370	Erythritol	0.7785	NA	NA	MS2 reverse	267.1105692	375.2225	5574.28	3842.558	3377.957143	4045.226667	7574.326667	9478.659722	13409.37818	18368.79785	19071.96	10559.2695	8262	6954.404917	4862.283643	3702.425	3398.044444	4878.241667	4725.414067	3327.954545	5713.601667	3540.71
4371	His-Glu	0.6405	NA	NA	MS2 forward	267.1122369	348.165	1589.144254	1872.029336	1862.967041	1405.85641	1997.395289	1668.462667	2743.643779	2340.716154	2125.306563	2553.184304	2111.802662	1756.45224	2409.196966	2891.737227	2353.315996	2411.9682	3282.428571	4561.151176	2920.959	2566.760787
4376	NA	NA	Tropicamide;Tropisetron	-15.7587927195883;-15.8365666321797	MS1 mz matched	267.1469207	267.129	10888.95868	13171.93326	14314.21563	11265.56726	9145.511933	8277.235687	11115.9412	6978.671167	8790.472	7351.478278	11131.31132	11452.79368	8534.315563	9776.46	8690.0125	6322.14	13102.07006	11857.05728	10827.06158	14636.79
4392	Adenosine	1	NA	NA	MS2 forward	268.1070452	159.6355	605999.2188	604890.6614	560832.3412	561268.0623	824745.7419	3657221.714	803655.3118	98296.10394	614382.3377	1010578.555	1654858.238	192228.2927	567794.5306	111732.8696	96286.86613	842856.2858	208937.6767	272965.9429	82725.66326	533982.8506
4393	Deoxyguanosine	0.9997	NA	NA	MS2 forward	268.106182	213.915	11937.822	10943.52661	10079.21573	10833.01519	25217.45059	6363.581022	8858.618176	22378.95714	11212.10232	9022.745143	6923.375381	11413.35	9966.426667	24962.88987	9845.108	3709.307947	18640.88979	7513.997933	22113.55733	10613.8296
4411	NA	NA	Dimethylallylpyrophosphate;Isopentenyl pyrophosphate;Magnesium sulfate;Magnesium sulfate heptahydrate	21.0328352313314;21.0328352313314;1.21945915353087	MS1 mz matched	269.0019821	344.6965	3650834.073	3149078.905	3047398.861	2720864.918	3883749.224	4993757.059	4380710.78	5893761.552	4248426.682	5005954.245	5646181.124	5166058.524	4244926.687	3082158.682	4846516.947	6633835.683	4439014.783	4263970.211	5589847.888	4298657.344
4421	Inosine	0.9996	NA	NA	MS2 forward	269.091033	203.155	376438.144	348807.8858	339652.5174	347688.9051	450566.4735	366221.9062	462092.9784	455787.675	454898.3322	345520.2497	267964.8979	337211.6222	449065.1299	571375.4049	435424.7884	389937.7296	588705.6448	559287.243	654608.8967	459341.6046
4424	His-Met	0.9898	NA	NA	MS2 reverse	269.1094023	159.6355	49115.094	51812.23922	49305.0288	47072.19533	70416.02081	366722.169	68817.10653	10538.14624	55765.445	87939.29888	139201.218	17854.12157	48546.95057	14301.98214	11108.67283	72931.29339	22651.76088	25617.09316	11494.98527	45859.90067
4450	(-)-Medicarpin	0.9924	NA	NA	MS2 reverse	270.0935673	203.642	33876.045	32064.27756	29370.3615	30326.68924	36557.94343	35004.64106	44975.21111	40156.45167	45048.99305	30967.8625	26302.04147	31325.44	38483.72944	49539.88433	40210.63944	34983.603	52932.249	51706.94089	61179.1572	42693.71289
4452	NA	NA	alpha-(p-Methoxyphenyl)-6-methyl-2-pyridineacrylic acid	-0.743203773	MS1 mz matched	270.1119124	366.934	18554.2115	17811.59114	16083.417	18894.44863	22081.13111	18915.69778	15974.80306	15994.077	20021.06444	11674.88262	19082.30712	21987.99505	19048.9	21308.16363	19529.6846	16728.15165	19140.16731	22659.60958	19403.72	18241.02653
4454	NA	NA	Threoninyl-Lysine;Lysyl-Threonine;Meperidine;Pethidine;Ketobemidone;beta-Eucaine	-0.834300323990856;-0.834300323990856;-16.9932334562672;-16.9932334562672;-16.9932334562672	MS1 mz matched	270.1357621	222.0825	18597.6	15508.8	15494.63357	15857.20333	32319.8055	33281.16887	26729.02742	31205.06237	26579.66667	46477.32906	24497.02224	13521.24232	8918.14175	12271.12588	6484.26	25533.032	6104.184786	7068.696263	5738.530875	8528.488583
4462	NA	NA	NA	NA	Unmapped	270.2444709	36.042	5989.33493	3944.820563	7147.398698	4201.628185	2978.105684	3418.162548	2025.255333	3191.183259	2116.71	3086.689316	4547.309829	5601.836313	2320.459	2964.772235	3276.519938	5872.78652	4113.761486	4747.236269	2277.873061	1483.846813
4508	Pro-Arg	0.8409	NA	NA	MS2 forward	272.1732192	433.5125	10214.836	8584.49385	9348.07387	10212.267	16804.62253	9300.9	10876.15005	12679.79155	9882.925619	10671.96026	12535.08657	12307.81685	9804.6015	12912.777	11930.58336	9608.5503	10436.73267	8019.984474	10119.03628	12874.1469
4509	NA	NA	NA	NA	Unmapped	272.1878752	199.109	10957.94188	10354.49143	10115.92096	10256.6221	15237.62267	15434.10933	15836.34824	8618.84659	26857.21695	13611.30712	19303.82219	17774.40706	16094.52754	9505.77893	14316.488	7375.089	15325.61294	22137.50756	24010.36068	12891.60055
4523	Acetylglycine	0.7586	NA	NA	MS2 reverse	273.0451671	349.5905	7028.500368	6224.56728	5927.712	6235.692	7078.8	12271.93737	10260.6615	13647.67615	11653.6552	14068.41563	15094.52078	15291.62024	9469.746667	9016.529	13168.19636	15447.33806	13287.625	14077.57025	12705.94111	11125.88414
4526	NA	NA	Pyridine N-oxide glucuronide;1,2-Bis(4-nitrophenyl)ethane;4,4'-Dinitrodibenzyl	7.25235799294246;-2.57277555067436	MS1 mz matched	273.0862292	158.352	16158.86714	16618.45838	14937.0834	14309.66333	28153.00444	9811.677434	20987.80978	23992.9872	21941.08122	13152.24225	9436.972563	8835.50875	40154.148	46052.01536	33324.5339	21904.40271	37172.961	29843.24657	43683.44872	20699.91733
4531	NA	NA	Isocurcumenol;7,9-Illudadiene-3,14-diol;alpha-Rotunol;2-Methyl-4-phenyl-2-butyl 2-methylpropanoate;1,10-Epoxygermacrone;Curcumenol;Zerumbone oxide;beta-Santalic acid;Dehydrocurdione;Oxysolavetivone;3-Phenylpropyl hexanoate;Rishitinol;3,7-Bisaboladiene-2,8-dione;Cyclodehydroisolubimin;Marasmene;4,6-Decadiyn-1-ol isovalerate;(Z)-alpha-Bergamotenoic acid;Curcumenone;Epiacoronene;Procurcumenol;7-Hydr…	-8.45525819714483;-8.45525819714483;-8.45525819714483;-8.45525819714483;-8.45525819714483;-8.45525819714483;-8.45525819714483;-8.45525819714483;-8.45525819714483;-8.45525819714483;-8.45525819714483;-8.45525819714483;-8.45525819714483;-8.45525819714483;-8.45525819714483;-8.45525819714483;-8.45525819714483;-8.45525819714483;-8.45525819714483;-8.45525819714483;-8.45525819714483;-8.45525819714483;-8.…	MS1 mz matched	273.1228653	255.197	55458.2061	46798.15915	45283.68225	46755.1075	59325.53356	69898.7577	49044.02219	66802.70596	59941.14871	52992.04511	61703.14839	48625.70329	52105.53636	53969.265	57111.696	79448.45513	47945.71036	54706.55956	63047.47144	56358.7535
4564	5'-Deoxyadenosine	0.9999	NA	NA	MS2 reverse	274.088859	158.373	2375.094286	2622.842308	2633.6055	2284.9095	4622.33	1980.2965	3460.602438	3345.107786	4331.986163	2304.13	2255.270111	2793.113053	5971.621818	6255.137778	5001.263	3043.84	4651.892167	4362.615	6991.7552	3154.8
4566	NA	NA	NA	NA	Unmapped	274.1083871	308.9025	174823.3588	128738.8621	158006.9906	91403.9238	373279.6664	99546.335	56987.6175	301748.5171	71869.55143	70808.80707	49773.89286	78685.03039	131101.3457	11549.9032	356499.5816	61019.58224	86538.06	199865.2309	758913.1169	1226441.545
4579	Ile-Thr	0.9936	NA	NA	MS2 reverse	274.1778985	87.338	14544.73463	15561.4592	14167.99232	11643.75333	16581.69508	9677.735721	17117.6364	18013.45298	27780.5433	12557.3583	5124.5656	12206.86354	19168.5308	30840.40125	12034.20059	8666.409583	64738.26997	37465.19272	6756.99885	9585.846158
4581	Arg-Val	0.7686	NA	NA	MS2 reverse	274.1892882	517.4055	2517.228714	2358.899889	2091.827571	2534.14981	3507.681882	2989.55085	3065.425875	4388.155917	3410.393263	3310.655778	3673.792	1638.882571	3865.07865	3403.319111	2853.373176	2979.399368	4972.141111	4875.463667	5226.786	4399.143833
4582	Cyclopentolate	0.9701	NA	NA	MS2 reverse	274.1810212	356.864	2757.847017	2827.132233	1625.055222	2688.139453	1213.414124	832.6322428	1197.388	2898.522833	3051.675537	1540.502548	1587.041219	12021.15572	2152.812412	3465.195608	4118.781944	1337.014366	3247.616284	2529.48208	2437.186032	1145.024444
4585	NA	NA	N-Isobutyl-2,4,8,10,12-tetradecapentaenamide;	-19.5180057666332;	MS1 mz matched	274.203932	193.704	35648.90974	31623.43778	29512.83176	30318.20856	24183.712	45704.4215	36445.07711	14329.61795	64820.76317	54419.1495	52268.839	38088.40969	65186.33228	17017.60876	40776.75429	24111.56579	41141.75208	73743.40784	65185.683	58974.80508
4589	Palmitic acid	0.7821	NA	NA	MS2 reverse	274.2763036	55.285	77341.35653	82155.57941	80696.40218	61504.52933	39219.91353	47984.692	11394.34412	13041.27093	7218.484565	10819.99279	22442.03917	22395.46211	10419.04296	12040.18	19624.91097	25531.98267	23486.27739	16639.06021	13469.76664	41031.81695
4599	NA	NA	xi-1-Ethoxy-1-pentyloxyethane;1,1-Dimethoxyheptane;1,1-Diethoxypentane;	10.4285874114442;10.4285874114442;10.4285874114442;	MS1 mz matched	275.0207589	36.8095	180777.1381	185519.2912	162928.1753	155793.9126	143165.4186	349468.8648	473479.9486	143330.5773	382300.8741	316846.3797	371795.0692	366477.1223	280158.9773	140888.7337	308602.659	135243.2553	227421.2073	297290.5811	138881.7724	123348.6083
4602	1,2,3-Benzenetriol	0.9622	NA	NA	MS2 reverse	275.0543477	382.543	3664.525778	3018.731667	3335.943188	2903.360091	4095.267647	4125.8182	7178.4625	4920.6625	5348.536286	4924.327588	2820.4325	4315.106857	4729.538333	5222.144923	5749.307056	2925.0656	7271.22	7993.228	4952.208389	5592.968571
4607	NA	NA	(1xi,3S)-1,2,3,4-Tetrahydro-1-methyl-beta-carboline-1,3-dicarboxylic acid;2,3-Dihydrothiemycin	5.99462909022022;-6.2021454316566	MS1 mz matched	275.1050646	205.644	350774.2405	295756.1783	302783.077	303805.0474	457901.5497	477665.747	457850.1659	408690.8474	426809.6725	293520.3825	547512.2674	336931.8944	462567.9925	279133.7853	390741.6235	391935.8368	447118.0999	522148.3907	406792.2528	439162.88
4608	4-Aminobenzoate	0.908	NA	NA	MS2 reverse	275.1049836	47.8185	9883.931647	12672.96909	13461.51817	13738.92983	12667.11508	8947.818824	13261.89496	14243.03259	13193.53447	12565.77344	10222.07303	10747.48235	10705.46477	11529.98	10026.37776	8085.219353	14640.054	12949.06218	14046.00765	16016.46551
4609	Anthranilic acid (Vitamin L1)	0.8014	NA	NA	MS2 reverse	275.1051205	267.146	48481.35208	45354.28175	44634.02733	48670.01067	161795.7489	56094.38023	58575.708	19169.20296	79183.44893	18522.71893	75632.37231	39821.4163	127519.4523	46292.57976	41671.6531	33484.34	97848.02314	224256.342	58549.836	115397.815
4611	NA	NA	Histidinyl-Proline;Prolyl-Histidine;	3.01282425055257;3.01282425055257;	MS1 mz matched	275.1125562	246.738	29894.44778	26078.405	26206.62233	24638.85146	1515.717957	3090.818462	4472.224214	8486.37185	3681.44	4896.906667	1668.5669	2872.458037	1687.667839	1393.426667	1763.764167	2590.032167	3245.846341	1655.134981	4614.4275	2146.117747
4612	5-Methylcytidine	1	NA	NA	MS2 reverse	275.1374618	396.685	38530.674	29018.79129	30895.36667	29148.53833	43785.88235	38891.64669	49163.66159	38927.88831	36736.55692	44012.21143	43429.527	37618.7	39935.99077	62894.70193	42509.72293	26985.66924	114830.3856	68901.14571	98043.316	64136.30567
4621	NA	NA	Rhodinyl phenylacetate;(10Z,14E,16E)-10,14,16-Octadecatrien-12-ynoic acid;Nandrolone;1-Phenyl-1,3-dodecanedione;Citronellyl alpha-toluate;ndrolone;Cinmethylin;17beta-Hydroxyestr-5(10)-en-3-one;Prenortestosterone;Empenthrin	-4.66860456794261;-4.66860456794261;-4.66860456794261;-4.66860456794261;-4.66860456794261;-4.74118076559396;-4.74118076559396;-4.74118076559396;-4.74118076559396	MS1 mz matched	275.1989971	248.919	100129.831	89375.97674	84374.76829	80357.86181	109042.56	61617.14708	78692.51389	93188.6752	141101.1656	62291.50654	131670.7001	95024.17961	133890.5929	80018.07528	48770.27713	49912.78288	135879.4733	140729.627	64243.15847	140961.1163
4625	Lys-Lys	0.9973	NA	NA	MS2 forward	275.2095323	551.501	1763.835	2980.091842	2044.438554	2821.728105	6381.168788	5659.40075	3531.697931	11412.87469	5490.062769	7603.814167	5853.408	6338.3314	4963.891846	3118.432262	6491.082889	7504.5852	3831.118857	4482.6252	9269.5785	3236.91368
4637	Kinetin	0.9914	NA	NA	MS2 reverse	276.1078247	205.648	45890.72613	42921.63581	43358.0615	40478.79079	59842.19088	60883.88306	58624.06789	56026.1754	54790.83675	44773.34616	70666.75084	46159.719	64598.91667	37346.91747	50903.86595	55783.28725	55933.449	72420.59263	56802.39342	58674.14778
4642	L-Pyroglutamic acid	0.9819	NA	NA	MS2 reverse	276.1152735	246.3515	2916.2575	2447.15625	2317.919769	2516.698455	1436.301739	2151.648575	774.7761688	632.408	1214.202257	575.3454545	1309.672502	368.0083333	961.204149	698.8456285	307.092	443.864625	910.697113	789.817131	509.466	933.788225
4645	NA	NA	Fepanil;Phepronil;Sisthane	-3.555093481	MS1 mz matched	276.1472415	374.9845	142350.9627	127191.7611	149360.4809	135607.9317	120446.2503	199292.4915	132620.5928	144397.1963	138010.9104	169764.1996	102965.0627	99823.21071	198334.152	173203.3941	117353.7656	141361.0263	261063.9223	178081.4345	238988.5986	251993.0488
4646	NA	NA	Epsilon-(gamma-Glutamyl)-lysine;L-a-glutamyl-L-Lysine;Homatropine;Annotine;Annotinine;Norhyoscyamine;Epinorlycoramine;Dihydro-beta-erythroidine	-3.71145547734792;-3.71145547734792;-18.1732212838955;-18.1732212838955;-18.1732212838955;-18.1732212838955;-18.1732212838955;-18.1732212838955	MS1 mz matched	276.1470996	361.576	174591.2815	176987.5629	162319.5747	153803.1644	114934.668	151787.8333	239451.1849	149620.8422	294869.4856	506903.5563	131414.0433	173099.0294	303720.6098	175701.1335	248475.4105	173602.6187	234172.9492	265412.745	265635.0853	216045.0955
4650	.gamma.-L-Glu-.epsilon.-L-Lys	0.8458	NA	NA	MS2 forward	276.1571233	431.495	8732.798571	7527.104	8568.087063	7709.2725	15723.23581	17091.11479	13781.45308	24425.30406	13720.6482	17482.59275	15529.99524	10432.6348	13571.80144	12852.7152	18921.37513	15844.90331	13524.29792	10642.38533	15561.50979	14098.95291
4651	Glu-Lys	0.7357	NA	NA	MS2 forward	276.1568285	386.8615	3366.392857	2328.388	2304.648167	2657.2	4619.41	2864.332452	5105.496667	5869.361667	4579.214	3119.283333	2915.65155	3561.356	3293.5425	5516.84	3267.264	3081.748792	5215.766667	3696.048413	3754.745	3820.147247
4678	NA	NA	5,7-Dihydroxyisoflavone;Daidzein;(Z)-4',6-Dihydroxyaurone;5,7-Dihydroxyflavone;Chrysophanol;Phomarin;Hispidol;Chrysin;5,7-Dihydroxyflavone;Primetin;5,8-Dihydroxyflavone;Anhydroglycinol;3,9-Dihydroxypterocarpen;Daidzein;Alizarin 2-methyl ether;1-Hydroxy-2-methoxyanthraquinone;Chrysophanol;Chrysophanic acid;1,8-Dihydroxy-3-methylanthraquinone;Digiferrugineol;1-Hydroxy-2-hydroxymethylanthraquinone;1…	4.29508376710106;4.29508376710106;4.29508376710106;4.29508376710106;4.29508376710106;4.29508376710106;4.32972168945778;4.32972168945778;4.32972168945778;4.32972168945778;4.32972168945778;4.32972168945778;4.32972168945778;4.32972168945778;4.32972168945778;4.32972168945778;4.32972168945778;4.32972168945778	MS1 mz matched	277.0481693	365.204	5886.1946	5468.45	5107.1316	5795.755929	7288.182857	5744.760733	5819.423267	7954.554286	5595.967	6384.7784	5817.377333	5288.713333	6406.067143	9141.791276	5442.267625	8271.701533	7084.227857	8709.849	10154.19406	6836.984
4679	NA	NA	p-Hydroxyfelbamate;2-Hydroxyfelbamate;L-Agaridoxin;2-Hydroxyfelbamate;p-Hydroxyfelbamate	2.8666977111219;2.8666977111219;2.8666977111219;2.75492610302249;2.75492610302249	MS1 mz matched	277.0783706	182.25	3146.721882	4215.096789	3504.48	3533.865625	7170.3365	2856.912333	6337.117733	3323.904	7237.683	4495.112312	5120.588571	3628.262105	3482.453333	5780.715	4404.91952	1804.72	5850.804706	3589.624133	2426.926154	3208.98
4681	Melatonin	0.9895	NA	NA	MS2 reverse	277.0912943	297.3865	10039.21613	7289.7684	7871.611429	8434.325933	6431.547556	6534.325171	6756.348333	8933.378692	3445.10025	3750.905	5221.834467	6858.822	5197.46	13116.82737	7474.995571	4622.118083	5214.938615	2831.044286	7826.927429	5606.730769
4686	gamma-L-Glutamyl-L-glutamic acid	0.9571	NA	NA	MS2 forward	277.1062185	430.95	15691.8835	11377.81622	16545.699	13161.00695	32756.00154	23838.42306	31443.34565	63796.65844	28583.0914	14836.4524	30912.2276	17107.53805	76942.6187	28484.94293	39266.03824	35530.0998	41112.92	57098.81789	55593.49491	48489.56514
4690	Trigonelline	0.828	NA	NA	MS2 reverse	277.1206481	194.3595	624.9111111	817.8596344	718.4079415	738.7527793	764.8051667	958.8	874.9484253	1050.434	652.2375488	714.0546036	587.7816162	636.8672529	717.7395303	812.4278739	725.5769231	686.2619019	798.9125344	1013.814819	792.0177778	731.2080994
4691	L-Saccharopine	0.9982	NA	NA	MS2 forward	277.1414177	421.901	6917.48998	5199.135333	5714.389333	4472.060727	14157.02893	13231.1	10082.6572	5470.236	15170.54231	13270.3125	13822.39473	11101.94702	15102.43693	14609.276	11392.506	11738.93139	11812.21736	46216.68513	19276.39761	13899.1314
4692	Met-Lys	0.6711	NA	NA	MS2 forward	277.1497855	361.546	20042.9081	19218.69235	19063.39667	16922.87667	15040.39756	18642.8	24117.96411	17083.484	28813.28286	49466.41071	17684.93353	17834.57657	32574.05337	19793.16	24692.27895	21519.68357	23903.7187	24900.12	27470.123	23232.09467
4696	NA	NA	Panaquinquecol 2;Ginsenoyne K;Ginsenoyne C;[8]-Shogaol;Cyclandelate;Panaquinquecol 7;Buddledin A;[6]-Shogaol;Shogaol;Sugeonyl acetate;Onchidal;[E,(+)]-2-[(E)-2-Acetoxyethenyl]-4-(2,2-dimethyl-6-methylenecyclohexyl)-2-butel	19.3234269820354;19.3234269820354;19.3234269820354;19.3234269820354;19.3234269820354;19.3234269820354;19.4849233721242;19.4849233721242;19.4849233721242;19.4849233721242	MS1 mz matched	277.1778812	278.4825	43455.52647	45709.80941	37471.62512	32536.72059	54988.36413	37007.1975	36117.59167	50563.21805	32056.57335	55106.77754	35664.09094	36311.95512	35583.73933	38194.25206	29787.054	40864.50267	49785.61818	62061.0454	32108.118	34882.05794
4697	NA	NA	Panaquinquecol 2;Ginsenoyne K;Ginsenoyne C;[8]-Shogaol;Cyclandelate;Panaquinquecol 7;Buddledin A;[6]-Shogaol;Shogaol;Sugeonyl acetate;Onchidal;[E,(+)]-2-[(E)-2-Acetoxyethenyl]-4-(2,2-dimethyl-6-methylenecyclohexyl)-2-butel	-9.21380510017831;-9.21380510017831;-9.21380510017831;-9.21380510017831;-9.21380510017831;-9.21380510017831;-9.05231331866035;-9.05231331866035;-9.05231331866035;-9.05231331866035	MS1 mz matched	277.1778001	262.6445	7849.310819	5992.039648	6491.274545	6597.837552	12498.66826	9002.481567	6052.629822	13275.77727	7552.299545	10433.55895	6757.256909	6755.467273	8562.152	15595.86862	8192.597636	10469.86992	9989.135509	10862.23081	10144.983	6774.818
4720	Pro-Tyr	0.9999	NA	NA	MS2 reverse	278.1212161	267.132	6841.679143	5818.635333	5311.969412	5531.985714	8562.142067	7723.912625	6410.1358	6302.032083	6227.537333	5640.068	8294.9932	5766.565125	8066.3973	5698.764615	6709.85	7309.18	7198.788214	9019.279133	7893.993308	7721.91
4740	NA	NA	Ethyl 3,4,5-trimethoxybenzoate;3-Carboxy-4-methyl-5-propyl-2-furanpropionic acid;3-(3,4,5-Trimethoxyphenyl)propanoic acid;Isopropyl 3-(3,4-dihydroxyphenyl)-2-hydroxypropanoate;11H-Benz[bc]aceanthrylene;4H-Cyclopenta[def]chrysene	-24.0466699048887;-24.0466699048887;-24.0466699048887;-24.0466699048887;0.416503709604116;0.416503709604116	MS1 mz matched	279.0508663	158.999	8054.8	7266.006807	6669.510615	6888.18875	2783.674667	4531.5956	6719.103214	6620.800846	10900.6994	7840.699067	8711.554167	6698.4234	12285.63138	3162.5625	7914.200444	4779.719769	7526.414437	7078.418769	11245.85	10561.51385
4741	NA	NA	Isovalerylglucuronide;Tuliposide A;6-Tuliposide A;6-O-(4-Hydroxy-2-methylenebutanoyl)-D-glucose	2.99316612126652;2.87666100213721;2.87666100213721	MS1 mz matched	279.1069483	25.649	11892.42383	14360.50429	11202.705	10581.4	10341.41155	12013.123	11697.05243	13141.84523	13239.08308	11389.96385	11331.91667	14038.32772	12375.37058	10972.8	11367.66857	8500.96	9667.055167	11114.18308	6031.482	14486.54531
4742	5-Methyl-5,6-Dihydrouracil	0.6769	NA	NA	MS2 reverse	279.1121891	311.173	5614.725938	5022.973895	4130.505615	4054.891857	3344.253333	4101.854111	6725.641333	4821.811444	2974.625556	8436.765048	8765.987063	4743.186	4218.8236	5748.518667	7312.884417	8714.146273	4679.2098	7996.2197	10437.196	5117.540636
4747	Phthalic acid Mono-2-ethylhexyl Ester	0.9976	NA	NA	MS2 forward	279.1622347	31.5725	175321.4615	181134.482	167998.8782	156308.7394	151434.2191	191167.4485	109994.1285	179395.7963	229698.275	141614.3524	192639.4734	170681.1496	204033.3464	176765.2814	145098.702	338981.1724	122605.575	153918.2367	138906.8807	169491.66
4748	NA	NA	Panaxacol;Panaxytriol;1-(4-Hydroxy-3-methoxyphenyl)-3-decanone;8-Acetoxy-4-acoren-3-one;6-Paradol;3-Decanone, 1-(4-hydroxy-3-methoxyphenyl)-;Paxytriol	-7.88926360582979;-7.88926360582979;-7.88926360582979;-7.88926360582979;-7.90831530602732;-7.90831530602732	MS1 mz matched	279.1932588	333.098	20920.08756	19817.03813	19082.85267	18903.09319	25679.93175	27142.84588	21885.9884	28361.77824	30100.65688	32538.48889	27257.14613	18613.33538	23667.0175	21098.322	21371.61467	33547.68159	21504.94312	27179.66844	23632.64	22314.76029
4749	NA	NA	Panaxacol;Panaxytriol;1-(4-Hydroxy-3-methoxyphenyl)-3-decanone;8-Acetoxy-4-acoren-3-one;6-Paradol;3-Decanone, 1-(4-hydroxy-3-methoxyphenyl)-;Paxytriol	-7.88926360582979;-7.88926360582979;-7.88926360582979;-7.88926360582979;-7.90831530602732;-7.90831530602732	MS1 mz matched	279.1936936	285.477	59626.74517	48249.215	46392.49	45197.496	59400.67072	58348.57688	61238.7072	125089.122	49785.813	45835.59778	34825.75732	70380.65422	56592.27429	62048.84972	67247.78941	43352.40833	70305.326	72865.1611	98085.07606	74526.38467
4750	NA	NA	Panaxacol;Panaxytriol;1-(4-Hydroxy-3-methoxyphenyl)-3-decanone;8-Acetoxy-4-acoren-3-one;6-Paradol;3-Decanone, 1-(4-hydroxy-3-methoxyphenyl)-;Paxytriol	-0.69988591794349;-0.69988591794349;-0.69988591794349;-0.69988591794349;-0.718937755111969;-0.718937755111969	MS1 mz matched	279.1931983	301.605	20394.76715	19424.50462	11623.8762	17253.67954	23310.29978	20034.13446	23239.70609	25037.24779	23689.86581	19396.34959	15436.0245	15611.06857	23832.9341	15502.68304	15094.9232	19018.7415	22937.5012	22379.479	21633.89875	21151.235
4751	all cis-(6,9,12)-Linolenic acid	0.8597	NA	NA	MS2 forward	279.2330247	45.789	43897.17856	48091.38767	46509.81083	41078.47	21090.65613	14196.38044	30674.23849	17870.839	23238.49956	18649.3158	11817.4837	48091.22	37848.21094	53897.42556	31593.65333	10121.45778	49297.9136	54770.11449	44937.00618	34399.394
4763	NA	NA	Tolmetin;Tolmetin;Ismine	3.13723728917795;3.11156678266217;3.11156678266217	MS1 mz matched	280.0948423	365.2	908219.6919	753189.2382	663135.738	690404.455	722825.0335	690892.5737	757692.4507	908805.4247	768473.3349	560294.0933	890942.701	940645.86	750775.2	643050.7808	754114.6113	749827.8898	617000.6548	728707.0247	900292.4053	692148.8827
4769	NA	NA	Oxamniquine;Oxamniquine;Karbutilate	-4.83059268014939;-4.86068298889508;-4.86068298889508	MS1 mz matched	280.1569431	215.648	30142.28	26940.66633	27373.66811	24588.062	29235.55733	28566.05258	12578.56444	63978.6265	20189.74833	84278.07789	21349.66456	5572.272364	28564.9	46340.292	87429.04136	22096.60089	21652.25	86470.9525	78256.25455	45559.716
4778	NA	NA	3-hydroxy-3-(3-hydroxyphenyl)propanoic acid-O-sulphate;2-Hydroxy-4-methoxyacetophenone 5-sulfate;Dihydrocaffeic acid 3-sulfate;3-(3,5-dihydroxyphenyl)-1-propanoic acid sulphate;Homovanillic acid sulfate;4-Dodecylphenol	-3.81334441758103;-3.81334441758103;-3.81334441758103;-3.81334441758103;-3.81334441758103;24.0247386166029	MS1 mz matched	280.2653587	35.6135	12025.56875	13599.32858	11715.79864	11156.49258	5693.469231	6698.657526	6317.553474	8536.28405	4302.165263	8232.469706	11648.36671	9869.398826	4868.104313	9436.350158	8862.9759	15098.41967	8028.940045	8589.93336	3653.31825	5346.22935
4792	NA	NA	Valyl-Tyrosine;Tyrosyl-Valine;Feruloyl-2-hydroxyputrescine;	6.04300013642317;6.04300013642317;6.04300013642317;	MS1 mz matched	281.1515702	267.1265	12683.63883	11320.93733	11065.15117	11606.05215	21781.561	8302.631947	19405.62017	7009.134056	19388.70221	4643.0175	26420.59219	14371.61274	25636.96453	12697.77111	8199.935889	5000.292	24711.41605	29992.42416	12014.68847	24692.85
4812	NA	NA	Juzirine;Annolobine;Anolobine;Balsoxine;2-Phenyl-5-(3,4-dimethoxyphenyl)oxazole;Oxoassoanine;Dihydropratosine;Michelalbine	4.06929514945136;4.04581629931475;4.04581629931475;4.04581629931475;4.04581629931475	MS1 mz matched	282.1063373	262.0405	18865.67143	13882.95071	13055.93465	14579.35957	15732.46667	22045.44806	19268.46805	20530.92857	14865.55385	16996.20107	12259.8735	10164.28267	14145.41231	20392.9985	19866.94175	33292.67529	19366.2	15160	15953.795	13940.43162
4815	Ethylmalonic acid	0.754	NA	NA	MS2 reverse	282.1207814	375.0225	45504.87007	38453.12586	40644.31313	36127.82143	46507.72189	41980.72872	50746.33506	46633.30978	68788.4925	42931.85471	27758.68767	22721.3728	74742.37386	75129.2775	77991.56813	24723.04091	73337.74782	104921.1425	68366.48615	88021.62444
4817	1-Methyladenosine	0.9974	NA	NA	MS2 forward	282.1215533	127.6095	2493.5225	2215.2	2203.4635	2429.591708	8327.592	7599.663316	7281.44	5210.613562	10096.76912	3561.358533	5312.984294	4643.3784	5280.706941	14963.74688	3818.247143	2267.86715	9070.156211	6113.500647	6920.184333	5448.05815
4827	NA	NA	3-Methoxy-4-Hydroxyphenylglycol sulfate;3-Methoxy-4-hydroxyphenylethyleneglycol sulfate;	-15.1370661339142;-15.1370661339142;	MS1 mz matched	282.2811629	33.867	16392.40219	17981.946	15533.57338	15355.62135	4133.023333	6389.393569	4230.061345	6255.54252	1686.84235	8515.727394	3730.898625	4152.135652	1990.944	4554.2185	3066.107462	4079.34615	8263.068	7528.416667	2759.94228	2490.272353
4848	Ile-Ile	0.9994	NA	NA	MS2 reverse	283.1417172	365.375	18394.05388	18852.18156	14666.53563	23482.90688	12288.16941	7481.288419	15378.08447	5272.063333	10476.85306	7636.136812	11050.25636	9004.936895	37270.28824	29328.80059	20101.20374	9684.322727	9036.426375	23230.24065	50782.23593	13346.16227
4850	NA	NA	Cynaratriol;Pisumic acid;Anguidol;Dihydrophaseic acid;Octyl gallate;Artabsinolide D;Oxyhumulinic acid;Epidihydrophaseic acid;Bisbynin;Hymenoxon;Qing Hau Sau;Artemisinin;Dihydrophaseic acid;(-)-Dihydrophaseic acid	15.1559441924398;15.1559441924398;15.1559441924398;15.1559441924398;15.1559441924398;15.1559441924398;15.1559441924398;15.1559441924398;15.1559441924398;15.2402987523889;15.2402987523889;15.2402987523889	MS1 mz matched	283.16503	255.1815	98918.72925	102742.0567	95394.68829	101459.8957	121480.7419	27306.19512	151698.7442	82488.96477	64203.25263	47432.3752	189346.3565	128693.7808	75337.04687	118174.0975	31409.17467	50085.85462	85900.62556	85751.33922	95242.43013	135230.9472
4852	NA	NA	2-hydroxydesipramine;Malonoben;Malonoben	-11.3876861747115;-11.3876861747115;-11.3405525400447	MS1 mz matched	283.1773442	75.605	357777.5226	359212.7448	377031.5699	365268.7545	12982.77924	41061.66414	10995.74852	34483.70892	19941.54316	24518.75854	9884.848101	18596.64343	31127.95243	13555.64025	22299.66261	21434.10544	24175.85958	14683.99965	27442.8	40646.88771
4853	Mirtazapine	0.8187	NA	NA	MS2 reverse	283.1885291	26.1555	1398.187636	1626.584615	1353.86	1387.0775	1507.865385	1775.608997	1392.099231	2146.431284	1621.96	1517.31	1311.169417	1624.672898	1436.97125	2950.192935	717.366	1943.519583	1124.582167	1407.825583	818.2636364	1636.860334
4854	NA	NA	2-O-Caffeoyltartronic acid;Bikojic acid;all-trans-Dehydroretil;Dehydroretildehyde;Dehydroretildehyd;(all-E)-3,7-Dimethyl-9-(2,6,6-trimethyl-1,3-cyclohexadien-1-yl)-2,4,6,8-notetrael;alpha-Retinene;3,4-Didehydroretil;3-Dehydroretil;all-trans-3-Dehydroretil;3-Dehydroretildehyde;all-trans-3,4-Dehydroretil;Dehydroretil;Retinene 2;trans-3-Dehydroretil;Vitamin A2 aldehyde;11-cis-Dehydroretil	-17.7177421926608;-17.7177421926608;-1.41744248023121;-1.41744248023121	MS1 mz matched	283.2077467	36.429	28931.7525	30582.92138	27764.27638	25555.79925	26483.35788	12051.61856	25532.27147	20354.13141	23963.98028	12849.945	23618.655	32951.36688	46080.19888	53727.05018	34996.65353	14931.72	28831.85153	30570.34829	29777.615	39494.57771
4864	N-Acetyl-D-Glucosamine 6-Phosphate	0.8674	NA	NA	MS2 forward	284.0547965	424.41	9257.8065	8319.600238	7300.902714	8679.436238	20292.92764	12003.9084	13711.6662	17592.63743	11578.4669	10299.12857	9207.90381	9592.398143	15056.5884	15263.61257	11575.90833	16768.56605	11932.6515	11451.38145	22673.455	10992.14914
4867	Guanosine	1	NA	NA	MS2 forward	284.1020137	244.519	139268.0416	121810.9644	118010.7109	122591.7288	174032.096	159338.1563	178036.0401	157915.55	177268.275	103062.5392	112278.4	131790.9847	170350.5424	186021.207	155694.7759	138369.8595	198388.832	216258.3303	203986.9176	167980.0627
4874	NA	NA	Dezocine;Dezocine;Fawcettidine	16.4598805192641;16.3146774995745;16.3146774995745	MS1 mz matched	284.1513686	212.562	10843.52571	9037.229437	9315.439412	8317.309	20021.4735	31157.685	28598.8855	16236.76639	31034.52176	47025.22283	25199.175	18397.638	6392.810667	7616.667937	3621.435125	14132.44838	5929.749333	3054.63625	3657.294286	5882.1446
4884	NA	NA	Dimethylallylpyrophosphate;Isopentenyl pyrophosphate;Magnesium sulfate;Magnesium sulfate heptahydrate	21.0328352313314;21.0328352313314;1.21945915353087	MS1 mz matched	284.9736101	345.3845	7625.163	6086.352222	5532.417	4478.014773	7872.417417	9309.19545	9183.83455	11219.84414	9904.480727	9238.999	10865.82941	7512.0241	9744.262	6763.119444	9105.336955	13051.06224	9283.393857	9977.747	9683.842952	8563.72104
4886	NA	NA	Isopimpinellin;Coriandrone C;Glycerophosphoglycerol	-11.4747718029344;-11.4747718029344;-2.03210316576547	MS1 mz matched	285.0154976	323.5805	3506.976	3146.541667	2887.548	2757.0105	4568.281047	4922.072444	7484.830769	2697.5	5428.58775	5982.6596	3869.486923	5329.635	3747.272727	5678.460778	4280.4435	2595.767167	7819.63	9362.053	3009.21125	4531.8
4893	Hydroxyproline	0.7357	NA	NA	MS2 reverse	285.1044998	244.502	11050.69206	10182.75382	9781.6878	9534.081529	12992.903	12624.9375	12766.3014	13585.65313	13291.608	8678.883438	10302.775	10047.77118	12649.875	12949.14706	12507.68044	11661.86667	14970.54125	15412.83765	14919.1225	12266.03569
4895	N-Acetyl-L-alanine	0.9416	NA	NA	MS2 reverse	285.1111042	365.431	3111.168125	3558.811765	2209.893125	2328.3474	2306.064	1854.815	2587.3846	3775.269579	2009.28	1314.243949	2490.9325	3513.768125	3062.6649	2773.6662	2401.226833	2394.587457	2241.792857	3206.395833	2711.24	2428.3584
4898	NA	NA	Promethazine;Promazine;Promazine;Promethazine;10-(2-Dimethylaminopropyl)phenothiazine	-13.0899173784997;-13.0899173784997;-13.0219927380836;-13.0219927380836	MS1 mz matched	285.1465713	262.61	25239.24722	21994.28605	22748.0825	24596.19989	23342.5	72901.64428	20650.69979	20916.38655	34035.0205	30204.67633	55136.574	13879.0584	16700.5674	11709.61647	53135.3365	32659.75672	36979.15295	35036.94356	20745.64681	22135.07026
4911	Glycerol 1-myristate	0.9296	NA	NA	MS2 forward	285.2445814	30.771	72516.51	61297.632	61762.08	58527.645	7574.630499	6367.32769	8226.160606	10061.12253	5083.236008	7790.910529	3729.426639	6229.948992	9753.981564	34743.5886	4677.495958	2257.062	32297.69449	31575.09385	8945.509675	19390.34208
4925	NA	NA	Isothipendyl;Leucomethylene blue;Reduced methylene blue	-21.4621424624004;-21.5733174340708	MS1 mz matched	286.1238488	166.6665	9388.301929	7611.084167	9129.592	7417.5	22476.82607	7131.001429	28460.36495	23054.68421	39914.26389	11313.10221	6258.923636	15976.90725	11879.09333	5833.434667	8275.610308	3186.708	3029.649	9430.603077	11122.483	8296.812263
4928	Etomidate	0.935	NA	NA	MS2 reverse	286.1532749	193.722	8635.959188	8057.82	7253.393571	7125.256923	10508.163	4620.880235	6862.158722	10677.4635	6638.635385	5926.750941	6888.672	5899.465385	7870.15075	11533.91563	7676.442308	4360.509375	9614.995333	6520.862857	10487.45756	8631.787611
4935	His-Leu	0.7179	NA	NA	MS2 reverse	286.189406	225.132	8957.762111	8705.526667	11476.44706	8768.608333	4869.724167	6326.633867	10395.04539	10057.4375	6742.086667	5007.363158	8347.544118	8095.078895	7816.160125	20419.82089	7052.14692	3353.55	12878.37221	9694.96	5932.789875	14921.59133
4938	NA	NA	1-Methyl-2-nonyl-4(1H)-quinolinone;Pentazocine;Pentazocine	-17.8865157446557;-17.8865157446557;-18.010983512698	MS1 mz matched	286.2041631	189.1905	30733.46182	27451.19622	24752.02676	24829.9245	43628.04444	45604.206	40070.41778	21684.03289	57427.14467	41960.40594	46939.43363	30532.28256	51011.99465	17441.50461	33883.46119	43699.09833	33905.72983	50523.00541	44837.71818	42443.90768
4943	N1,N12-Diacetylspermine	0.7932	NA	NA	MS2 reverse	286.2397082	147.155	5073.263	4653.426471	4786.124854	4616.9784	5051.697412	5617.338889	3384.469286	1625.918	5662.712278	5395.972833	1672.16976	2139.924733	5286.024167	10854.98824	10195.97833	2710.691403	10861.58808	45274.0515	6777.288158	23058.562
4956	Alpha-N-Phenylacetyl-L-glutamine	0.6416	NA	NA	MS2 reverse	287.1023444	49.2005	30701.23239	31507.96768	32933.64727	30878.65009	40026.57074	1772.518	51318.85924	35314.332	3104.00475	35595.02983	4840.404406	52653.25861	19815.02334	29149.2699	3667.052211	6971.689156	30706.04324	36907.39405	6387.889571	20452.2104
4962	Zolmitriptan	0.9491	NA	NA	MS2 reverse	287.1602598	271.579	42773.0174	28593.40343	32450.39392	31707.05471	38599.374	50325.89807	36983.51128	68968.25656	38792.82	53316.40588	45298.676	33875.15735	39854.75876	41566.89667	43073.62071	63925.27025	37675.5275	45887.85032	52804.375	37785.0055
4964	NA	NA	4'-Oxonebramine	4.273859726	MS1 mz matched	287.1740258	225.284	26252.55758	25444.412	18692.84211	23579.80842	85452.8257	33781.10996	39523.57613	30627.88861	34398.22105	26805.168	27208.28628	19591.41	76447.03474	69060.6	13121.24673	14875.96091	17082.27056	44477.235	28838.10791	33116.96404
4968	NA	NA	Citronellyl cinnamate;Androstenedione;N-Acetyl-leucyl-leucine	-7.96699349198739;-7.96699349198739;5.94012424633335	MS1 mz matched	287.1988863	327.4595	390583.6955	314469.1551	288111.6029	317902.3624	395135.534	692487.3075	602070.8652	379444.1261	354374.1841	456647.9428	315079.5649	263619.8681	500780.6715	530468.7498	437305.8614	391428.6936	479679.1538	619464.4258	433068.0233	477705.3941
4970	NA	NA	Citronellyl cinnamate;Androstenedione;Androstenedione;Androst-4-ene-3,17-dione;4-Androstene-3,17-dione;17alpha-Methylestradiol;Boldenone;17beta-Boldenone;17beta-Hydroxyandrosta-4,9(11)-dien-3-one;9(11)-Dehydrotestosterone;1-Methylestra-1,3,5(10)-triene-3,17beta-diol;1-Methylestradiol;Canbidivarin;CBDV;5-Androstene-3,17-dione	-4.47285135250814;-4.47285135250814;-4.54238446537614;-4.54238446537614;-4.54238446537614;-4.54238446537614;-4.54238446537614;-4.54238446537614;-4.54238446537614	MS1 mz matched	287.1989987	249.5765	149242.6637	139682.1661	128280.3122	124163.8541	197305.0825	32674.11	364295.6787	18298.76182	275572.687	19603.7955	411120.2043	211318.9073	510519.7654	222719.6595	60248.16	18633.92667	482297.8303	334816.2114	88688.18829	313244.4976
4978	Cytidine 5'-monophosphate (CMP)	0.9992	NA	NA	MS2 reverse	288.0377529	227.4135	2176.774412	2972.212294	2537.283294	2507.333833	1396.9494	2239.5516	2419.417579	3065.263333	2524.256	3002.028188	3517.1625	1851.801176	2769.297647	1725.487625	4239.299471	4082.066625	2309.518235	920.1872222	2013.266667	3326.890421
4987	His-Asp	0.9103	NA	NA	MS2 reverse	288.1285524	41.402	15705.31106	12041.19	9989.7325	11199.98817	4651.6932	10808.022	10379.18723	11591.50033	11846.89461	7101.335	9047.243769	7870.586053	11321.84633	10090.32558	6322.541333	5112.092941	14582.59208	18766.99006	7970.0625	10702.28056
4997	Mepivacaine	0.9993	NA	NA	MS2 reverse	288.2018107	327.5115	51002.34919	39923.0139	42740.479	39073.17125	42173.13512	75018.28271	69551.87144	49524.72545	42628.26517	50039.50467	34001.766	34740.61833	58993.14995	60687.35067	50709.414	42327.64662	58142.85284	65458.96256	48380.6362	56402.4
5001	NA	NA	Procyclidine;Cycrimine;Procyclidine	-16.9508275657592;-16.9508275657592;-16.8999971798707	MS1 mz matched	288.2200459	184.3665	39728.66615	36584.636	36496.67508	35540.37	33569.98313	54831.62462	46635.63538	12445.36	108679.2009	66408.64694	66985.70667	59250.86378	72623.50457	22667.75764	39647.94286	25108.39013	38003.83896	101711.2433	74946.92	79400.61707
5005	NA	NA	Dodine;Dodecylguanidine acetate	-7.655157937	MS1 mz matched	288.255101	47.7085	11267.505	14072.14365	14414.27771	10065.26918	5683.349231	5770.9665	2811.328242	5411.066	3537.21432	5177.071688	7135.985188	8765.909688	2490.774822	5235.27375	5802.68	7934.872563	6097.21875	9174.042581	3612.022897	3871.341188
5006	NA	NA	Tricetanidin;Cyanidin;3,3',4',5,7-Pentahydroxyflavylium chloride;Chlorure de 3,3',4',5,7-pentahydroxyflavylium;3,3',4',5,7-Pentahydroxyflavyliumchlorid;2-(3,4-Dihydroxyphenyl)-3,5,7-trihydroxy-1-benzopyrylium chloride;3,3',4',5,7-Pentahydroxy-2-phenylbenzopyrylium chloride;Cyanidin chloride;Cyanidine;Cyanidol;Cyanidol chloride;IdB 1027;Aurantinidin	13.229161807314;13.229161807314;13.229161807314	MS1 mz matched	288.2552517	152.6375	3581.042438	4094.827281	2805.8875	3215.959333	22468.14753	5070.00384	1550.046211	3811.8075	3728.063265	15280.97612	1686.934102	2117.223346	2158.471	1612.167099	2865.971692	3317.030468	1846.20375	1971.209835	1781.830988	1048.070682
5013	NA	NA	Citrinin;Samin;2-(5'-Methylthio)pentylmalic acid;2-(5'-Methylthio)pentylmalate;3-(5'-Methylthio)pentylmalic acid;3-(5'-Methylthio)pentylmalate	7.50307525725178;7.50307525725178;-5.99790073471466;-5.99790073471466	MS1 mz matched	289.0537703	376.9965	6185.741692	8343.628143	7771.948065	7401.033529	5396.610308	5678.401154	7100.79	5840.224615	10388.52693	5389.68	7959.707125	6908.586846	7787.4165	6198.8256	6469.299692	8557.612308	3736.808789	4601.841154	4887.35724	8099.246885
5025	Terbutaline	0.9716	NA	NA	MS2 reverse	289.1526505	417.615	9506.1408	11269.47969	11719.15252	8527.410082	12584.0771	9750.397091	11108.61356	13092.18071	10490.95477	11249.99638	11872.47383	16279.00986	15575.97186	13234.33746	13216.8605	13791.38271	19418.322	17333.29719	16312.86223	22802.82565
5030	NA	NA	6-Hydroxypentadecanedioic acid;	-16.758521909677;	MS1 mz matched	289.1888443	336.1925	9626.773846	9893.543647	8524.432944	9899.5566	16473.16722	10148.31688	25579.37132	7509.376875	16669.09632	6482.553	15671.30556	12794.05294	22909.48953	12155.99605	8603.399	6342.503125	15218.51883	16451.10224	11561.69617	13389.9285
5032	NA	NA	Sakacin A;Cycloguanil hydrochloride;1-(4-Chlorophenyl)-1,6-dihydro-6,6-dimethyl-1,3,5-triazine-2,4-diamine monohydrochloride	7.78923556815738;19.7795585549203	MS1 mz matched	289.1896785	239.802	52127.00322	54781.72217	42058.63852	50338.56144	136778.1731	62444.77404	39549.18722	42454.26178	53049.99111	66723.03211	39343.82175	44704.12595	103499.1655	43012.46178	22805.67576	53862.84594	31409.13696	76126.79725	49655.39118	32066.16417
5033	Thr-Lys	0.7224	NA	NA	MS2 forward	289.1881848	416.306	5579.572308	5683.2888	4580.625857	5054.610222	2959.3035	3126.221579	4478.287	4711.913	5544.740706	7104.4666	5816.404833	7018.7728	4260.020769	3283.12476	5984.971061	5163.773444	12956.72042	2531.431	11824.63527	15879.83933
5037	NA	NA	2-(3,4-Dihydroxybenzoyloxy)-4,6-dihydroxybenzoate;Oxandrolone;3alpha,11beta-Dihydroxy-5beta-androstane-17-one;11beta-Hydroxyetiocholanolone;3alpha,11beta-Dihydroxy-5alpha-androstane-17-one;11beta-Hydroxyandrosterone;Androst-5-ene-3beta,17beta,19-triol;3beta-Hydroxy-D-homo-17a-oxa-5alpha-androstan-17-one;Isoandrololactone;Dihydromocolin L	1.95934745898732;17.9609724398364;17.9609724398364;17.9609724398364;17.9609724398364;17.9609724398364;17.9609724398364	MS1 mz matched	289.2187596	45.788	44808.64729	49554.99019	45463.33117	45364.84329	22128.37694	38827.49271	26727.332	28067.52833	27001.7375	35497.23208	21911.8286	38254.91529	29184.253	29968.35041	18541.33905	18632.32953	22051.08706	18121.33	27690.21412	29858.73671
5051	2'-Deoxycytidine 5'-monophosphate (dCMP)	0.9964	NA	NA	MS2 reverse	290.0550468	376.9335	1470.514941	1879.944444	1673.959286	1627.231429	1267.564737	1221.365455	1564.423957	23351.33254	2214.931909	23919.32867	1445.725125	1706.3992	1859.36085	1636.5614	1247.176364	2024.670313	32245.99613	885.9874737	1058.073813	1707.561941
5055	N-Tris[hydroxymethyl]methyl-2-aminoethanesulfonic acid [TES]	0.9329	NA	NA	MS2 reverse	290.0922793	336.841	1783.276833	1309.16825	1623.618727	1755.353429	2347.826	2072.498333	1562.584286	3877.149065	2167.716364	5466.160583	1253.366667	1115.1	2060.52	1546.949444	2300.844	3401.37	1392.0225	1903.633333	1758.7318	3091.160727
5061	NA	NA	Norcocaine;Benzoyl ecgonine;Balfourodine;(+)-Balfourodine;Benzoylecgonine;Zephyranthine;Pseudolycorine;3,12-Didehydro-9-methoxygalanthan-1alpha,2beta,10-triol	-1.41146893275053;-1.41146893275053;-1.38345402821443;-1.38345402821443;-1.38345402821443;-1.38345402821443	MS1 mz matched	290.1370739	373.637	24819.84283	17294.87824	31051.16708	25369.2024	43365.85613	50287.00211	23555.76273	23149.88619	33984.87081	25687.914	42968.1714	21905.54758	29850.249	23462.4555	39249.08133	26149.06196	31056.31967	42315.05756	42567.27406	64759.509
5062	Asp-Arg	0.9111	NA	NA	MS2 forward	290.1479473	415.042	12805.59	9910.199	9907.207722	11662.672	13446.60571	11621.23221	10392.05077	22360.41768	9653.5674	11059.7235	14050.294	12244.84412	10479.11347	10702.77113	11651.83617	13436.41875	10581.23893	8572.339722	11218.63142	11452.09404
5064	Phenylacetic acid	0.9967	NA	NA	MS2 reverse	290.1436776	106.718	2829.288154	3794.470269	3757.744059	3624.2247	4146.684769	2590.583658	3585.679364	3050.438824	4435.2522	2711.493212	2605.100714	3114.403846	4256.233846	2541.279	2942.99325	1957.65833	6847.300971	4725.108091	3258.492632	2223.855
5069	NA	NA	Donepezil metabolite M4;Hyoscyamine;Dihydroferuperine;Atropine;Atropine;dl-Hyoscyamine;L-Hyoscyamine;L-Tropine tropate;Daturine;Duboisine;Mesembrine;Knightinol;Littorine;Lycoramine;1,2-Dihydrogalanthamine;cis-1,3,4,6,7,11b-Hexahydro-9-methoxy-2H-benzo[a]quinolizine-3-carboxylic acid ethyl ester;3-Ethyl-1,3,4,6,7,11b-hexahydro-9,10-dimethoxy-2H-benzo[a]quinolizin-2-one;trans-1,3,4,6,7,11b-Hexahydr…	-20.5828592660978;-20.5828592660978;-20.5828592660978;-20.5828592660978;-20.6049912887077;-20.6049912887077;-20.6049912887077;-20.6049912887077;-20.6049912887077;-20.6049912887077;-20.6049912887077;-20.6049912887077;-20.6049912887077	MS1 mz matched	290.1618417	369.4815	34165.69714	32392.5113	40297.88381	35082.25969	16881.456	30794.61494	23835.45	16834.65333	23430.45583	28640.2792	17385.16	30693.29878	61648.576	46528.55146	29438.37873	27293.14619	85262.0428	30379.05533	74045.829	65109.6192
5077	Dihydrocapsaicin	0.9994	NA	NA	MS2 reverse	290.2089167	392.533	1131.196786	992.082	1074.700118	1039.1454	1416.151063	1044.576818	2529.502745	1733.523	1101.936923	622.3063636	664.4907692	866.146875	822.045	1351.251	771.466	823.91225	1376.182613	1276.15525	1353.292457	1183.359632
5083	16-Hydroxypalmitic acid	0.7114	NA	NA	MS2 reverse	290.2709188	159.653	11240.856	11841.92	11479.4395	10003.83333	40742.16457	12352.64738	5876.454545	14027.02792	10943.28247	13184.13343	2880.077308	3455.137	21929.01608	38162.75818	10603.41917	11764.16667	17427.21091	13148.31717	13948.2135	9677.1275
5087	NA	NA	NA	NA	Unmapped	290.8865578	312.5775	102586.9268	88448.637	86084.24895	79997.76789	131323.7223	135543.4885	145474.8657	146795.7923	132545.4812	130040.7187	136469.5265	109822.097	125390.5212	118679.2724	124012.7899	136948.0496	133148.1706	141374.71	139639.4604	142155.8002
5089	NA	NA	NA	NA	Unmapped	291.0148511	43.6475	6449.288526	7834.906714	6531.222857	6664.88282	10110.2643	15899.74494	21812.90133	9140.556375	22796.40606	18498.77444	11763.09002	16667.22637	8357.125895	6343.987	12247.60103	3694.215617	11016.0876	9859.509412	4214.037852	6945.919076
5091	NA	NA	Floxuridine;5'-Deoxy-5-fluorouridine;5-Fluorodeoxyuridine;Floxuridine;5'-Deoxy-5-fluorouridine;Doxifluridine	-21.1313912179817;-21.1313912179817;-21.1326103813221;-21.1326103813221	MS1 mz matched	291.0269598	25.147	11017.18475	10564.82143	11279.85	10888.52636	41976.58317	31114.41092	9685.423143	20483.393	24765.21907	12563.53632	17203.38389	10372.17313	17784.74792	3526.486364	22488.84	4699.628576	7710.5295	16454.43067	6530.3447	7474.689
5100	NA	NA	N-Malonyltryptophan;L-N-(1H-Indol-3-ylacetyl)aspartic acid;Chloroxuron	-15.3307450658444;-15.3307450658444;12.4940447914856	MS1 mz matched	291.0858243	245.834	2683.632	2438.924333	2987.059	2641.760677	1581.068134	1262.441055	1103.926086	1969.207306	1674.185188	1350.5491	1639.585693	1326.973721	1527.303165	1505.744896	1568.517285	1582.896652	1537.610703	1266.776283	1511.877316	1643.95752
5103	Argininosuccinic acid	0.9848	NA	NA	MS2 forward	291.1333597	440.256	72790.64663	66069.08263	90688.4706	57572.83556	187261.7168	309815.3481	242470.6663	145978.2421	213236.9048	227298.5565	200466.8464	103401.6894	308679.5324	190599.3267	282366.1713	186514.4982	320045.523	300008.8591	360307.8316	363906.2184
5105	NA	NA	Benomyl;Trimethoprim;Trimethoprim;Benomyl;Benlate	-6.63891226580066;-6.63891226580066;-6.67165509914421;-6.67165509914421	MS1 mz matched	291.1359643	177.029	12076.36266	10253.48625	9081.091167	9909.574889	16296.55888	2958.08	3515.827235	9914.113077	2819.300563	1413.355125	12269.39246	15206.48172	28363.26833	9299.174156	16682.31883	2746.149563	6032.884778	9456.15285	9536.977059	1548.762278
5110	NA	NA	Sedoheptulose 1-phosphate;D-Sedoheptulose 7-phosphate;Phenbenzamine hydrochloride	-2.7570824278956;-2.7570824278956;20.6786028158352	MS1 mz matched	291.1684425	296.2335	32314.62525	25453.83011	16578.54633	32408.47676	150353.9931	51667.83111	43123.99121	32164.07912	42965.38528	41687.436	38479.44009	19240.14128	110417.7399	43077.11063	21419.74606	38217.71275	15198.05567	36182.85883	56617.11935	17513.48028
5117	NA	NA	Glycerol 1-(5-hydroxydodecanoate);	11.2966735654212;	MS1 mz matched	291.2126025	35.842	8948.94	9623.574	9706.125	9020.717889	8664.925	3577.20475	8429.9075	5475.925	6481.078571	4273.53	6600.150375	12666.0903	9531.55	16647.19667	9940.593667	2747.115538	7919.966125	8203.736625	6015.68	10109.565
5118	NA	NA	Glycerol 1-(5-hydroxydodecanoate);3'-Hydroxyropivacaine;4'-Hydroxyropivacaine	-16.3375178060926;17.8594442304155;17.8594442304155	MS1 mz matched	291.2045828	285.567	18574.27943	19057.71	23764.85919	18224.83867	12279.18324	10810.334	13639.252	24851.27962	8863.893571	2747.32236	9061.29	25629.83453	9793.504929	13460.7105	16120.325	10428.04122	17955.59889	13841.32857	20211.79867	24624.909
5120	NA	NA	Nigellicine;Methylphenobarbital;N-acetyltryptophan;cyclic 6-Hydroxymelatonin;N-Acetyl-D-tryptophan;Mephobarbital	0.406071747206205;0.406071747206205;0.406071747206205;0.406071747206205;0.406071747206205;0.406071747206205	MS1 mz matched	291.2338031	31.6205	5181.833462	4634.058	3811.33	4047.16	4444.44	2169.35	3513.70275	3555.272505	4269.350769	1984.957	3898.243636	6754.226	8022.3	11313.54	7388.169114	2081.16	4786.414	5572.553938	5250.536923	5790.0712
5144	Fluoxetine	0.999	NA	NA	MS2 reverse	292.1355137	440.319	8348.406278	6646.456944	9372.60324	6707.757895	15707.69056	28046.98138	20731.13916	13074.22111	17265.05733	18477.86378	18956.366	10877.66496	26080.25261	20299.4895	24483.98519	16700.54621	27606.16452	28228.46163	29324.03058	34966.647
5145	NA	NA	N-Acetyl-L-glutamyl 5-phosphate;Strobamine;Cyclohepta(6)pyran-5,8-imin-4(5H)-one, 2,3,6,7,8,9-hexahydro-10-methyl-2-phenyl-,(2alpha,5beta,8beta)-(+)-;1-Methyl-6-(1,2,3,4-tetrahydro-6-methoxy-2-phthyl)-2(1H)-pyridone;2,3-Dimethoxy-[2-(4-Pyridinyl)-1-butenyl]phenol;4-[1-[(2,3-Dimethoxyphenyl)methylene]propyl]pyridine;Mepronil	0.743091662610523;16.3482716905613;16.3482716905613;16.3482716905613;16.3482716905613	MS1 mz matched	292.1414772	381.9075	16974.00606	14067.36478	16542.25833	19002.40238	12865.95982	17967.5005	25173.45011	21257.262	22313.20231	26350.66956	18209.25944	16165.17156	19647.05294	32979.50811	20653.26222	28615.61961	26013.13333	19512.46311	20373.17506	28031.68994
5173	NA	NA	NA	NA	Unmapped	292.9622269	344.787	352274.0075	322403.103	313076.4494	303282.1544	326444.7188	373601.2048	337862.9125	401896.1123	354632.6463	380791.5717	408396.0689	399226.9248	353941.4385	290449.5456	373839.3753	438343.076	364020.7054	334109.1153	362072.3534	350270.7071
5182	NA	NA	S-methylazathioprine;Etrimfos	-5.71214979944607;-16.0923247486393	MS1 mz matched	293.0722879	24.964	2346.918636	2202.4133	2314.113333	2221.065	13688.54916	3156.264	2096.356364	6233.02332	2431.542702	4098.63045	1226.756066	2507.334626	1684.90652	936.9042787	1536.437533	1725.778187	2100.178933	1643.327	1268.668925	1806.86597
5184	NA	NA	Tolbutamide;Tolbutamide	11.798796779011;11.8472972244351	MS1 mz matched	293.091631	267.124	3138.133909	2505.203077	2793.771706	2051.573333	5799.898267	4229.41575	4020.176235	2881.464	3651.5128	3389.041765	4479.3195	3332.488385	4432.8627	3199.900846	2983.05	3587.833125	4575.121412	6247.818	4251.374389	4206.344
5187	EDTA	0.9853	NA	NA	MS2 forward	293.0998479	590.004	9430.4142	12559.36787	12314.69072	11470.5329	12577.03384	12643.38833	11278.16195	12795.03417	11150.01949	11888.13368	12809.16049	11915.93318	12784.28743	12056.24412	12606.31206	12578.96568	13359.53312	13179.04146	12986.15226	12458.10171
5233	His-Pro	0.9856	NA	NA	MS2 reverse	294.1616803	223.029	11665.9145	10014.29722	11551.47333	9935.191043	1499.733333	4157.712118	5971.225292	5328.566571	5820.174	11772.17644	5757.339889	14060.06529	5869.09525	5936.511429	23200.355	7902.70572	25610.83528	9195.062214	9281.078929	6776.897143
5234	Ile-Tyr	0.9945	NA	NA	MS2 reverse	294.1571165	376.609	23084.8865	23066.36944	18698.31111	17017.55333	24854.73594	20871.80096	30421.14224	20539.91965	23964.05	24780.01833	14513.52328	13901.5545	51209.67561	39900.3868	38297.51556	40838.49831	44061.18953	72525.23133	39244.36204	43921.27248
5237	Val-Leu	0.9915	NA	NA	MS2 reverse	294.1716184	207.4995	3901.238174	3811.751692	3237.515389	3326.513817	1841.653944	4784.158346	1203.00591	2871.753493	4636.944895	8185.709231	5505.446941	3496.443077	724.8206906	1328.763016	10915.83583	1341.210167	2583.226867	7046.899789	11038.78642	6659.332308
5241	Stearidonic Acid	0.6875	NA	NA	MS2 reverse	294.24447	39.927	9132.789294	10483.23414	8655.605324	8794.336552	4655.468222	6928.271422	5911.153333	6691.7312	5770.957762	7412.913268	8948.75464	13990.0257	5736.776133	3115.5162	8136.622273	10807.75072	10033.14559	8030.062829	6296.592262	5413.108211
5243	NA	NA	Phenylalanyl-Glutamate;Glutamyl-Phenylalanine;	16.1625556777024;16.1625556777024;	MS1 mz matched	294.2999404	208.733	11580.34475	13389.62865	9564.765609	9882.727217	19670.23429	15535.44282	13026.87943	20024.1449	8788.563636	12790.24907	16695.53514	15557.53179	10811.27223	4536.4935	5725.263444	7021.283657	8015.59056	3584.611111	8412.996353	3250.528
5253	NA	NA	Zoledronate;(Z)-4-(2-Hydroxy-5-sulfotophenyl)-2-oxo-3-butenoate	-4.86660989381737;-15.0735792875565	MS1 mz matched	294.9786055	342.83	2657.005	2798.2	2808.4375	2674.036148	3643.944444	2902.73924	2842.7125	3947.976089	2927.26	3778.771454	2853.504692	3106.211722	5572.02025	4207.282857	3916.674774	5154.329338	4945.162444	6168.70275	7548.3539	2779.32
5270	NA	NA	Sodium Tetradecyl Sulfate;Proparacaine;Proxymetacaine;Propoxycaine	10.5439923647603;-16.0370204318211;-16.0370204318211	MS1 mz matched	295.189582	273.452	340675.491	255621.2286	293310.99	306741.8817	394836.6914	670384.7107	221533.8491	649776.8248	336111.93	686977.2675	273882.6929	229539.3771	309729.8141	246948.244	359421.8893	600332.3014	332469.2164	316423.136	391340.5543	370890.2612
5303	cis-9-Palmitoleic acid	0.8022	NA	NA	MS2 reverse	296.2609668	35.747	42209.50626	39343.89441	37932.59132	36000.88746	16956.90242	16457.12116	20162.23689	26240.45832	16336.83202	20563.86214	40060.455	34111.64364	19504.46536	29685.31103	35323.66868	51596.3076	28265.484	32216.94212	12227.15073	19538.6422
5309	NA	NA	NA	NA	Unmapped	297.0065247	350.1715	2624.16	2419.343333	2295.977769	2206.193313	2190.370909	2549.1	2515.772636	3059.297733	2731.59	2944.176667	2939.015813	3002.047941	3017.325714	3545.588538	3090.906	3057.912	2896.432941	3352.484706	3421.26	2613.645429
5313	NA	NA	Dikegulac;Diprogulic acid	20.79492808	MS1 mz matched	297.0966479	25.968	10829.08817	11421.24308	8753.356364	9949.1475	11816.24308	11486.73921	11053.1965	12569.07986	12943.41793	10328.26154	12936.26904	11550.86274	10812.23069	9607.95	10240.03929	15433.29144	9471.152769	9742.180333	6116.736364	11799.97373
5326	NA	NA	NA	NA	Unmapped	297.2442698	45.8275	36685.24975	39246.76438	32079.33432	27011.75828	16855.22482	10323.07136	20746.26816	16710.06857	14694.592	12503.93589	12328.71771	40865.58222	26293.89084	46594.62958	24756.71502	7429.23	26436.60884	33499.68046	20969.55389	27974.78989
5329	NA	NA	Zanamivir;Sulfadimethoxine sodium	6.62032838037334;3.61107734097067	MS1 mz matched	297.2916429	154.9325	2969.443636	3595.3715	2943.173077	3000.432214	2637.25875	1825.788	1334.148273	737.4830769	2021.436	4642.839	604.0694838	777.2271429	4169.501818	6254.454	7351.77	573.4706726	5498.750769	7076.184615	2739.899938	2167.935545
5342	S-Methyl-5'-thioadenosine	0.9998	NA	NA	MS2 forward	298.0999527	97.606	406138.4504	383673.2174	366051.1272	358992.3224	200019.72	476754.1265	149855.7404	63492.43587	478236.0997	417948.3603	633289.8881	164244.3936	748524.0423	209204.7627	740575.6038	542302.3746	812800.4064	375099.0694	902011.1267	797980.7669
5346	NA	NA	NA	NA	Unmapped	298.1669722	198.457	3444.106615	3186.792625	3309.401333	2971.477286	7884.103652	7268.133333	5987.616526	7746.55125	7621.899	13215.85069	6406.711364	2355.885714	4437.027431	2673.493533	4412.907067	5205.646875	2168.861538	3542.214375	4190.608362	4134.034286
5350	NA	NA	Paraoxon;Lycoflexine;Magellanine;MGK 264;N-Octylbicycloheptene dicarboximide	-7.26757390217682;16.3524275178915;16.3524275178915;16.3524275178915	MS1 mz matched	298.1896676	518.786	9611.7483	10440.63227	9332.539174	11944.676	22222.59429	28579.73659	21319.88059	24893.03124	28328.75962	24588.27427	23209.82604	16997.15409	26390.01386	20041.27445	27855.65523	21415.63323	30972.49709	24461.5945	29201.1953	27015.21232
5376	2'-O-methylcytidine	0.9993	NA	NA	MS2 reverse	299.1384565	255.1715	16591.14523	19550.66371	14775.11591	12306.0887	13546.22904	3097.52	9669.6006	15047.99555	14588.397	3909.72	20782.56614	15902.75643	20317.31935	21688.78825	9614.971529	4808.975	3954.957	15701.96925	10684.42164	20295.20835
5391	NA	NA	Plakortic acid	18.77843592	MS1 mz matched	299.2229315	35.831	6274.144	6592.6482	7144.627447	6729.801544	8006.917331	3671.191364	11985.4	8694.939455	10262.08957	2807.925375	4676.903229	13512.96	8750.631775	8544.528	13767.8652	1920.604177	18760.90039	4631.032677	7358.208	11275.2
5409	NA	NA	NA	NA	Unmapped	300.1829306	228.8915	13430.22644	11681.15529	13093.68738	12616.59474	10342.26563	17417.25474	15129.708	11757.12632	21198.34326	20272.422	12158.784	11149.24111	25831.61946	18273.343	32622.36671	17821.27667	17992.16132	20739.11795	21712.41158	22596.97458
5422	Sphingosine	0.6938	NA	NA	MS2 forward	300.2916879	99.487	26351.61853	31944.00667	31485.36733	29528.048	2856.088421	3442.377714	2222.246451	2589.633667	1062.023536	8384.111	2348.2245	2314.583053	1428.785885	2795.673263	1598.673166	1673.870417	3896.172429	5089.3893	1289.090973	2086.398
5433	NA	NA	Panaxacol;Panaxytriol;1-(4-Hydroxy-3-methoxyphenyl)-3-decanone;8-Acetoxy-4-acoren-3-one;6-Paradol;3-Decanone, 1-(4-hydroxy-3-methoxyphenyl)-;Paxytriol	-7.88926360582979;-7.88926360582979;-7.88926360582979;-7.88926360582979;-7.90831530602732;-7.90831530602732	MS1 mz matched	301.1757334	285.5845	52048.76569	41881.36667	36878.10667	40009.88	33097.74395	26792.89765	36483.0145	65908.14715	28337.888	26224.065	28807.41176	44963.56122	32359.85876	47774.70775	37121.033	30715.32333	39108.39567	33677.23882	44923.63153	42872.94905
5435	4-Oxoretinol	0.6451	NA	NA	MS2 forward	301.2189144	45.59	108766.9974	112105.8857	99371.44588	97711.25467	68799.07156	58665.75437	63883.73665	50184.48889	75350.46711	55357.25167	84019.25333	73913.25	132983.5054	160844.5593	104579.3169	60995.02667	68861.24444	73274.13	140237.1911	119172.3321
5436	NA	NA	Sugiol;ent-6,16-Kauradien-19-oic acid;Yucalexin B16;4-Oxoretinol;9-cis-Retinoic acid;Metandienone;All-trans-retinoic acid;4-OH-Retinal;Yucalexin B7;13-cis-Retinoic acid;Trilobinol;9,13-cis-Retinoate;Retinoate;Retinoic acid;Vitamin A acid;all-trans-Retinoate;Acide retinoique (French) (DSL);Tretinoine (French) (EINECS);3,7-Dimethyl-9-(2,6,6-trimethyl-1-cyclohexene-1-yl)-2,4,6,8-notetraenoic acid (E…	-6.42918916282229;-6.42918916282229;-6.42918916282229;-6.42918916282229;-6.42918916282229;-6.42918916282229;-6.42918916282229;-6.42918916282229;-6.42918916282229;-6.42918916282229;-6.42918916282229;-6.42918916282229;-6.32892629110813;-6.32892629110813;-6.32892629110813;-6.32892629110813;-6.32892629110813;-6.32892629110813;-6.32892629110813;-6.32892629110813;-6.32892629110813;-6.32892629110813;-6.…	MS1 mz matched	301.214129	328.091	13462.45833	10876.21818	11474.17956	11625.2902	14885.53327	18232.85927	19831.43857	15645.262	12612.13323	14848.63418	16846.92208	12631.44064	13266.92918	18034.76846	13960.57535	14631.4988	15949.32369	24186.8284	14234.59772	18533.715
5462	NA	NA	NA	NA	Unmapped	302.1995154	230.8745	107038.5615	95472.03867	92716.91929	91119.4119	128809.7008	236507.6303	98597.8784	101135.6743	175432.3669	177797.1787	118114.1726	92414.82895	186664.603	96078.77075	199356.3516	65555.30768	147654.6239	177806.1474	185607.0827	176602.571
5471	NA	NA	Trihexyphenidyl;Trihexyphenidyl;(E,E,E)-N-(2-Methylpropyl)hexadeca-2,6,8-trien-10-ymide;(2E,6E,8E)-N-Isobutyl-2,6,8-hexadecatriene-10-yneamide	-19.9594633212939;-20.0769750158654;-20.0769750158654	MS1 mz matched	302.234552	176.673	6955.3302	7861.041538	6715.5	6787.2742	7191.310971	4279.122	5236.682368	2507.681468	9944.711538	7500.443111	4467.896188	4559.621733	10600.19827	4853.445	5959.557953	2321.88	7231.231929	13081.1772	5962.756421	6438.011625
5478	1-Indanone	0.6058	NA	NA	MS2 reverse	303.0764613	49.203	3444.233	3243.090667	4596.36645	2777.762	5889.133	2892.180838	5579.096774	4882.783784	4024.169837	4468.760593	3325.912627	6119.844323	2151.644444	4543.488818	2630.780159	848.241	4928.073796	5307.126889	615.9123125	2578.679529
5480	NA	NA	(±)-Sphaerosin;Isomucronulatol;(R)-3',7-Dihydroxy-2',4'-dimethoxyisoflavan;2',7-Dihydroxy-4',6-dimethoxyisoflavan;3'-Hydroxy-3,4,5,4'-tetramethoxystilbene;Pyronine Y;Pyronine;Cumyluron	23.7399332750902;23.7399332750902;23.7399332750902;23.7399332750902;23.7399332750902;13.2262627988039;13.2262627988039	MS1 mz matched	303.1225959	373.0615	636253.9506	358103.0913	388936.1715	423577.5007	359475.2583	704900.5759	533747.665	773314.7366	534787.6153	734277.3185	717259.389	452852.2924	775312.824	801280.9156	514631.1139	832254.9965	1005179.245	821065.4213	685812.3456	757141.45
5481	NA	NA	Valyl-Tyrosine;Tyrosyl-Valine;Feruloyl-2-hydroxyputrescine;	6.04300013642317;6.04300013642317;6.04300013642317;	MS1 mz matched	303.1336201	267.735	7179.4362	5243.917647	5709.263857	5345.608947	8848.986714	7547.59605	7681.741235	7921.234579	8566.523684	6205.107381	10733.6607	6035.9835	10275.60332	7388.86	5906.413889	6628.032	9528.490235	10822.22663	8376.525	9261.63
5483	NA	NA	Verimol D;6-Ketoestriol;Masoprocol;Enterodiol;Nordihydroguaiaretate;Arnebinone;Nordihydroguaiaretic acid;NDGA;3,3'-Dihydroxyhexestrol;4,4'-(1,2-Diethylethylene)dipyrocatechol;Enterodiol;Prosolapyrone III;4-Methoxy-2-oxo-6-(1E,7E,9E)-undeca-1,7,9-trien-1-yl-2H-pyran-3-carboxaldehyde;(-)-Solapyrone A;Solapyrone A;4-Methoxy-6-((1R,2S,4aR,8aR)-2-methyl-1,2,4a,5,6,7,8,8a-octahydrophthalen-1-yl)-2-oxo-…	-3.39001776191653;-3.39001776191653;-3.39001776191653;-3.39001776191653;-3.39001776191653;-3.35956959369749;-3.35956959369749;-3.35956959369749;-3.35956959369749;-3.35956959369749;-3.35956959369749	MS1 mz matched	303.1507849	180.544	5267.406643	5294.370267	4719.906154	4747.85325	6033.86325	11968.22489	14495.43323	2274.688	12776.97857	13691.419	10989.50284	4976.800091	4868.395714	1192.074286	1950.052095	2874.965409	2467.611429	13599.828	732.6733333	7918.451688
5485	NA	NA	Neuromedin B (1-3);Arnebinone;Nordihydroguaiaretic acid;NDGA;3,3'-Dihydroxyhexestrol;4,4'-(1,2-Diethylethylene)dipyrocatechol;Enterodiol;Prosolapyrone III;4-Methoxy-2-oxo-6-(1E,7E,9E)-undeca-1,7,9-trien-1-yl-2H-pyran-3-carboxaldehyde;(-)-Solapyrone A;Solapyrone A;4-Methoxy-6-((1R,2S,4aR,8aR)-2-methyl-1,2,4a,5,6,7,8,8a-octahydrophthalen-1-yl)-2-oxo-2H-pyran-3-carboxaldehyde	-6.4565340504758;17.4379235868619;17.4379235868619;17.4379235868619;17.4379235868619;17.4379235868619;17.4379235868619	MS1 mz matched	303.1570689	321.7615	9820.379636	7428.682667	8383.966302	11049.90347	6760.8145	13239.08	4605.1338	7683.125	10792.62138	11871.08147	11832.98105	4392.195294	3831.3	1946.523133	14159.55742	11540.4016	4419.9246	5932.548571	9604.43488	2887.119857
5488	Arg-Gln	0.8483	NA	NA	MS2 forward	303.1791028	419.9885	4039.107429	4661.523357	3418.114286	4695.216429	4785.616875	5534.550667	3404.42025	8233.465385	3061.661538	4232.5758	6341.695333	4114.555857	4815.366	3328.728786	4267.661538	5313.462857	3004.594286	2761.9625	4382.773846	3668.94
5498	Eicosapentaenoic acid	0.9215	NA	NA	MS2 forward	303.2339994	45.3505	57291.1675	63316.68063	60447.58232	55293.56108	30803.45643	25644.30377	26103.94783	28548.43944	49764.22569	25282.93531	39178.40667	38607.10733	90296.74823	85372.4035	55322.86894	49004.49189	33297.31579	38312.83004	39654.12632	90901.24788
5524	Arg-Glu	0.9741	NA	NA	MS2 forward	304.1638588	426.02	10649.64832	8338.047333	8658.003455	8557.70181	13962.35258	15219.00056	10590.67717	24910.5065	11888.09816	14215.07432	14998.28	8779.59324	14044.68632	11878.06991	14932.06	14921.54233	10404.18257	9973.466684	16602.71239	11167.40814
5552	Lys-Asn	0.9887	NA	NA	MS2 reverse	305.1186558	179.041	1203.396	1201.267	1221.98125	845.4266667	2567.941071	1832.556842	1987.524707	2650.240615	1819.97712	1753.661267	1238.766471	1129.591931	2236.042357	811.6269112	1330.463077	1849.69035	1021.105556	1767.788167	1077.530966	1745.996405
5556	L-Histidinol	0.7027	NA	NA	MS2 reverse	305.1725791	410.918	2895.802812	2033.2592	1698.554467	2217.2626	5545.340813	7545.044706	2039.70049	3366.099375	2413.542806	5992	6394.38288	2503.573333	3055.266536	1950.645249	2718.694	5081.519625	1933.313452	2067.038532	3248.231059	2835.458611
5559	Prometryn	0.7149	NA	NA	MS2 reverse	305.1594466	75.515	3880.146385	4285.113	4445.970667	4315.900417	2603.162191	1743.488503	3754.575977	2216.27424	3946.242096	2255.292435	1822.31844	2594.677922	3328.636216	3613.137712	2350.954137	1397.667086	3138.073364	21973.5169	2761.027985	3004.211303
5561	NA	NA	Neamine;Neomycin A	11.79445859	MS1 mz matched	305.1837862	336.2095	8938.729209	7027.597308	5958.418	6259.058846	7568.250909	6793.313545	9536.4475	3990.42	8007.908357	6070.342576	9196.727692	9152.747692	13293.29167	7680.121308	7400.64	5675.109091	6147.54	7022.087545	6522.695667	9194.493714
5563	NA	NA	5-Thymidylic acid;Rapanone;Decylubiquinone;6-Decylubiquinone;2,3-Dimethoxy-5-methyl-6-decyl-1,4-benzoquinone;[8]-Gingerol;(8)-Gingerol;Mocolin L acid	13.9661120051373;-4.34493306317046;-4.34493306317046;-4.34493306317046;-4.34493306317046	MS1 mz matched	305.2089305	331.877	19431.18845	16569.5	16898.17263	16547.67474	24721.70132	35009.41338	18387.66489	20567.45853	20762.72471	25662.978	18128.20889	15675.54895	24913.43771	24773.07568	18145.2	22467.8465	20698.30535	27283.44875	20055.88911	23505.97622
5593	NA	NA	Melphalan;Capsaicin	0;2.94889467236783	MS1 mz matched	306.2048197	301.4915	7486.4507	6699.026667	6871.344	6169.783636	5095.463727	9443.585385	9184.223556	10005.86285	4845.44	8775.3402	8831.867	6586.316667	9477.965556	9913.65	12882.46167	13481.16444	11981.7054	6955.577143	17178.02	8745.855
5596	NA	NA	Sakacin A;Cycloguanil hydrochloride;1-(4-Chlorophenyl)-1,6-dihydro-6,6-dimethyl-1,3,5-triazine-2,4-diamine monohydrochloride	7.78923556815738;19.7795585549203	MS1 mz matched	306.2157704	239.872	4168.0485	3162.588294	4136.891429	3440.119923	2828.670091	2748.13044	2007.981111	4934.655	2489.744944	3649.67619	3833.634263	4952.466	2915.953235	3031.112	1939.958563	3809.149143	5548.700118	4459.378222	2850.996778	4970.600526
5613	NA	NA	4'-HPPH;4-Hydroxyphenytoin;3'-HPPH;Hydroxyphenytoin;2,3-Dihydroxycarbamazepine;Phenytoin arene-oxide;Saphenic acid;2,3-Dihydroxycarbamazepine	-6.68557132465464;-6.68557132465464;-6.68557132465464;-6.68557132465464;-6.68557132465464;-6.68557132465464;-6.71429338756269;-6.71429338756269	MS1 mz matched	307.0468237	219.5805	37614.60733	25308.11324	16689.41382	28650.30907	25914.53682	37029.76529	23041.94063	43274.04067	25190.039	24545.815	24506.93006	32468.19789	27450.87529	25476.39206	21184.18381	32517.54157	20788.157	25277.19813	29930.93538	27518.30871
5614	Kojic Acid	0.6541	NA	NA	MS2 reverse	307.0463696	235.708	11594.46596	7779.870178	8310.005083	8108.597429	11742.6015	12521.47325	12994.0554	15162.696	11983.11532	8472.650986	11600.97538	8984.368793	10793.54583	13135.6108	10062.10712	14665.8402	13025.86879	14368.56144	13404.84132	13458.84744
5624	Pro-Met	0.959	NA	NA	MS2 reverse	307.1283547	267.6915	6508.029429	4919.488	5490.674667	4860.941333	6325.737059	6113.9682	5183.147786	7630.366286	5093.951824	6510.37	5688.2014	4616.171786	6554.7834	7888.307692	5000.933571	6823.548	8260.124333	8824.25775	7323.405467	5740.56
5630	Arg-Asp	0.6523	NA	NA	MS2 reverse	307.1672794	295.949	3601.932941	3933.026611	4130.3482	5260.939444	5726.962111	4534.688737	3393.438	6198.075958	4588.258316	3634.886957	2018.009437	2014.900714	7597.66315	6209.862941	5061.01825	1523.52	5507.319381	6354.200156	5108.67825	6698.6865
5640	NA	NA	2-(3,4-Dihydroxybenzoyloxy)-4,6-dihydroxybenzoate;Oxandrolone;3alpha,11beta-Dihydroxy-5beta-androstane-17-one;11beta-Hydroxyetiocholanolone;3alpha,11beta-Dihydroxy-5alpha-androstane-17-one;11beta-Hydroxyandrosterone;Androst-5-ene-3beta,17beta,19-triol;3beta-Hydroxy-D-homo-17a-oxa-5alpha-androstan-17-one;Isoandrololactone;Dihydromocolin L	1.95934745898732;17.9609724398364;17.9609724398364;17.9609724398364;17.9609724398364;17.9609724398364;17.9609724398364	MS1 mz matched	307.2298034	45.779	212283.7708	242947.6065	218858.4051	220713.2912	99283.96231	182513.2259	116298.5201	132503.9811	133233.4479	169021.5921	108823.4803	168531.0099	130191.929	134798.4	86684.09921	92861.67265	107129.6	85682.69647	123269.88	129905.6349
5644	NA	NA	NA	NA	Unmapped	307.972521	342.695	14414.67762	13000.90286	12697.011	10218.75737	26268.96868	13815.74752	19273.61867	24258.00345	16160.34364	14966.12052	21026.90205	12802.39319	19858.13375	13921.80225	18444.38119	16186.0179	14885.7709	22318.90173	27235.40259	21778.74123
5651	NA	NA	Probenecid;Probenecid	-1.67939024108543;-1.75374907704808	MS1 mz matched	308.0970129	262.6445	7480.037333	9022.783467	10392.2336	8743.85925	6251.735455	10724.487	8901.9	11571.55547	6316.349	9886.4948	7055.024538	7568.880333	6224.816929	6290.655	7968.026733	6736.3828	8230.385133	6446.225455	8025.864	9964.232733
5671	NA	NA	Alphachloralose;Chloralose	15.8422080642941;15.9110487945228	MS1 mz matched	308.9807019	35.913	3382.498	4245.282694	3725.210056	3135.881653	2984.232308	5640.608	8060.226786	2833.985	5790.685	5764.077	8917.717286	8013.5	1539.181833	2109.96558	2953.42625	2535.5465	3358.217143	3107.877213	1229.433429	1460.906667
5684	NA	NA	8-Acetylegelolide;14-Dihydroxycornestin;Cornexistin;Monocerin	0.0376469380388369;0;0	MS1 mz matched	309.1314213	375.957	14700.13682	13761.29939	12928.25061	17846.81239	20283.4947	30695.6453	29510.0609	25547.9202	22593.808	23985.60582	37149.17057	27251.49586	18383.72791	20254.47914	27733.92476	28264.27644	19771.77574	17038.82886	21041.39065	21577.13621
5698	Retinol (Vitamin A)	0.7004	NA	NA	MS2 reverse	309.2243673	36.2385	54214.56	55253.784	53328.7375	50879.43554	56393.70896	21554.4198	44974.13727	26278.77	28612.08917	27924.59565	50135.87987	65198.16615	54681.3925	91014.2	63737.87679	30385.534	46949.8835	57638.67756	32830.54167	49140.15
5706	Thiamine monophosphate	0.9798	NA	NA	MS2 reverse	310.0609922	58.334	4186.518222	3523.506	3444.572327	2988.572895	2249.233571	3484.288875	2347.575115	2790.907244	6119.846765	8756.03981	3200.735877	9604.236414	2672.0508	2493.250184	2453.960667	2681.773363	13014.76724	12542.68445	2722.070735	2305.357634
5707	Lys-Ser	0.9979	NA	NA	MS2 reverse	310.0582995	326.841	16276.6461	19150.70216	12246.9805	11482.71094	17266.58395	13728.72967	23654.4918	15527.54921	8257.491187	12693.82931	16650.0657	21034.59405	15219.26842	14193.08784	15787.99721	15899.80558	21002.39926	15206.18017	18462.40111	8668.729125
5714	Arg-Ile	0.7454	NA	NA	MS2 reverse	310.1793737	408.252	440585.8777	410453.0627	405116.6377	438267.9833	852811.8044	404473.6924	900452.0714	868754.7553	538795.6222	436887.8885	259986.3205	273848.9238	528875.802	803736.3352	398819.5985	245796.5664	961651.1829	832520.56	560199.375	548070.599
5717	NA	NA	Zanthosimuline;Atherosperminine;	17.5710755016889;17.5710755016889;	MS1 mz matched	310.1783115	49.152	30211.92293	46974.46479	41740.53068	42053.963	42093.96006	2663.929273	46691.57571	34772.72333	5397.74017	29770.605	4448.309	48804.2625	18127.88941	29159.51468	3605.751875	8334.689639	27029.98865	35430.17888	6596.858118	23637.42915
5733	D-Biotin	0.9599	NA	NA	MS2 reverse	311.0355005	377.1245	3106.1784	4866.159667	4183.49268	4169.389615	2359.252312	2814.860286	2833.955125	2983.635789	3963.393812	2537.138889	4122.61395	3698.682852	3140.680667	3059.559037	2654.72	4132.0524	2439.891875	2111.995421	2210.583333	3663.970353
5735	5,2'-O-dimethyluridine	0.9858	NA	NA	MS2 reverse	311.0568668	327.482	1558.871198	2021.241769	2411.394903	2513.741357	2604.451185	1842.430438	2469.703086	2155.979919	1856.469353	2018.804535	3185.29848	1458.482786	2856.9706	2099.92095	2676.167882	1596.528688	2167.541771	2158.032214	1303.236636	1721.892429
5745	NA	NA	Sinapine;Sipine;Sipoylcholine	1.23869374421366;1.39312766676043	MS1 mz matched	311.1658321	143.551	2028.0075	2050.585444	1649.648889	1694.371333	2598.13125	2055.077684	4391.310643	2319.854727	4130.4515	3146.21	3104.142611	31926.7485	1968.167143	3235.10483	58429.18839	1489.619793	2402.008	12645.50473	1984.336731	887.2926
5755	Methoprene (S)	0.6549	NA	NA	MS2 forward	311.260551	30.738	80213.562	69538.62181	64017.08	58084.39	18740.70342	13861.4854	1861.2	27105.57749	10796.11216	14720.58662	9898.496747	39155.97868	21805.15493	52861.1416	15529.57538	3432.162024	49164.37078	36384.83812	15989.88249	22254.66579
5757	NA	NA	Gamma-Glutamyltyrosine;Mannopine	16.5786611451923;21.4127572905902	MS1 mz matched	311.3076444	152.095	2253.567643	2175.8275	2005.257143	1823.432308	7382.422125	2090.265	1163.846455	1218.736	2751.981818	3415.31615	643.6222229	1007.01	3954.72	3047.943231	2548.543846	521.4800153	2179.346313	4768.973077	1835.675519	2069.393
5767	Arg-Ala	0.886	NA	NA	MS2 reverse	312.1077337	289.3925	9656.407	7786.752778	7538.852316	6655.545444	13569.46717	8913.7095	8995.4265	5402.137059	11101.28483	10513.12474	10421.34	9146.808889	14290.82056	14917.42305	11631.20439	4449.171353	13379.962	18582.64567	17224.84722	13015.03818
5768	Tyr-Met	0.9556	NA	NA	MS2 forward	312.1123858	159.573	1844.649899	1792.863462	1629.318182	1901.704933	1702.365	3943.017	2235.489857	1171.746998	2242.705688	1938.789667	2699.212385	746.5283333	1663.79375	840.72714	1051.6905	2417.177778	1824.269914	2040.621244	1148.882217	1653.6
5774	NA	NA	Ethylene brassylate;(10S)-Juvenile hormone III acid diol	3.29665315615482;3.3310743714224	MS1 mz matched	312.2190649	178.394	7325.628571	8209.2225	6909.621667	7518.788571	16362.706	6578.165	9615.537	4911.812	10219.11467	7961.944545	7497.987692	3455.743857	19377.9675	4750.075	10088.31	9352.696	5752.331429	13248.207	4737.140529	7812.436364
5808	1-Palmitoylglycerol	0.7303	NA	NA	MS2 forward	313.2763236	136.094	21272.85481	28810.24594	30289.37983	27993.67188	4970.428625	9349.036167	13081.73583	4003.65824	10951.69435	53452.2458	13297.71224	12397.68	28978.50238	151722.2979	89814.55915	17164.56004	229103.5531	109643.5342	16029.39217	55334.32789
5812	NA	NA	Epithiemycin B;Epithiemycin D	-23.0180747674622;-23.0180747674622	MS1 mz matched	313.3343105	245.8075	5082.01	4730.4544	3181.7709	3568.347	1935.492	1723.102222	988.1466667	8170.47	651.5775	2385.0437	4117.306667	2085.246	974.74	520.0374286	878.71875	1823.893	903.9955556	917.7462273	2039.555	602.4525
5834	NA	NA	NA	NA	Unmapped	314.2348599	174.633	10122.48	10163.71385	7944.884615	9033.161308	11805.71321	7172.099923	6905.585938	6561.464143	5323.831	8113.708286	7574.888895	5025.989846	12565.83636	5929.36	9305.538353	10953.00825	5335.503	12007.55215	5763.058889	5092.156923
5862	NA	NA	Cardoltriene;Dronabinol;7-Dehydropregnenolone;Progesterone;delta9-Tetrahydrocannabinol;4-Nerolidylcatechol;Progesterone;4-Pregnene-3,20-dione;16,17-Didehydropregnenolone;Drobinol;delta9-Tetrahydrocanbinol;Tetrahydrocanbinol;THC;Canbidiol;CBD;Canbichromene;CBC;3-Methoxy-19-nor-17alpha-preg-1,3,5(10)-trien-17beta-ol;17alpha-Ethyl-17beta-estradiol 3-methyl ether;3alpha-Ethynyl-3-hydroxy-5alpha-andro…	1.33598714576786;1.33598714576786;1.33598714576786;1.33598714576786;1.33598714576786;1.33598714576786;1.27297480850729;1.27297480850729;1.27297480850729;1.27297480850729;1.27297480850729;1.27297480850729;1.27297480850729;1.27297480850729;1.27297480850729;1.27297480850729;1.27297480850729	MS1 mz matched	315.2299397	244.54	4430.186786	3144.895385	3844.449533	3164.5776	4511.74	1997.699167	3312.8555	10783	2352.855385	6859.238571	6053.307692	3937.275	2771.171429	13064.55971	3965.28	3456.268	15953.83	21253.088	4852.051538	9553.8986
5863	21-Hydroxypregnenolone	0.6413	NA	NA	MS2 forward	315.2345482	32.4175	41873.76	38731.64191	33883.47436	31068.972	29185.2456	16585.55644	15947.3587	14057.6769	14031.20931	12899.85141	35352.3247	21844.10904	32356.35126	62383.92533	25899.82483	26783.71605	17679.88485	21499.7606	13568.05024	28380.13443
5865	NA	NA	Crotoxyphos;Crotoxyfos	23.26051291	MS1 mz matched	315.2781101	319.183	15201.27264	26333.60455	29107.24896	22982.4	41164.55	34034.32917	11667.62073	1944.087778	21095.09091	40430.44417	4467.724444	38117.39447	15774.10909	10015.941	21460.96643	1414.602222	25714.8	12945.73222	990.3466667	4625.265273
5877	5-Methyl-2-thiouridine	0.7162	NA	NA	MS2 reverse	316.1022863	288.669	3423.838333	2591.840526	2785.875	2413.231588	3488.993471	3602.23875	3666.80135	2695.042164	4354.447222	3046.169412	2860.3225	3006.475455	3356.948833	3843.946375	4433.15969	1921.184036	4928.755	10051.30667	8839.144286	3841.273333
5879	Phloretin	0.9916	NA	NA	MS2 reverse	316.1234223	89.3865	10082.046	9173.150667	8961.487129	9022.212138	5626.148027	3745.998227	6732.196579	5467.572	10684.92555	13643.76774	21874.31953	17451.90929	18596.10405	6767.215	3759.119968	3913.552488	16132.78347	7431.793768	10748.20535	8732.858
5894	Decanoyl-L-carnitine	0.9484	NA	NA	MS2 forward	316.250514	172.2405	9728.442261	8051.944286	8157.4619	7447.314286	7629.980852	9788.288462	7560.466667	2752.702727	20120.47971	13466.72957	13336.4732	10014.70462	16187.00143	6993.464818	7029.837357	6298.663	9657.125455	20665.26415	10489.07706	17483.13
5908	NA	NA	Isovalerylglucuronide;Tuliposide A;6-Tuliposide A;6-O-(4-Hydroxy-2-methylenebutanoyl)-D-glucose	2.99316612126652;2.87666100213721;2.87666100213721	MS1 mz matched	317.0718421	25.692	7891.033417	7942.006154	6806.373259	6436.095	8309.863077	9913.285929	9780.958714	9402.279286	9998.56	7959.073846	10473.35733	10776.58532	10097.27269	7229.25	8728.367143	14299.73577	6137.802538	6507.941	5337.627273	9929.84423
5913	NA	NA	8-Hydroxydesmethylclomipramine;Sorgolactone;2'-O-Methylodoratol;Methylodoratol;Combretastatin A-4;Combretastatin A4	-0.762334377945373;9.17340938620403;9.17340938620403;9.17340938620403	MS1 mz matched	317.141386	456.548	17762.30905	11905.69706	12010.92835	20359.57974	17640.36805	161429.1452	10831.67296	48203.73895	12206.54842	91452.51984	31889.60621	13418.916	10890.49105	9918.1504	28765.64265	136567.5149	9158.4696	12705.18795	26102.07579	12781.08975
5918	NA	NA	Sodium Tetradecyl Sulfate;Phytuberin;Embelin;[6]-Gingerol;(S)-(+)-[6]Gingerol;6-Gingerol	1.76724640728615;13.2570497760998;13.2570497760998;13.2570497760998	MS1 mz matched	317.1711081	272.72	37926.42382	27749.74833	31233.66278	32695.48625	29994.66667	40858.80357	23386.06336	56979.92615	32779.88571	43701.8492	30908.431	25748.23031	28653.70718	1106.64	29705.587	46464.83917	27764.22	29675.44	33941.06154	29294.8413
5919	Arg-Thr	0.7442	NA	NA	MS2 reverse	317.194976	412.8475	3936.23291	3704.991	3024.468455	3704.410917	5046.182857	4364.244013	4811.90887	9038.266179	3908.976288	3925.353384	2772.809684	3952.302719	4682.108647	3810.1005	4046.005912	3504.668744	3990.917286	3422.6635	6236.629838	4219.123091
5923	15-Deoxy-delta-12,14-PGJ2	0.6856	NA	NA	MS2 forward	317.2132639	138.931	8362.229	7898.874789	7647.78345	8142.620152	14246.83211	7605.331275	18028.32987	9849.1707	32500.30132	17643.62125	39993.53536	16054.99232	26872.00737	31929.4954	8148.368722	15363.94852	17585.73947	9796.206667	23244.04886	23072.74243
5939	NA	NA	Piperolactam D;	-15.1072002631352;	MS1 mz matched	318.0677768	262.2175	13258.83333	9686.446933	10203.83371	9772.4048	17074.36985	26987.11567	14846.592	27376.353	11271.5134	24146.41619	14349.2755	10470.685	13555.16336	11253.494	16298.63593	19642.71557	12682.44023	16742.13065	16068.67064	15379.53776
5948	His-Val	0.9598	NA	NA	MS2 reverse	318.1594868	255.181	15709.04736	26998.82568	16865.61188	21147.54996	14598.51725	11983.11686	18218.07935	17061.76319	27491.431	15738.72978	22365.49488	14764.20888	14342.92808	22972.36839	19817.7408	15023.547	16951.2577	14547.32181	12818.75235	14773.47261
5970	NA	NA	NA	NA	Unmapped	318.9883146	350.129	3718.757231	3567.845714	3372.218182	3697.492	3057.472	3929.13	3918.038538	4311.918333	3711.977077	4348.660846	4659.233143	4153.384941	3996.3225	4198.81	3993.3264	4690.298063	4658.28	4120.538462	4377.202308	3623.978583
5981	NA	NA	Tyrosyl-Histidine;Histidinyl-Tyrosine;Asparaginyl-Tryptophan;Tryptophyl-Asparagine;Meclofemate sodium;Meclofemic acid sodium salt	16.3293439617436;16.3293439617436;16.3293439617436;16.3293439617436;23.5752309193654	MS1 mz matched	319.1387077	241.226	12342.65317	10625.31633	10519.83833	10057.18428	1741.222147	2944.06515	1056.069073	2689.675	1936.224	2903.914286	1195.122951	1736.951358	885.9681818	1174.210286	854.2857143	2039.692053	2042.635833	1014.291917	2622.561765	1187.03
5987	NA	NA	Hydrocinchonine;Palonosetron;2-hydroxyimipramine;Antirhine;Eburmine;(-)-Eburmine;(14alpha)-14,15-Dihydroeburmenin-14-ol;Adenocarpine;Cinchomine	-2.91503194989566;-2.91503194989566;-2.91503194989566;-3.03860137905727;-3.03860137905727;-3.03860137905727;-3.03860137905727	MS1 mz matched	319.1686469	218.325	145391.9541	120207.2431	120949.9884	131332.4923	482652.4156	26124.93182	812169.4745	6394.83	8932.914	27554.52394	15898.7122	224072.8026	15047.12052	12178.6825	18708.362	7782.415143	83515.95053	84552.14629	9798.27765	13126.39781
5990	NA	NA	Ubiquinone-2;[8]-Dehydrogingerdione;Cohulupone;(1(10)E,4E,6a,9b)-9-(2-Methylpropanoyloxy)-1(10),4,11(13)-germacratrien-12,6-olide;Panaquinquecol 6;6beta-Hydroxy-D-homo-17a-oxaandrost-4-ene-3,17-dione;17beta-Hydroxy-4-oxa-5alpha-estr-1-en-3-one acetate;7alpha-Hydroxytestololactone;7alpha-Hydroxy-D-homo-17a-oxaandrost-4-ene-3,17-dione	20.3395460375031;20.3395460375031;20.3395460375031;20.3395460375031;20.3395460375031;20.3687750856381;20.3687750856381;20.3687750856381	MS1 mz matched	319.189581	278.576	29088.3208	26605.32249	25003.17547	26423.47039	24598.05222	17507.07542	17917.96786	28559.545	17995.86724	29758.88516	15797.41644	17222.83636	20839.34084	23854.99625	16445.78747	13489.8012	36851.10347	25778.41131	16589.1672	16477.2545
5995	NA	NA	Steviol;Yucalexin B22;15-HEPE;11R-HEPE;Phytocassane C;Atractyligenin;Yucalexin B20;Yucalexin A19;15-KETE;Leukotriene A4;2-Hydroxy-6-(8-tridecenyl)benzoic acid;17,18-EpETE;Ineketone;Oxymesterone;9-HEPE;12alpha-12-Hydroxy-7,13-abietadien-18-oic acid;18R-HEPE;12-KETE;Aframodial;14,15-EpETE;12-HEPE;5-HEPE;(ent-15beta)-15-Hydroxy-19-trachylobanoic acid;Grandiflorolic acid;(ent-15beta)-15,19-Dihydroxy-…	-17.2673267659531;-17.2673267659531;-17.2673267659531;-17.2673267659531;-17.2673267659531;-17.2673267659531;-17.2673267659531;-17.2673267659531;-17.2673267659531;-17.2673267659531;-17.2673267659531;-17.2673267659531;-17.2673267659531;-17.2673267659531;-17.2673267659531;-17.2673267659531;-17.2673267659531;-17.2673267659531;-17.2673267659531;-17.2673267659531;-17.2673267659531;-17.2673267659531;-17…	MS1 mz matched	319.2246139	239.788	2326.851875	1993.215385	2282.969231	2054.79	2871.155833	2251.901538	2139.7365	5435.151429	1679.966667	4086.579167	2258.034167	3563.142308	2161.248077	2913.488538	1218.735385	2344.892308	6076.230769	6344.553286	1601.042857	4461.3375
6000	12-oxo-ETE	0.7292	NA	NA	MS2 forward	319.2288466	75.5675	15844.841	19584.49775	18483.70469	17938.21513	13049.82651	12794.91127	11657.92011	13067.11368	15152.8209	11861.52	14980.5493	11727.12119	17037.33104	24800.53217	13252.63748	12259.07727	11004.01972	8565.601158	17643.95524	13866.17141
6019	NA	NA	Alverine;	-4.80025290480277;	MS1 mz matched	320.1728109	293.4405	11788.01471	11291.14419	10725.199	11804.97567	11880.42214	23542.2455	12460.32941	19162.10265	7682.84325	18830.661	12131.7515	6849.772563	21080.91483	8213.8452	9412.342231	14029.87035	8116.38	15419.07	14003.144	12393.97267
6021	Arg-Tyr	0.7331	NA	NA	MS2 reverse	320.1721283	382.824	5120.713321	4209.864625	4796.573074	2709.28755	4369.043258	5679.301931	5400.9647	1872.75	5216.81703	6226.516956	2258.98	4876.316482	5981.068187	4096.947923	1221.50575	2629.350923	8568.810526	7087.594214	6028.771667	8368.044875
6026	NA	NA	alpha-dihydrotetrabenazine;Homocapsaicin;b-Dihydrotetrabenazine;Homocapsaicin;Homocapsaicin I	10.2006566527828;10.2006566527828;10.2006566527828;10.3378697786295	MS1 mz matched	320.2201106	323.102	3276.3225	2460.602769	2531.76	2270.785	3072.61875	4432.254273	3407.1625	8129.611083	2901.2676	6234.473538	4511.804143	3288.333846	2889.722455	3040.021833	2966.98392	4197.181174	4209.1098	4234.223091	3994.64835	1070.625
6057	NA	NA	10-Acetylpanaxytriol;5'-Carboxy-alpha-chromanol;Oryzalide A;Oryzalide B;[8]-Gingerdione;Testolate;10beta-Hydroxy-6beta-isobutyrylfuranoeremophilane	0.751408283065816;0.751408283065816;0.751408283065816;0.751408283065816;0.751408283065816;0.624611959840697;0.624611959840697	MS1 mz matched	321.2044076	285.5755	16684.72517	13813.59375	13534.73333	13407.11313	21054.84441	35218.75	15787.5436	23823.82079	17598.01111	39111.04	24589.57037	16606.2435	19213.55272	11041.25117	16963.65778	41568.41053	16071.33644	21820.10667	18459.70972	18565.93289
6072	NA	NA	Fosthiazate	1.413194859	MS1 mz matched	322.0102494	313.0655	1934.5725	1113.755455	973.012	1033.791429	3052.356231	1995.2568	954.89	2328.527611	6498.728053	1909.095	2704.972118	10422.83335	3841.635111	1324.05	3403.0425	1305.094	14589.42406	11761.0815	941.2953333	1689.58381
6073	NA	NA	Histidinyl-Glutamate;Glutamyl-Histidine;7-Methylinosine;Guanosine;Isoguanosine;Crotonoside	-22.0575993441049;-22.0575993441049;-22.0575993441049;22.2542730854002;22.2542730854002	MS1 mz matched	322.0576268	244.4765	51731.12713	41395.87463	38763.41063	39416.89069	45145.95863	47081.874	53821.40387	53884.368	54899.31947	37347.53827	53539.42005	49972.7475	49125.23333	52622.69906	48814.6925	50669.4276	54745.99875	52852.608	50267.4	56822.66231
6077	NA	NA	L-L-Homoglutathione;7-Demethylmitomycin B;6-Demethylmitomycin B	-10.7630204143712;-0.311433243738862	MS1 mz matched	322.1015969	262.617	16346.73778	12979.15129	14805.938	14370.7742	22444.9375	16206.438	25680.40467	18339.37069	17030.44047	11129.6692	25292.0824	16381.16733	23415.9786	13921.04437	12169.05213	8878.424412	23631.67393	21480.82005	14533.47	27413.455
6107	NA	NA	Dihydroartemisinin (DHA);Alpha-dihydroartemisinin;	-8.35402649327424;-8.35402649327424;	MS1 mz matched	323.1317338	379.7435	127891.847	100887.2827	113256.74	102051.3691	161508.1253	142259.3928	148510.4693	135712.816	208609.5214	178149.0021	155657.9374	149761.2356	156846.76	104112.4288	205560.2789	205440.5846	176788.9701	266740.3758	203810.4576	239535.6486
6117	NA	NA	5-Thymidylic acid;Rapanone;Decylubiquinone;6-Decylubiquinone;2,3-Dimethoxy-5-methyl-6-decyl-1,4-benzoquinone;[8]-Gingerol;(8)-Gingerol;Mocolin L acid	17.0696924506449;-1.24140944667054;-1.24140944667054;-1.24140944667054;-1.24140944667054	MS1 mz matched	323.2207509	285.489	233120.2768	178134.4577	178964.6284	179522.6906	129273.6177	133467.3463	142676.8526	869518.9314	86581.69428	93555.01235	40706.00429	356151.4039	140279.488	204552.0206	223157.7801	68743.74462	222284.7814	228195.0293	392360.0358	288856.8953
6118	NA	NA	5-Thymidylic acid;Rapanone;Decylubiquinone;6-Decylubiquinone;2,3-Dimethoxy-5-methyl-6-decyl-1,4-benzoquinone;[8]-Gingerol;(8)-Gingerol;Mocolin L acid	23.2768533418367;4.96563778650573;4.96563778650573;4.96563778650573;4.96563778650573	MS1 mz matched	323.2206826	239.843	67174.93956	44789.69909	59957.82564	53107.29268	62319.18513	44989.91691	19068.69111	125639.307	34588.87385	97202.13633	47021.10523	81032.1262	59537.3548	31388.70789	14404.1124	70435.12939	158798.7643	169339.7792	22273.92732	93265.92656
6155	Uridine 5'-monophosphate (UMP)	0.992	NA	NA	MS2 forward	325.0462353	414.5355	17019.09995	15063.95173	16225.62336	13724.73213	18339.12164	34016.4963	37471.48268	21929.03741	53927.86159	36002.73565	37915.34873	24984.57805	29859.27177	27504.516	32539.36111	44397.4278	40596.87741	39174.39777	30333.95064	32101.76029
6164	NA	NA	Citronellyl cinnamate;Androstenedione;N-Acetyl-leucyl-leucine	-7.96699349198739;-7.96699349198739;5.94012424633335	MS1 mz matched	325.1546212	327.5155	37215.30167	29954.3295	30277.21954	31980.9805	31761.8686	49234.44562	54258.03188	40107.02805	39986.1	41121.73454	32695.08424	29884.861	47946.90975	53177.4144	35643.45714	46943.5144	45475.89475	60786.18605	32823.11144	48384.33176
6165	Arg-Ser	0.6651	NA	NA	MS2 reverse	325.1527208	407.5625	3323.555438	3438.6445	2924.145437	3064.824632	2185.989188	3992.247868	1078.949333	3960.85685	1237.484083	3780.35072	2724.29713	3247.703955	4016.25875	2846.2725	2586.974	3387.245233	4775.690918	3695.409	12416.435	1161.959727
6188	Ile-Met	0.9925	NA	NA	MS2 reverse	326.1575867	327.5155	8089.858333	5665.359231	5516.812857	6053.4925	6166.44	8805.227143	10000.93688	7752.048471	9243.585328	6761.503333	7967.946133	6729.592	7419.591875	8765.491944	6488.824	7530.168	8525.909636	9603.866917	6420.09375	9361.566667
6196	NA	NA	Dapiprazole;Bisoprolol;N-(3-Hydroxy-7-cis-tetradecenoyl)homoserine lactone;10-Nitrolinoleic acid;10-nitro-9-cis,12-cis-octadecadienoic acid;10-nitro-9-cis,12-cis-octadecadienoate;(9E,12Z)-10-Nitrooctadeca-9,12-dienoic acid;12-Nitrolinoleic acid;12-Nitro-9-cis,12-cis-octadecadienoic acid;(9Z,12E)-12-Nitrooctadeca-9,12-dienoic acid	13.3878944265202;17.5263117598485;17.5263117598485;17.5263117598485;17.5263117598485	MS1 mz matched	326.2492507	301.082	5369.5656	7928.932	10023.68	7684.9425	6636.282667	7346.931429	13167.81456	2258.983286	13110.47375	6839.68	1580.316429	14238.99341	4157.64	12968.2096	8250.666667	1539.105861	8159.224111	3169.659316	896.7876923	3211.999412
6211	NA	NA	Aceprometazine;Acepromazine;Procaterol hydrochloride;Lontermin	-4.91774702472942;-4.91774702472942;12.2036660976213	MS1 mz matched	327.1436801	201.8355	7528.851	7416.989833	6504.796667	6941.739583	6930.56	5987.78525	7714.021846	9341.645714	8300.869714	7232.034286	6291.923077	6790.951429	7568.4	9773.728231	6208.624875	10003.42525	7237.406	7282.104727	9743.8	7061.047417
6220	NA	NA	Prothiocozole	1.742871799	MS1 mz matched	327.2548979	35.322	79018.36469	92592.69467	88091.99221	81099.52703	51340.068	24710.8907	77544.718	78477.04554	79083.356	25353.40838	42838.25	160283.448	100279.8484	128840.6864	104017.6059	20995.42604	117594.7078	95685.2274	78691.91	122867.7472
6242	(4Z,7Z,10Z,13Z,16Z,19Z)-4,7,10,13,1 6,19-Docosahexaenoic acid	0.9457	NA	NA	MS2 reverse	328.2386725	45.0465	42811.888	53017.8502	43838.82529	36669.531	29079.75844	13095.94794	20704.67456	19162.005	21715.87429	17336.04	42693.40385	32314.32941	48314.93014	63559.42871	33705.02453	30452.79375	23456.21944	23444.54625	47660.96615	36047.23154
6244	NA	NA	Fluazifop	-15.44787816	MS1 mz matched	328.2502446	170.7235	5352.989231	5359.253154	4515.05375	5708.306667	11238.83077	11826.62375	9028.3625	5959.128	9590.006353	11330.27671	13428.55067	7327.74	6108.034526	4333.588	5562.860875	5780.0662	7575.789643	11118.29921	4958.876435	3296.505692
6259	Tyr-Ser	0.9742	NA	NA	MS2 reverse	329.1364438	359.321	3888.924	2529.825	2743.561118	2830.959375	1793.091259	2307.326477	4022.905133	2395.932895	6625.437	3074.4	3281.04	3103.141941	5596.349714	9619.564706	3412.5175	3199.902857	5269.084222	5601.461538	3773.546789	4932.177429
6265	NA	NA	7-hydroxygranisetron;4-(3,5-Diphenylcyclohexyl)phenol	-13.9909839889228;8.02693134041216	MS1 mz matched	329.1853343	313.432	5132.658833	4039.646333	3820.925154	4658.109091	3908.934583	3742.941882	3145.449	5918.651889	1694.640375	6093.596	2598.177333	4760.621	1911.180056	3283.165	3077.936125	4023.185	3031.379143	5002.799	2752.350857	4480.851083
6269	Stearic acid	0.9487	NA	NA	MS2 reverse	329.2388161	75.375	6589.663438	6643.143077	7228.544143	7691.846471	1997.596729	1863.123143	1705.386372	2147.77114	2201.913332	1720.747805	1672.11062	2456.085067	2316.093994	4349.748609	2144.223466	1408.573004	1774.146317	1891.66061	2098.936265	2451.669073
6273	NA	NA	Aflatoxin Q1;Aflatoxin M1;Aflatoxin M4;2,3-Epoxyaflatoxin B1;Rhamnalpinogenin;Aflatoxin G;Bergenin;2-Succinyl-5-enolpyruvyl-6-hydroxy-3-cyclohexene-1-carboxylate;5-Enolpyruvoyl-6-hydroxy-2-succinylcyclohex-3-ene-1-carboxylate	-6.16681847132994;-6.16681847132994;-6.16681847132994;-6.16681847132994;-6.16681847132994;-6.16681847132994;-1.29283269892724;-1.29283269892724	MS1 mz matched	329.2709756	37.165	9609.836815	8663.104286	8475.86	7544.366667	6391.233333	3133.476667	9135.896667	11717.63622	9500.583382	3384.5202	5187.97	12333.18333	9492.198462	12890.41833	10172.715	1614.104	15207.00253	6970.923576	7498.882375	12001.81269
6282	Evoxine	0.9237	NA	NA	MS2 reverse	330.1337688	391.5955	5522.499353	4573.932727	4543.8348	5090.886524	6216.105	11261.57083	9713.270389	9354.0078	7942.816667	8889.783333	5962.284488	5714.275941	11429.81175	9508.916625	11976.735	9619.432826	13230.74631	11095.31089	13096.03385	16645.04328
6287	NA	NA	Orotidine;Testosterone;17beta-Hydroxy-4-androsten-3-one;5alpha-Androstane-3,17-dione;Androstanedione;Dehydroepiandrosterone;3beta-Hydroxyandrost-5-en-17-one;Dehydroisoandrosterone;DHA;DHEA;5beta-Androstane-3,17-dione;Normethandrolone;Methylestrenolone;17alpha-Methyl-19-nortestosterone;Normethandrone;3-Methoxyestra-2,5(10)-dien-17beta-ol;17beta-Hydroxy-2alpha-methylestr-4-en-3-one;2alpha-Methyl-19…	-23.9408016836742;-17.0015568569206;-17.0015568569206;-17.0015568569206;-17.0015568569206;-17.0015568569206;-17.0015568569206;-17.0015568569206;-17.0015568569206;-17.0015568569206;-17.0015568569206	MS1 mz matched	330.2301043	201.0515	12421.09673	11881.9664	11394.6686	10750.1485	17517.28	26411.1095	14154.58588	21550.31529	18114.7036	27808.78344	13122.3375	10356.51714	18136.04625	9878.72675	19468.17227	12667.34156	13992.15975	20054.26607	18778.56248	26265.67523
6288	NA	NA	N-[(Ethoxycarbonyl)methyl)-p-menthane-3-carboxamide;	10.7960987537547;	MS1 mz matched	330.2300267	219.1225	14595.47158	12629.68705	12917.29053	12830.49675	21426.37911	29828.83758	19367.04	9693.345105	27356.166	19254.13445	27377.16403	17769.27268	18301.44244	15670.28912	17903.60985	10013.1297	19295.11516	24105.36652	15934.26805	18255.65301
6293	NA	NA	Dopamine glucuronide;Lithospermoside;Griffonin	-19.4262055627812;-19.4262055627812	MS1 mz matched	330.2962029	162.213	3572.715333	3942.572	3555.516667	2264.242857	34024.56493	8345.108333	11688.58945	10787.82089	24269.47575	5513.264	1770.274333	6834.933333	1544.803234	1234.694538	795.2551556	108.8974628	369.611908	2967.143351	1897.538603	867.104
6296	Phytanic acid	0.6457	NA	NA	MS2 reverse	330.3385799	50.6965	12815.01979	11442.23779	12155.472	10256.13794	1274.6644	1912.9612	1449.496444	3162.795459	723.9358462	4397.954278	776.676	1033.655385	733.1123684	1336.321579	630.8853333	1271.817409	2181.1695	2627.284	1234.3436	869.1738889
6298	NA	NA	NA	NA	Unmapped	330.8210206	312.386	28971.145	27093.60559	27001.08886	25376.29919	29291.94342	30005.9603	29950.9437	32802.09133	27838.17413	29442.67208	32658.30808	29064.0308	28081.37983	27090.66144	28836.26244	33109.22935	28275.42552	30634.653	31113.67376	30243.48496
6313	NA	NA	Geranylcitronellol;	-8.94974095974511;	MS1 mz matched	331.2291088	32.338	18708.8116	19140.52788	18142.06214	16742.17404	17416.34767	10951.22391	17481.06408	1889.745	21395.08925	10958.38161	21234.5082	13489.00636	21970.1605	33582.06369	12542.59375	9532.354278	18395.13056	12489.10051	13193.1977	17839.536
6315	Terpineol	0.8497	NA	NA	MS2 reverse	331.2689901	167.811	806.010982	1339.261963	1127.085637	1184.428685	756.5787157	1737.86	1555.712891	0	2561.097273	2271.875	1551.440833	1005.174179	1947.68	1074.117364	1557.8381	1360.42	892.7052574	3586.6915	2130.356629	2399.1255
6322	2'-Deoxyadenosine 5'-monophosphate (dAMP)	0.9921	NA	NA	MS2 forward	332.0778255	396.663	13762.97451	11012.467	9540.829269	10603.88152	28714.91126	14841.85928	16314.75545	15285.59443	18096.10305	14233.442	12423.94448	14345.0923	14308.32857	17847.02034	12739.80626	11296.28325	14762.42426	10030.55971	10943.9757	15210.25157
6328	NA	NA	Demethoxyfumitremorgin C;	-2.94118466634559;	MS1 mz matched	332.1723593	366.263	16303.92695	17239.69933	16829.84053	13271.61429	10992.59294	14908.23514	13629.39389	11780.28	20268.27178	11435.158	8741.441824	11514.37479	29871.62444	17647.65072	18342.43139	14204.298	25652.91178	14669.10679	28223.16467	32411.67431
6334	Dextromethorphan	0.8721	NA	NA	MS2 reverse	332.2215336	47.4805	4598.765138	6503.111027	4236.28288	4674.727108	4627.7871	2613.264875	3135.765938	3232.198824	5692.632711	1914.018313	3110.884898	4060.043619	5269.176235	5692.972412	4270.394746	1196.72095	6549.607647	6019.744909	3570.687647	3713.87848
6340	NA	NA	Allopurinol riboside;Arabinosylhypoxanthine;Inosine;Phezine-1,6-dicarboxylic acid;Phezine-1,6-dicarboxylate	-4.10101776058054;-4.10101776058054;-4.10101776058054;2.60975608844842	MS1 mz matched	332.2454413	216.9515	8675.917895	7533.98719	7826.58672	7464.624731	7438.642105	15338.2152	9410.7976	7552.558421	11789.1481	13359.22637	9379.863474	8096.515263	7152.777474	7544.947263	10890.3977	8086.7934	13799.83871	10760.75531	10367.8145	15520.59858
6346	NA	NA	NA	NA	Unmapped	332.8972558	312.7175	445003.1192	344817.4647	317892.1725	307431.3977	748011.934	739673.3487	886202.0359	789084.4135	821428.9785	698116.3352	762483.6962	507035.6255	692277.4402	622141.9216	595236.7713	731601.0418	753123.7116	889578.1772	810746.2515	813594.6221
6348	NA	NA	Lead nitrate	5.259791844	MS1 mz matched	332.954046	346.0885	33773.83305	32742.20935	31888.50316	29730.57789	26682.01105	28685.44633	27997.3342	32155.155	29621.30224	29429.29455	32657.54635	28721.39055	29476.4601	27245.63879	29020.3685	35093.17487	28504.08971	26967.88418	25876.71952	23974.36955
6356	NA	NA	5',8-Dihydroxy-3',4',7-trimethoxyflavan;5'-Hydroxy-3'-methoxysativan;3,3'-Dihydroxy-4',5,7-trimethoxyflavan;Byssochlamic acid;Zamivir	9.06764331976677;9.06764331976677;9.06764331976677;9.06764331976677;-12.6455289623828	MS1 mz matched	333.1367025	453.4895	47949.20684	33680.25205	33383.96562	53526.66026	67008.44116	234440.382	28217.46688	178202.8874	25145.12778	177078.4256	96466.29584	23509.43108	49512.91489	26069.52635	38813.84574	719884.3665	24862.82312	52875.301	103114.4489	45304.88904
6359	NA	NA	meta-O-Dealkylated flecainide;1-Dehydro-9-fluoro-11-oxotestololactone	20.2303416059938;-2.72082094920007	MS1 mz matched	333.1414963	347.494	1533.502833	1584.159231	1755.500469	1302.712304	1922.697375	3612.096596	3593.715294	3648.15	2595.528946	3228.044444	3287.030037	2239.758	3082.626074	3321.5205	3764.133333	3687.1772	5625.836667	5919.1825	5301.973571	3180.845
6370	21-hydroxypregnenolone	0.6561	NA	NA	MS2 reverse	333.2444178	32.5785	41230.83141	40088.38315	39026.52584	34602.94633	14257.58	14976.762	17612.98633	18023.77378	10897.27872	14091.35655	21838.49053	14310.46091	16018.10372	44061.56171	15160.46696	24481.11552	18308.7952	20522.17165	6386.594667	20053.98277
6389	NA	NA	Tebufenpyrad;1H-Pyrazole-5-carboxamide, 4-chloro-N-((4-(1,1-dimethylethyl)phenyl)methyl)-3-ethyl-1-methyl-;Ipcozole	7.34089964968797;7.34089964968797	MS1 mz matched	334.1632457	372.978	21341.9815	17759.76623	23128.547	12698.77127	22051.64776	8612.4146	14251.42429	9491.173312	11678.69747	14401.87739	7496.903133	7720.125857	42200.73065	46696.42947	30564.64468	14107.54388	41945.43692	51693.38925	35914.427	41189.70411
6410	Deoxycoformycin	0.7802	NA	NA	MS2 reverse	335.0716318	102.3005	4101.032113	4023.69	4177.880429	4477.60545	13339.1115	5525.560984	3921.855314	5829.717324	8540.223682	5097.668556	351.961	2329.684885	6753.457725	19611.27924	9376.034717	5726.540956	3512.982079	5432.053818	20676.70781	4602.659147
6411	NA	NA	Xanthotoxol arabinoside;Hovenitin I;6-Methoxytaxifolin;5,5'-Dehydrodivanillate	0.396924146392383;0.396924146392383;0.299339447735905;0.299339447735905	MS1 mz matched	335.0768187	410.166	41001.26665	37917.75778	36678.74	30958.16096	70981.248	52342.38778	43582.32571	46904.93625	87416.91636	38442.26008	50229.4	86780.44364	74898.54075	54076.47514	55593.08056	37274.06222	142064.1762	140855.0014	47328.261	57975.28892
6416	Olanzapine	0.9452	NA	NA	MS2 reverse	335.1367309	377.9725	2517.32	1969.88375	1689.544286	2116.159091	2202.693316	4415.635	2035.626667	2366.2275	3396.8025	4693.55625	4130.218333	2260.2375	4662.879	4011.32375	2936.25	4234.74	2450.591667	3785.372	2195.66875	3077
6426	NA	NA	1-(sn-Glycero-3-phospho)-1D-myo-inositol ;12-Keto-leukotriene B4;12-Keto-LTB4;5-Hydroxy-12-oxo-delta5,8,11,14-eicosapolyenoic acid;Prostaglandin A2;PGA2;Medullin;Prostaglandin B2;PGB2;Prostaglandin C2;PGC2;Prostaglandin J2;PGJ2;delta-12-Prostaglandin J2;delta-12-PGJ2;Lathyrol;17-Oxogrindelic acid;6beta,7beta-Dihydroxykaurenoic acid;ent-6alpha,7alpha-Dihydroxykaur-16-en-19-oic acid;Di-n-hexyl phth…	-3.88971985925764;-4.18892782593937;-4.18892782593937;-4.18892782593937;-4.18892782593937;-4.18892782593937;-4.18892782593937;-4.18892782593937;-4.18892782593937;-4.18892782593937;-4.18892782593937;-4.18892782593937;-4.18892782593937;-4.18892782593937;-4.18892782593937	MS1 mz matched	335.2198926	260.162	30826.84909	27368.70079	25478.5545	27216.4126	34394.77133	59822.3142	25828.88354	37977.5	36403.70593	96735.81821	36610	24509.459	38885.242	18853.0482	45838.7662	34040.3845	38250.87579	69233.3754	49487.7922	40178.78429
6428	NA	NA	Nicotinamide ribotide;Fortimicin AP	-3.59045799877144;-10.771296648708	MS1 mz matched	335.2239324	106.7775	31295.60539	36780.24655	36060.15843	44101.44122	34455.92462	24864.1422	56113.76502	65092.5275	75988.50297	20904.09086	44009.17673	32834.264	79306.3304	60503.20223	34517.92971	26472.1815	31327.19652	35950.7818	42552.71805	42442.71718
6429	NA	NA	Nicotinamide ribotide;Fortimicin AP	13.9994949422044;6.81852998120043	MS1 mz matched	335.2238789	128.8085	6043.297895	6701.375526	5844.815157	6199.785535	10374.81143	5833.546875	13436.8	6439.301449	32952.84232	9274.256526	15389.24882	11088.96361	21728.37539	13272.40356	7531.729962	5181.59021	15382.65332	11630.28111	13103.14827	25623.848
6439	NA	NA	NA	NA	Unmapped	335.9617343	50.152	34974.1665	37311.58145	35513.05068	36095.46555	7595.60404	29728.0156	19020.43523	5714.885974	24294.18156	9088.3506	14750.42557	17306.91328	10069.3131	35845.71343	16426.64256	10264.24388	20941.76044	16746.18952	9694.043784	29285.25188
6468	2-Hydroxy-3-methoxybenzoic acid	0.7658	NA	NA	MS2 reverse	337.0904759	365.39	1603.176923	1956.270769	2149.073357	1338.73475	1966.041812	1165.670538	1383.860414	1989.036923	1268.444636	1017.446154	1610.304202	2073.213333	1717.368462	2371.723	1632.7765	1777.45697	2230.745192	1658.600462	1680.230713	2090.549187
6485	(2E,6E)-Farnesol	0.754	NA	NA	MS2 reverse	337.2395969	62.584	19000.04294	28809.28718	28539.61996	28120.743	17041.25121	7897.660127	14306.21152	16147.10805	13941.73688	6018.128625	9653.411687	15978.08758	19831.1775	22978.0505	14116.06817	12903.10053	17933.49548	14066.5875	28064.34672	13176.46764
6490	MG(18:2(9Z,12Z)/0:0/0:0)[rac]	0.8105	NA	NA	MS2 forward	337.2753382	32.782	57867.48529	47471.91633	46257.68276	42677.35033	14195.19205	8140.352	15404.68137	9522.166308	19115.29768	8822.759722	6478.457143	15183.55772	16015.3805	29360.39043	15140.55813	4178.405791	37279.91424	28283.72719	11114.6962	20666.8252
6495	NA	NA	NA	NA	Unmapped	337.9601983	50.251	76158.17378	86802.00464	83330.51077	82671.83983	15177.32088	70793.15738	38482.3008	11085.11302	56242.0894	17886.7403	31454.2083	37765.2142	19409.77225	80360.36464	40433.9611	20818.12378	49554.41094	37418.94258	19563.54489	72642.28622
6503	NA	NA	gamma-Glutamylcysteinylserine;S-(Hydroxymethyl)glutathione;2,5-Diamino-6-(5-phospho-D-ribitylamino)pyrimidin-4(3H)-one;2,5-Diamino-6-(1-D-ribitylamino)pyrimidin-4(3H)-one 5'-phosphate	-15.9323336929711;-15.9323336929711;13.2361070863411	MS1 mz matched	338.0965849	262.594	1918.35	1485.013833	1793.043	1590.311333	3715.105333	4047.2664	1643.608571	4505.86875	1644.716	3741.155	1883.333333	1775.577143	1999.356667	2869.633333	2182.3725	3243.444429	2287.19	2296.466667	2546.214	2134.628571
6506	Arg-Cys	0.8116	NA	NA	MS2 reverse	338.1486556	384.742	5579.915409	5925.24436	5482.838333	5756.481871	4788.94	8758.304571	9031.715077	6588.884318	7257.37968	5815.821917	8092.526143	6956.610696	9352.4014	794.5942857	4127.2102	3800.883301	6735.96	4086.573632	4174.923191	10685.54413
6518	Erucamide	0.949	NA	NA	MS2 forward	338.3445542	32.732	133688.4274	124450.6717	104094.5202	117103.0455	28937.96118	8803.580778	14091.30641	85409.92525	3237.492481	219530.8077	2107.719226	2985.053889	17664.48	17252.74059	2700.759179	4503.064125	27232.15994	34003.63612	21730.75935	5965.880919
6533	1-methylguanosine	0.9988	NA	NA	MS2 reverse	339.1367419	49.234	44462.01188	82331.77974	76210.556	76595.80855	87305.1	90498.28694	68611.17964	196641.2338	454029.3823	97715.16358	17851.66477	160770.7306	54901.93625	120388.9152	41917.06051	80559.10291	18037.87835	89858.55801	110612.3399	11559.14263
6564	NA	NA	NA	NA	Unmapped	340.2001404	396.674	5509.794588	5342.554786	4882.2816	5203.652	7356.705882	7800.210278	6700.550765	6340.228929	4240.819333	4985.045	7659.594556	10552.74067	6869.33	5015.606538	4047.13075	7115.9924	9526.1606	10027.32667	6533.764533	6351.021
6574	NA	NA	NA	NA	Unmapped	340.9124966	38.574	3097.658	3168.49225	2807.749778	2724.725455	3353.666588	6807.910923	5318.204545	2945.60825	4867.777645	5394.813676	6694.278327	5069.451405	2811.639	2557.414524	3539.427	3294.3334	3221.074182	3564.684333	1446.053	1318.408
6582	Eicosapentaenoic Acid	0.7587	NA	NA	MS2 reverse	341.1824846	49.9385	3666.807692	4847.687	5682.276387	4753.534042	5834.675223	775.0215	3393.617708	3810.268359	4265.452635	2816.69486	4765.903819	4422.63095	3875.660742	6973.211217	4148.018677	2324.858651	3089.155286	3102.504572	5327.317828	4635.95812
6589	NA	NA	14,19-Dihydroaspidospermatine;3alpha-Hydroxy-3,5-dihydromocolin L acid	16.4919204336414;-12.6710265266506	MS1 mz matched	341.220689	452.8995	14555.64738	12046.98967	13248.53	12280.6221	23004.05715	15624.73033	26068.40565	26286.51695	22982.92	20659.0019	13890.0486	20713.16975	20151.78095	20996.8416	22784.24445	22545.34	28155.37285	24731.86065	22473.09586	29326.7563
6591	NA	NA	1,1'-[1,11-Undecanediylbis(oxy)]bisbenzene;Plastoquinone 3;17beta-(1H-Imidazol-4-yl)androst-5-en-3beta-ol;17beta-Pyrazol-3-ylandrost-5-en-3beta-ol	21.5956237552794;21.5956237552794;-11.5267676999087;-11.5267676999087	MS1 mz matched	341.247578	31.2535	14979.51412	13115.57	11885.25	13256.49231	12130.031	9469.663	9662.7087	8957.740941	11025.796	6792.68269	14775.58324	12081.135	15664.00764	33489.76909	11460.91667	14789.18571	8483.029091	9384.3375	9140.258462	15838.38845
6617	NA	NA	Delphinidin;3,5,7-Trihydroxy-2-(3,4,5-trihydroxyphenyl)benzopyrylium chloride;Chlorure de 3,5,7-trihydroxy-2-(3,4,5-trihydroxyphenyl)benzopyrylium;3,5,7-Trihydroxy-2-(3,4,5-trihydroxyphenyl)benzopyryliumchlorid;3,3',4',5,5',7-Hexahydroxy-2-phenylbenzopyrylium chloride;3,3',4',5,5',7-Hexahydroxyflavylium chloride;Delfinidol chloride;Delphinidin chloride;Delphinidine;Delphinidol;Ephdine;IdB 1056;6-…	-21.7646802768194;-21.7646802768194	MS1 mz matched	342.2062049	226.2455	2451.386143	2049.84	2020.108571	2180.18	2034.410375	3329.98125	2929.246833	1260.560598	2281.783333	1044.12	1665.364286	1190.057143	825.4657796	1640.267692	700.1573661	445.9963379	2692.846118	1084.883347	763.0612488	1153.657889
6626	NA	NA	Aristolochic acid;Aristolochic acid I	-15.96001075	MS1 mz matched	342.2662533	165.889	15416.46436	14633.32857	11152.61	13069.62222	16468.53793	22590.64111	18207.12231	7092.093	26989.03889	33486.40861	24312.66339	13445.3	25501.06279	10948.58	15141.81882	10673.09	14552.37517	25103.18	12198.63333	21514.6925
6635	NA	NA	Isoleucyl-Proline;L-isoleucyl-L-proline ;Leucyl-Proline;L-leucyl-L-proline ;8-Oxodeoxycoformycin	2.66275232578423;2.66275232578423;2.66275232578423;2.66275232578423;13.1528758764266	MS1 mz matched	343.0248897	374.4755	2315.266412	2424.265789	2443.7427	2482	2311.158706	3182.9425	1124.894353	1622.0888	1778.794105	2746.130444	2428.941737	1830.798	3386.531296	1401.28464	2596.199045	2948.8225	2049.150056	2194.778526	1769.29375	2642.606667
6639	D-Maltose	0.9044	NA	NA	MS2 reverse	343.1259539	428.439	5931.405955	5657.556348	5774.978273	4883.030182	6906.536	7955.184048	12224.12007	5871.2619	5591.448762	9697.067773	10956.47482	8195.795524	7150.155667	6265.111667	14063.433	6631.756227	8516.52	9364.167619	7395.2567	10162.81671
6640	3.alpha.-Mannobiose	0.714	NA	NA	MS2 forward	343.1258144	366.3345	6640.320786	5492.828471	6168.246379	5170.161529	9099.325448	7238.237897	10015.41044	5768.659375	5876.669444	5721.589889	6651.493714	8166.813375	9333.477412	11354.63525	10295.43368	3344.682857	8375.672941	8078.943111	6799.003688	7527.994684
6649	NA	NA	NA	NA	Unmapped	343.2108199	335.592	31753.96714	33481.85186	31025.01043	27465.76071	27822.54588	17484.05146	72166.74133	17970.20154	38015.367	19969.60775	29228.33294	38716.39643	43954.16888	57451.28594	45030.80129	26711.31154	43853.67567	46477.16883	34310.74286	39071.4516
6653	20-Hydroxyarachidonic acid	0.86	NA	NA	MS2 forward	343.2292362	95.611	28377.63396	40908.80934	38113.22603	37859.16593	33918.57913	8012.797647	15028.825	11006.46975	21184.535	9016.585235	29346.20032	27542.23877	56994.6624	54965.23745	14141.86278	16861.24978	8484.63585	10442.08617	19121.10035	20539.182
6656	Methacholine	0.6785	NA	NA	MS2 reverse	343.2650404	31.088	6859.851545	6421.95	5593.952	6054.307692	3563.889221	2971.04	4096.122152	3860.286202	2638.197622	2176.513539	9117.571214	8695.558994	5238.657492	11858.5202	6075.333422	4287.684545	4082.438425	4386.38	1606.231946	5074.3062
6657	Trihexyphenidyl	0.9983	NA	NA	MS2 reverse	343.2694332	165.947	3721.551333	4316.977778	3359.422	3097.769089	5051.75825	6249.470524	4824.737077	2264.000867	14760.40714	6842.112	6552.600121	3944.78175	6443.037	3567.96	3568.986667	3184.697733	2457.113016	6419.52	2382.26625	4822.455143
6660	NA	NA	MG(P-18:0e/0:0/0:0);Propylene glycol stearate;1-O-Octadec-9-enyl glycerol;Selachyl alcohol	-12.7669558401349;-12.7669558401349;-12.7809778992125	MS1 mz matched	343.3090249	158.902	117033.1855	123365.9163	126194.4312	113324.6786	1825260.914	276564.0991	490035.9	25113.14615	972667.0619	6064.090667	25074.61233	137076.6659	39527.352	36612.14273	11800.45313	10155.86	17112.7122	40421.96264	8736.970588	18862.08
6684	NA	NA	Veatchine;Atisine;Cuauchichicine;Veatchine,15-deoxy-16,17-dihydro-15-oxo-, (16-beta,20S)-;Denudatine;Garryine;Paravallarine;Samandenone	-15.9728548576128;-15.9728548576128;-15.9728548576128;-15.9728548576128;-15.9728548576128;-15.9728548576128;-15.9728548576128	MS1 mz matched	344.2456173	190.557	9348.936933	8494.986667	7866.3312	6773.429647	11355.4175	9735.441706	5226.778875	23637.7715	4524.64725	12771.63015	6496.046375	4269.183933	4829.344	2672.238474	8819.517	19854.19565	4965.24365	9167.492288	5890.144	15200.12842
6694	NA	NA	NA	NA	Unmapped	345.0365298	143.6165	1977.973053	1871.754733	1697.096176	1619.756824	3080.6	2473.221333	5206.036	2925.4552	5663.786	3472.686737	1810.627	1694.149105	5367.6807	7233.24	6226.109571	2021.489647	6444.562588	9029.290708	7160.571	11912.58675
6698	Tyr-Pro	0.651	NA	NA	MS2 forward	345.0737152	417.293	18295.54737	15706.61677	12657.43805	14701.80852	15596.48113	47999.21687	16115.40979	13278.4348	25102.09874	24332.26375	45515.56185	10660.26775	14495.95925	5394.257692	5879.721714	50482.15286	6972.248286	7265.5642	7603.107615	15407.35467
6709	NA	NA	Dihydroartemisinin (DHA);Alpha-dihydroartemisinin;	-4.83491174823673;-4.83491174823673;	MS1 mz matched	345.1896867	243.94	2630.571872	2419.234375	1829.1625	1986.088333	2698.986443	2814.470283	2752.65	3619.627889	3707.865	1850.768889	2289.415	2068.2665	3742.301737	2683.682462	2377.903267	1365.798	5172.42	5596.784706	2700.472727	1625.6949
6711	NA	NA	5-Thymidylic acid;Rapanone;Decylubiquinone;6-Decylubiquinone;2,3-Dimethoxy-5-methyl-6-decyl-1,4-benzoquinone;[8]-Gingerol;(8)-Gingerol;Mocolin L acid	17.0696924506449;-1.24140944667054;-1.24140944667054;-1.24140944667054;-1.24140944667054	MS1 mz matched	345.2025668	285.484	137571.6755	115799.0323	98996.916	114242.0349	50193.48719	36773.20422	58216.00292	263706.8262	37441.64222	37021.33286	23599.87571	150121.0305	52454.28589	116755.7459	79809.60429	30099.90286	72510.942	62325.225	108987.1123	105277.3046
6713	Oxyphencyclimine	0.972	NA	NA	MS2 reverse	345.2153949	411.984	12847.89807	9937.56064	13298.98146	9723.721385	16458.08519	7426.407083	11502.13658	14306.75568	10519.47648	20041.4913	10405.7376	20309.296	10009.50261	13292.07279	18788.29973	9323.519583	12882.1335	14557.08913	15157.35958	16243.08548
6714	Desoxypeganine	1	NA	NA	MS2 reverse	345.2154778	110.5	4623.843341	5541.454367	3965.131286	3633.604909	5529.312409	4152.9726	6653.034375	7309.045184	10662.40161	4489.434475	3168.977778	3444.095077	7610.935968	5084.39835	5256.99125	4178.208248	8240.78153	8879.06263	4157.169545	3541.614791
6719	NA	NA	NA	NA	Unmapped	345.2349225	85.334	27351.18529	28707.679	29312.77917	30124.81588	8132.28033	4794.306	7094.980106	6797.536674	9861.229	4844.821749	6371.561659	11444.89133	8441.193319	27429.35676	6635.85393	4927.216475	6982.711558	6167.485006	8805.324774	11313.5167
6721	Retinene	0.6128	NA	NA	MS2 forward	345.2458379	44.394	315334.2953	283741.1605	286593.2098	260530.4287	123092.3682	117183.0756	159122.7897	121842.2262	92616.70539	148126.1696	155784.7322	145669.1824	131554.7238	230998.1311	148789.691	200312.892	96273.35167	94113.71408	108060.0085	151922.1052
6723	NA	NA	Prothiocozole	1.742871799	MS1 mz matched	345.2656541	35.228	8474.936	8580.279781	8097.3472	6177.471294	5263.816	2158.85346	7215.773333	6892.130575	6434.2922	1965.629746	3265.13161	15382.35372	8295.805	10358.6	10769.23579	1917.805482	10933.93143	9762.697214	6450.752	13238.04571
6740	NA	NA	NA	NA	Unmapped	346.1996441	396.0755	8451.512857	5983.232938	9338.02	10154.59088	3313.991318	13746.52126	5163.201333	2929.381313	5324.41125	4098.227294	7775.4492	6658.008462	4815.334444	9586.960214	6705.96	4905.255385	7100.230909	6784.616571	7080.544526	16679.4985
6743	NA	NA	Cyclic GMP;Guanosine 2',3'-cyclic phosphate ;3',5'-Cyclic GMP;Guanosine 3',5'-cyclic monophosphate;Guanosine 3',5'-cyclic phosphate;Cyclic GMP;cGMP;2',3'-Cyclic GMP;3'-Keto-3'-deoxy-AMP	16.5119133454506;16.5119133454506;16.5119133454506;16.5119133454506;16.5119133454506	MS1 mz matched	346.2110751	424.028	13283.68024	12681.53353	12029.06389	10150.15515	12898.46856	13038.01358	14702.59262	17144.41333	16797.99	32883.51528	28474.17222	21627.12372	17403.06272	12178.27932	29522.883	18194.83537	8852.93	13681.93263	24163.84822	18035.18767
6747	Pentazocine	0.6427	NA	NA	MS2 reverse	346.2346708	326.078	2038.095	1941.819231	1234.651261	1765.8	4945.328444	3751.153354	3259.020926	5634.599077	2307.141846	3802.9684	2116.073077	2813.1495	2925.321533	3395.071055	2143.126312	2030.95	5321.156143	3484.205421	1450.985	2006.223692
6748	NA	NA	NA	NA	Unmapped	346.2358458	281.692	7009.765615	5884.705263	5353.311214	4909.014545	6073.239846	9821.635385	10022.69293	6657.533143	5810.315385	9101.408333	8992.060417	6942.941923	6862.883556	8908.077257	7708.836923	12522.66444	9704.5615	15924.0525	9122.249071	9980.673297
6760	NA	NA	NA	NA	Unmapped	347.0399732	122.14	22468.57327	14431.9641	15480.85125	16974.28645	727405.7653	70480.30089	247335.2542	150268.3431	348020.4164	476894.6864	366488.9532	809099.2063	351478.4053	20132.88064	746351.1685	73904.81359	231109.876	247939.2062	478782.4532	93362.09621
6765	NA	NA	Escitalopram;Citalopram;Citalopram	0.643193365367516;0.643193365367516;0.61697203699685	MS1 mz matched	347.1490361	383.121	174936.1552	167996.2517	183867.6177	104404.6215	243383.7191	101723.7306	164557.875	120749.2667	127615.4045	161275.9214	64966.3278	86303.28432	639262.1488	441895.6021	513048.2084	435323.3482	827246.8386	822482.8605	946886.349	732518.0108
6766	Metolachlor	0.8841	NA	NA	MS2 reverse	347.1471287	365.5145	72588.94684	40993.31188	54537.21599	50484.91608	14811.57558	60755.01087	48313.91868	27413.72463	33961.40396	43547.29255	67861.33435	45086.35479	42880.18832	98358.0895	65507.4992	60462.74812	37398.01154	42664.0815	30115.80378	92726.96417
6775	NA	NA	(-)-Chimonanthine;(+)-Calycanthine;13-(2-Methylcrotonoyl)oxylupanine;13-(2-Methylcrotonoyl)oxylupinine;(+)-13alpha-Tigloyloxylupanine	23.371265092442;23.371265092442;-5.08801197834277	MS1 mz matched	347.2238384	35.839	9686.768684	10568.36706	7829.065412	7919.083333	15931.29481	6542.347588	12227.8935	9855.29225	14425.41006	6469.568471	11791.81957	16038.45176	16260.013	20761.09032	12759.51106	5389.966167	13463.87382	11019.8301	20612.49326	11770.62724
6791	Adenosine monophosphate (AMP)	1	NA	NA	MS2 forward	348.0738396	403.5775	171449.7238	138710.2192	144305.1572	142316.7037	319880.374	819013.6364	356191.5171	225806.182	547493.3679	450157.6058	606614.5385	156202.3563	312558.0448	112774.3442	121603.4594	548204.9495	210279.5113	161215.3547	139018.5142	363194.9305
6793	Quetiapine	0.9796	NA	NA	MS2 reverse	348.1503509	365.634	12101.15063	8219.036701	9679.669779	8693.687357	5261.986186	8447.869071	9620.187663	5796.585227	7022.140125	6940.490445	9887.248875	8031.635294	8735.141905	14928.64371	10885.37634	9895.687143	7004.08385	9223.9821	6731.273476	15179.48673
6794	NA	NA	Dihydroartemisinin (DHA);Alpha-dihydroartemisinin;Metipranolol	-8.35402649327424;-8.35402649327424;19.4052924700085	MS1 mz matched	348.1676135	378.805	6483.506667	7068.304278	6394.155556	5575.2	4988.0754	7846.601486	5436.5285	8242.411453	7342.361111	6353.98875	8326.145455	6196.8375	10396.90909	7737.8525	7089	7488.96	9332.887032	7428.308571	14166.51509	14756.9922
6796	NA	NA	4,4-Disubstituted cyclohexenone	14.23755801	MS1 mz matched	348.1782429	324.282	4759.436842	3744.067167	4424.381553	3670.933	4583.472	4359.107737	3561.228462	3901.187286	5114.442053	3276.548118	2493.225333	3122.38395	5555.826727	3936.170709	3539.014737	2155.521931	5057.771722	5595.205516	4601.219842	5350.393
6802	Hordenine	0.6198	NA	NA	MS2 reverse	348.2625266	44.87	22052.36299	20674.24333	21885.70973	21568.50884	6474.2608	5460.979394	5193.224491	7040.204769	3512.1875	5695.8705	7590.708619	9675.842791	8372.472397	10899.60098	5370.352941	8230.548	6717.686	5659.021385	6317.111556	4622.404444
6810	Inosine 5'-monophosphate (IMP)	0.9999	NA	NA	MS2 forward	349.0577002	420.8155	36462.22583	30109.482	33834.55263	24919.05	62952.65122	49723.18	76113.26217	123552.7752	106262.6933	148253.105	106648.1566	72950.67611	69472.62583	43022.96444	126501.3733	141781.8642	74416.1375	104533.6586	101782.2	81437.35294
6826	Androstanedione	0.6082	NA	NA	MS2 forward	349.2404788	36.484	38326.604	36033.42793	35963.58564	30857.80255	32205.71538	15557.18586	29871.54286	18420.07933	58924.01953	8604.323118	44016.1373	64552.0428	94691.58705	104534.444	81623.88938	16781.355	43467.14504	38192.28467	63539.23581	63247.77483
6828	NA	NA	NA	NA	Unmapped	349.2772909	45.7525	660634.9785	690244.9584	655835.2905	588060.7502	226391.6082	183563.7514	124986.8684	504066.735	115879.9065	274516.2438	489173.7755	395684.9781	240256.692	394414.3099	237976.3909	498373.6659	181194.03	287658.039	74177.41295	233223.2647
6829	NA	NA	NA	NA	Unmapped	349.2764411	94.444	105127.5354	100132.5378	104738.4019	89514.67881	8775.076132	7316.46	5148.141302	47869.11955	5900.004995	7310.063737	28265.93792	21745.64804	11443.21815	13169.2935	11430.036	15112.96305	9472.292837	12283.12981	3796.70335	11139.43979
6852	NA	NA	AMD 070	-7.445022802	MS1 mz matched	350.2310296	301.3325	13183.43125	11725.08537	11043.84	10732.43294	11800.6922	14008.32462	17047.76171	18853.34271	8936.298067	15309.41824	11997.55692	17031.9355	16105.51641	16030.94986	18306.993	20590.857	20974.54714	26283.77325	34295.12308	19904.13847
6861	NA	NA	NA	NA	Unmapped	351.0042727	344.2935	253487.9088	217418.3235	195331.36	184334.6221	269115.7407	339543.1424	286606.9166	415704.4429	294329.0201	342206.7167	411202.7952	354331.7463	298290.6464	201858.3182	332788.1644	469136.8342	307281.3755	293449.9102	405213.2401	303359.9285
6862	NA	NA	Dikegulac;Diprogulic acid	20.79492808	MS1 mz matched	351.0342705	25.645	823.3617778	988.593	988.29	1016.48525	2368.176429	1837.208	1928.5314	3317.942833	2281.561977	2310.763846	1945.712045	1162.693392	1278.18704	358.9620105	716.5886862	907.9787809	608.6	533.2315556	647.304163	602.7440369
6864	NA	NA	Thiadiazin;Milneb	-5.170925925	MS1 mz matched	351.0708898	324.116	2832.092308	3440.154	2893.826109	2909.1785	2673.809231	1656.389833	2315.378	4940.593048	3326.413563	3107.373684	2394.405	1999.493333	2346.646154	4014.482835	3014.993154	3363.12	2124.892	2326.997615	5598.69825	1912.167818
6872	Tyr-Gln	0.7832	NA	NA	MS2 reverse	351.162159	497.7035	6845.585814	5929.260714	4712.8032	7462.335562	3337.98072	4199.143905	3243.985778	24925.095	6825.274696	10271.6544	5921.621333	8620.051292	4914.23625	3875.079185	5143.138182	3953.434029	10619.27055	4836.265674	12618.80169	5400.658182
6876	NA	NA	Rutalinium;Ribalinium;Pteleatine;Ribalinium	19.876319167017;19.876319167017;19.9904046056692;19.9904046056692	MS1 mz matched	351.1793739	402.965	77279.0655	62340.02644	81028.86288	75242.885	117594.8848	63407.66559	132435.3999	152275.2745	103255.321	137988.8311	143462.0731	143377.4676	103655.1934	86875.14606	165700.3427	55786.68406	195591.8615	171792.5055	321564.6346	179659.5667
6890	5alpha-Tetrahydrocorticosterone	0.6199	NA	NA	MS2 reverse	351.2544915	35.804	107774.7945	102916.8126	101602.0472	90114.79023	83643.73936	37991.20767	87091.82625	66612.69875	76271.35811	43556.90285	35278.8785	147636.5923	79865.20455	176629.351	91135.91875	40423.1555	96734.93661	48838.9902	109959.3742	99808.44115
6895	2'-Deoxycytidine diphosphate (dCDP)	0.9946	NA	NA	MS2 reverse	352.0063049	344.7295	13444.0755	11926.17647	10392.91733	9493.794444	14755.72188	17651.94205	16848.22712	23366.92283	16519.54356	18268.22333	21792.456	18092.06363	17146.1405	10989.44156	17896.52715	28201.83158	15790.3434	16571.71694	20679.39963	13872.8355
6913	NA	NA	NA	NA	Unmapped	352.2474606	251.331	1983669.113	1885063.986	1666119.497	1663680.087	2134330.882	2566185.586	2285865.81	2385913.15	2436483.878	2466864.554	2089761.407	1792733.691	2064506.787	2074149.578	2389551.989	2502112.36	2107137.095	2402060.27	2664174.636	2247733.62
6922	NA	NA	Alphachloralose;Chloralose	15.8422080642941;15.9110487945228	MS1 mz matched	352.9316681	35.862	124934.2117	126859.0367	116907.5826	113196.4272	98236.56727	153119.1754	165261.0183	93744.84889	139606.0623	131926.0013	195943.8001	192997.5455	84795.79835	87506.80455	123853.4838	72597.45993	109382.6985	138387.0731	45923.26569	45780.09333
6933	Triflupromazine	0.9803	NA	NA	MS2 reverse	353.1367025	236.6385	1827.942444	1956.087	1703.409231	1874.288889	978.633	1557.144269	3733.07725	3611.175136	4300.883462	1634.252176	2668.83832	2316.298917	1326.360263	2657.58225	2021.37168	1129.549571	5234.161429	2711.334346	965.7568235	1944.544914
6935	NA	NA	Coriandrone D;Palmatine;5,6-Dihydro-2,3,9,10-tetramethoxydibenzo[a,g]quinolizinium	19.3220429692063;11.6636173456891	MS1 mz matched	353.1590074	183.991	2091.513278	1858.241111	1895.67	1786.7925	8476.487444	1879.090759	2007.395765	5072.861111	2596.795235	1114.580529	950.2433333	1771.007	2849.550162	4153.486364	1872.598	1503.959775	3810.4025	1509.7	5043.827368	2156.825769
6947	11(Z),14(Z)-Eicosadienoic Acid	0.6455	NA	NA	MS2 reverse	353.234998	41.3365	7834.245916	9706.1	9059.848692	7231.496284	6666.883152	3986.912234	5961.252327	5601.78131	4970.64	3380.648536	4936.66289	961.0063858	5979.615447	7415.075054	4613.947347	5914.442953	3388.754112	5665.947333	5158.147953	5300.727143
6949	NA	NA	Homatropine Methylbromide;1-phthylacetylspermine	-10.8026066690408;9.9926189654526	MS1 mz matched	353.2708596	35.612	179179.92	175313.1129	164488.6093	156862.6743	93152.58571	53284.30884	120995.9291	90466.6845	108201.12	50891.56875	86423.75467	364198.4996	162589.7174	314974.3118	209940.4682	33359.5856	184707.4879	169113.5298	100703.9514	183558.1895
6965	Geranylgeraniol	0.7433	NA	NA	MS2 reverse	354.2733324	36.125	28804.0046	29773.1735	29306.99063	25639.78362	19158.95467	10739.54	23024.5008	21421.866	20507.33644	10547.11569	17646.79404	70816.02243	28186.3664	47423.83119	32072.0105	7622.218462	32039.09144	30450.519	18020.84012	30559.12782
6967	NA	NA	Butefine hydrochloride	5.671208361	MS1 mz matched	354.9301072	35.842	266999.3467	276679.6773	254740.4555	247041.27	210428.8027	322365.4311	341047.8543	203953.9169	295301.0393	288251.3249	405952.0461	406761.8683	179272.2085	199694.7227	266784.3745	152866.3851	233560.4044	289995.0584	99101.03342	109581.7217
6969	NA	NA	Dihydronaringenin-O-sulphate;Thiodicarb	2.999370653763;-19.7712745975981	MS1 mz matched	355.0487083	348.881	5624.696	4208.29824	4776.977143	5071.241	7309.299667	15641.54091	11609.67573	18460.17273	12955.31667	19050.29443	22177.70182	20325.52364	10009.35748	8271.475846	15730.47385	21369.085	16409.27813	14519.79138	15764.11273	14517.15175
6980	NA	NA	Yohimbine;Vincamine;Yohimbine;Stemmadenine;Minovincinine;17-O-Acetylnorajmaline	24.4422311604066;24.5627894067639;24.5627894067639;24.5627894067639;24.5627894067639;24.5627894067639	MS1 mz matched	355.2098742	294.8045	1996.956	1844.342583	1667.601143	1426.792727	2335.952857	2275.799714	1519.996154	13287.7732	2439.2921	4403.092222	2633.3343	1350.315	2989.952867	4450.560706	3503.040938	4790.3848	7931.985714	4047.389526	8562.8226	3247.934082
6981	N-Methyl-1-deoxynojirimycin	0.6693	NA	NA	MS2 reverse	355.2117945	26.874	4371.5555	4793.628	2923.254	2849.104286	4551.073272	4942.493308	3219.904533	6047.812462	8184.286787	5230.02	3900.76875	6751.972865	4605.484476	2787.080214	3152.462143	7731.2	3520.948889	4222.1952	2063.909091	3695.033295
7000	NA	NA	AL-321;5-(4-(2-Methyl-2-phenylpropoxy)benzyl)thiazolidine-2,4-dione	-12.52829292	MS1 mz matched	356.1197509	361.467	5017.785	5298.3	5587.554533	5321.127273	3745.86	3096.221875	5343.451588	4047.312516	5961.11	2422.890029	3393.443529	4533.8209	5364.790038	6849.412267	6753.445632	3691.260667	6983.9532	5245.777059	5880.405	7348.783533
7002	Prunasin	0.8401	NA	NA	MS2 reverse	356.1404284	181.312	550.4604	662.8111267	583.8061295	409.664	1355.108571	1066.4	1498.0284	721.7702728	2021.548714	1463.49	973.2386139	589.248	965.0230435	675.2085205	659.5151245	643.0524536	599.6585205	2085.154286	602.0683105	770.253
7004	Sumatriptan	0.9626	NA	NA	MS2 reverse	356.1588009	447.298	200017.8192	200543.0168	157778.977	170530.5755	234486.4905	263887.2037	133135.7702	249744.9541	175108.3114	234847.592	187286.6977	186675.5113	212874.8615	143812.074	212405.8131	391182.3946	88445.15272	163192.4889	311235.5133	181086.3579
7013	NA	NA	2,5-Diamino-6-(5-phospho-D-ribitylamino)pyrimidin-4(3H)-one;2,5-Diamino-6-(1-D-ribitylamino)pyrimidin-4(3H)-one 5'-phosphate	11.15634792	MS1 mz matched	356.2456632	186.885	8803.56924	6057.620625	8454.013741	6074.912438	8399.3625	10058.63665	7474.653941	7388.522063	12202.78644	13114.83	10101.61833	6220.937588	12246.12735	12749.24569	11990.24718	3996.510933	12337.62393	17773.08256	11625.28889	9027.570588
7024	NA	NA	NA	NA	Unmapped	357.0048396	262.083	16647.572	12685.91864	15561.108	15214.2339	23086.767	65522.37733	20786.85	49755.3	11699.7894	54997.09892	13777.33011	9792.72	13155.09778	10122.4061	23568.67855	37738.15855	16486.7367	15909.70833	22083.7797	20570.14
7025	NA	NA	Pipobroman;Y 23684;2-(4-Chlorophenyl)-5,6-dihydro-[1]benzothepino[5,4-c]pyridazin-3(2H)-one-7-oxide	-19.6599392225566;23.5929475063981	MS1 mz matched	357.0577141	410.174	5456.529	4442.453333	4270.948	3827.383941	6937.957118	5986.410909	3614.031385	5921.638333	6279.307615	4431.810158	7032.535714	9034.877722	6775.074385	4719.288	6678.276278	6122.526444	9665.832	10273.24089	6701.326923	5652.316643
7026	NA	NA	5-Amino-6-(5'-phosphoribitylamino)uracil;IAA-94;Indanyloxyacetic acid	-21.8528030008838;20.5963519447541	MS1 mz matched	357.0655335	143.355	1785.162	1935.797143	1781.623533	1824.727882	13200.0946	6530.786053	9314.599263	1694.927125	10074.24132	3604.679737	18224.20717	28305.18	2202.8628	1527.453333	1337.357467	1509.11274	1671.3732	1753.0611	872.4497143	1292.883006
7042	NA	NA	Piperochromanoic acid;gamma-Crocetin;(17Z)-3,11-Dioxopreg-4,17(20)-dien-21-oic acid methyl ester	14.712572297735;14.712572297735;14.5985893270895	MS1 mz matched	357.2149854	371.6155	5294.77885	5052.402333	4691.49588	4998.748	2594.134667	7767.2835	7397.241154	8064.845744	4281.695056	6537.566	13148.87921	3850.028333	7471.770632	4196.73375	4879.875333	10550.07742	4644.409318	3608.768889	4827.126938	4810.84875
7046	NA	NA	13,14-Dihydro PGE1;Prostaglandin F1a;13,14-Dihydro PGF2a;Prostaglandin F1alpha;(13E,15S)-9alpha,11alpha-9,11,15-Trihydroxyprost-13-en-1-oic acid	-12.4216759653568;-12.4216759653568;-12.4216759653568;-12.4938141445283	MS1 mz matched	357.251849	521.3535	2961.124	2702.051591	3981.547957	2976.7595	4841.878762	3395.28	4538.991	3014.965667	5908.03584	4303.050818	2850.747095	4702.290864	4115.959048	5002.807478	6046.772	1705.44	8820.232909	7387.857857	6825.095682	10309.20035
7048	NA	NA	(+)-Chebulic acid;	17.0733932464827;	MS1 mz matched	357.2445822	35.114	16671.6	18044.25439	17178.01643	17438.59243	12749.79338	7762.9375	14508.59592	12657.14859	9770.930769	7760.071534	18781.01867	13783.55727	17451.588	26474.8804	10233.495	10252.80711	8295.842923	9545.513926	9223.214	14788.68542
7049	NA	NA	Tetracosahexaenoic acid, n-3;Tetracosahexaenoic acid;(4Z,7Z,10Z,13Z,16Z,19Z)-Docosahexaenoic acid ethyl ester;DHA ethyl ester	-15.6013027304702;-15.6013027304702;-15.5159758779586	MS1 mz matched	357.2659721	124.674	8285.0901	8732.91705	8247.778	8187.9602	16011.67377	14910.52422	11155.209	17401.53408	9089.462571	8219.053379	15135.10506	8793.63945	44033.70991	15698.532	34136.725	17325.66464	8648.318304	27060.95186	17541.78784	12584.1375
7053	Conessine	0.9833	NA	NA	MS2 reverse	357.3247388	156.363	7544.988	8097.569571	8059.200926	8394.3195	50208.79309	14859.60619	32870.96923	40892.40248	50872.69727	15758.94724	6046.325444	25243.0375	1928.96	2332.815714	1142.1	444.22	2469.1005	2263.31	1239.433333	1334.1852
7068	NA	NA	5-Chloro-2-(3,5-di-tert-butyl-2-hydroxyphenyl)-2H-benzotriazole;Deacetylcolchicine;Trimethylcolchicinic acid methyl ether	-16.2114659853668;-7.27969949408739	MS1 mz matched	358.1633011	388.9615	8534.284579	7980.442588	9497.609882	6985.465	10690.20606	12544.08363	9534.013667	16030.36684	6750.283	9845.308421	10938.813	10088.43967	11665.15859	13264.37556	14736.79182	51277.92633	9735.687889	26291.69417	18670.53795	23999.22474
7071	(-)-Tylocrebrine	0.988	NA	NA	MS2 reverse	358.1871727	492.707	2141.424444	2644.014808	2865.062571	2113.669588	5879.971429	6984.6472	7570.538182	9292.041	5491.7105	5978.4831	5908.601292	6418.704069	5947.384115	4482.1775	9563.61495	14967.12867	12146.72386	9580.2552	10002.93872	9990.439333
7079	NA	NA	Oxybutynin;Dihydroretrofractamide B;Oxybutynin;Songorine;Zongorine;pellonine	-6.70127749736104;-6.70127749736104;-6.71835319716907;-6.71835319716907	MS1 mz matched	358.2356824	284.879	6568.2775	6680.347222	6603.080556	5647.986667	6648.898235	11054.95263	12599.88371	8436.496059	7034.496471	11069.27059	9019.043294	6359.284067	8374.024059	7588.739667	13977.54118	17601.11242	10356.11	16633.62133	10455.3333	11445.34794
7089	NA	NA	NA	NA	Unmapped	358.2976479	160.2265	55449.47071	54690.25357	52028.09295	49862.98846	38710.315	44752.14611	24935.425	13943.82	37518.35	48623.15936	47227.62194	35485.0526	55099.77724	64504.42013	58356.09907	29804.66231	61604.757	152160.2858	24320.09545	53607.096
7103	NA	NA	Dihydrocaffeic acid 3-O-glucuronide;Miraxanthin-I	-11.1614399611782;6.98161183075379	MS1 mz matched	359.093739	350.281	9057.396611	5541.138	5737.257	7954.64844	6118.565143	21256.20902	13163.922	17355.23286	18854.99	24583.99708	32235.19667	26279.33538	11296.00615	12327.696	16994.33974	23866.47136	16355.04572	16427.00193	14556.67889	13833.74749
7113	Norethindrone	0.6949	NA	NA	MS2 reverse	359.2239787	45.779	15352.8398	15728.78509	12854.11604	11572.9104	19199.09333	22679.10615	10998.53	14734.03313	21911.37109	15816.40495	14500.3988	13030.1514	18503.007	15727.9824	10156.38627	12442.95919	10382.19153	9008.531758	25956.098	10486.88725
7114	NA	NA	Kinetensin 1-3;	-19.1314111283123;	MS1 mz matched	359.2307763	333.722	10160.95208	10399.375	9247.430769	8730.247	10736.40413	9834.302143	11203.16036	12793.12907	12630.102	11921.576	9437.872857	9331.875	11635.36071	14486.3	12384.0486	14728.97681	12023.49625	14221.71857	13199.472	12609.9312
7117	NA	NA	5-Methoxy-galloyl-1,4-galactarolactone;2-Galloyl-1,4-galactarolactone methyl ester;3-Oxopregn-4-ene-20beta-carboxaldehyde dioxime	18.5622284053902;18.5622284053902;-2.65169066211014	MS1 mz matched	359.26105	172.2625	25935.53333	24711.26762	26759.31208	24628.85646	13962.38933	13903.40106	16956.23333	21964.97936	12941.26206	15936.676	16782.17082	25310.65452	16991.74828	34112.72333	15357.91971	8886.583611	24494.31521	26360.33153	5596.383571	18699.33459
7118	NA	NA	3-Methyl-5-pentyl-2-furanundecanoic acid;Pregnanetriol;Isolinderanolide;5beta-Pregne-3alpha,17alpha,20alpha-triol;2alpha-(Hydroxymethyl)-17-methyl-5alpha-androstane-3beta,17beta-diol	10.5719736621528;10.5719736621528;10.5719736621528;10.7057975462485;10.7057975462485	MS1 mz matched	359.2612613	219.679	28259.67111	25584.47706	25509.7068	26023.20724	29614.397	10805.18172	22209.65647	27783.55712	16052.29994	14898.54544	14588.34167	30885.43204	30602.49528	58466.33781	16568.93047	5671.241333	42013.6805	26561.37388	8361.491556	24406.79167
7132	Isomaltose	0.9752	NA	NA	MS2 forward	360.153496	372.453	239788.1936	237418.786	225299.742	208865.1274	176488.6827	162773.3495	341817.5629	282059.349	144987.7113	184986.7309	227815.1444	324410.2151	208178.0737	397284.5941	269552.4445	88091.87807	435929.4494	232964.554	263906.199	201785.6753
7133	Cellobiose	0.9806	NA	NA	MS2 forward	360.1528679	390.766	28235.65154	25808.1143	23084.47574	26034.38574	52828.51259	31631.76115	42888.00544	39948.4685	28241.17458	24869.26033	24655.45626	24687.0587	34737.88404	77248.70038	32578.861	19316.21156	50329.4963	36396.3647	49537.13692	30296.36833
7145	NA	NA	Arachidonoyl Serinol ;6beta-(Dimethylamino)-3beta,5-dihydroxy-5alpha-pregn-20-one;17beta-[Bis(2-hydroxyethyl)amino]androst-5-en-3beta-ol	-18.5375824872381;-18.5532199113289;-18.5532199113289	MS1 mz matched	360.2771085	198.2395	10914.32964	10497.62139	10430.36075	9177.960455	8494.027556	18065.54933	13191.9435	5883.24975	16192.8056	14689.53594	14751.95625	8597.333333	13386.06552	11444.87053	13998.491	5344.866091	15068.97	18197.2505	14086.075	16769.427
7158	NA	NA	5-Thymidylic acid;Rapanone;Decylubiquinone;6-Decylubiquinone;2,3-Dimethoxy-5-methyl-6-decyl-1,4-benzoquinone;[8]-Gingerol;(8)-Gingerol;Mocolin L acid	13.9661120051373;-4.34493306317046;-4.34493306317046;-4.34493306317046;-4.34493306317046	MS1 mz matched	361.174924	332.4855	5190.842143	3668.292857	3661.636364	3865.775385	8550.556077	10012.68625	4514.262917	7046.2175	5744.938182	9029.688889	5958.664615	3547.266	5081.6868	3867.68	2677.518333	10126.647	4882.153846	5787.753846	5019.456	5016.4395
7159	NA	NA	5-Thymidylic acid;Rapanone;Decylubiquinone;6-Decylubiquinone;2,3-Dimethoxy-5-methyl-6-decyl-1,4-benzoquinone;[8]-Gingerol;(8)-Gingerol;Mocolin L acid	17.0696924506449;-1.24140944667054;-1.24140944667054;-1.24140944667054;-1.24140944667054	MS1 mz matched	361.1759896	285.479	5153.138059	3908.057143	4140.708	3983.962824	2320.459857	2675.993362	2801.808692	10688.67692	2051.824154	1972.450909	1275.935	5649.15	2084.135143	4305.859353	3046.771	2152.535	3121.439588	3315.523529	4437.628462	5630.508
7160	NA	NA	NA	NA	Unmapped	361.1850482	384.9985	6979.056364	5300.718	5256.3	6044.22	8822.134286	5250.870875	10545.85778	12110.87733	10880.6796	6106.05775	5927.5478	7525.3248	5929.185	11629.32222	9928.5641	5083.633412	9672.273	10495.94	11173.10963	7424.355556
7164	NA	NA	Annoglabasin F;Pleuromutilin;Pleuromulin;Cornudentanone;F4-Neuroprostane (4-series);F4-Neuroprostane (7-series)	11.5688260858976;11.6328072661485;11.6328072661485;11.6328072661485;11.6328072661485	MS1 mz matched	361.2351612	260.1555	4428	3484.856	4240	3997.403091	6019.326923	4385.282846	5086.947643	4433.976923	5166.618308	5356.385692	8983.956	4230.223857	8150	3289.299714	3922.685	1646.335667	6971.37	10071.18	4530	7744.0472
7168	NA	NA	4-(3,4-Dihydroxyphenyl)-2,3-dihydro-2,3-dihydroxy-1H-phenalen-1-one;Decarboxytetracenomycin F1;Tetrangomycin;11-Deoxylandomycinone	-13.9616489017838;-13.9616489017838;-13.9616489017838;-13.9616489017838	MS1 mz matched	361.2775292	218.21	122092.424	103712.3022	100648.7872	104686.4867	122193.3835	58000.646	66113.57	132216.3996	41975.56052	52751.90429	65170.53658	97264.54017	89322.16067	176841.254	54026.83106	70423.72117	153500.5742	94753.836	20484.29213	103939.8511
7179	NA	NA	Fenoxaprop-ethyl;Fenoxaprop ethyl	20.21759113	MS1 mz matched	362.0862154	365.204	21824.74738	20386.082	18413.85193	20114.34031	17010.225	10438.9896	11921.57375	20790.33333	20106.89738	7480.885	15081.416	19845.54938	17445.43313	15246.39713	10317.17367	17374.64	11870.118	13945.76339	17950.25875	12715.911
7206	NA	NA	3-O-(4-O-Methyl-a-D-glucopyranuronosyl)-L-arabinose;3'-Ketolactose;4-O-beta-D-Glucopyranuronosyl-L-fucose;2-O-(4-O-Methyl-a-D-glucopyranuronosyl)-D-xylose;2-O-a-D-Galactopyranuronosyl-L-rhamnose;4-O-(4-O-Methyl-alpha-D-glucopyranuronosyl)-L-arabinose;Cellobiono-1,5-lactone;Cellobiose-1,5-lactone;Cellobionolactone;3-Ketolactose;3-Ketosucrose;3-Dehydro-alpha-D-glucosyl-beta-D-fructofuranoside	4.22963135845711;4.22963135845711;4.22963135845711;4.22963135845711;4.22963135845711;4.22963135845711;4.11642908007111;4.11642908007111;4.11642908007111	MS1 mz matched	363.0924962	288.864	26547.54794	24308.62941	24892.78383	28769.5485	27478.46189	23733.52911	44170.25239	28423.845	24852.3	26152.94081	36118.57778	28157.95111	23162.32667	38130.38135	33993.56017	16250.0275	33827.70154	19943.86128	28243.62353	21023.33565
7226	NA	NA	NA	NA	Unmapped	363.2921548	31.054	28725.642	39540.99419	29008.8	29311.0937	11333.33508	9534.537143	3176.9668	29692.05587	9136.260254	7856.4867	19117.8	31864.09837	6839.852647	14755.94433	13150.67013	15382.06	5528.464	11232.51	6269.78101	13031.91117
7231	NA	NA	Cycloguanil hydrochloride;1-(4-Chlorophenyl)-1,6-dihydro-6,6-dimethyl-1,3,5-triazine-2,4-diamine monohydrochloride	-1.741732432	MS1 mz matched	363.9885741	325.645	13493.319	12009.5933	11358.57614	11030.77655	17459.75891	19832.625	18668.0655	16583.3412	17317.62482	17204.83875	17550.7345	14794.90457	18215.80568	14817.30833	19184.00343	16548.05495	18022.6887	18413.79935	18462.627	17914.26855
7239	Guanosine 5'-monophosphate (GMP)	0.9986	NA	NA	MS2 reverse	364.0667247	410.17	4651.862857	5537.922382	6288.495769	5241.054614	6529.03157	11708.59614	6106.177656	4720.7204	7665.42222	5961.796957	12423.49524	5206.308875	8272.37775	4508.860199	5004.077686	12154.84741	4751.549561	5079.378312	7692.5604	6839.976
7242	Quinaldic acid	0.9997	NA	NA	MS2 reverse	364.1219064	373.785	5163.611984	4500.483738	4802.691742	4316.67104	4973.235352	5098.633902	4226.370044	5763.613281	4044.813698	4205.472895	5263.155632	5282.603394	4712.313732	4501.145776	3289.04519	5827.050584	4293.45087	6063.200806	5699.71167	4855.219889
7252	NA	NA	(±)8(9)-EET Ethanolamide ;(±)11(12)-EET Ethanolamide;Leukotriene B4 dimethylamide;20-HETE ethanolamide;Zwittergent 3-14	-2.57406638530976;-2.57406638530976;-2.57406638530976;-2.57406638530976;-11.8118028291163	MS1 mz matched	364.276409	498.936	1656.726111	1811.302529	2613.488333	1779.028333	2573.586529	3726.434118	3279.00075	4446.558824	2778.530556	4010.448	4600.378824	4601.174118	3121.568278	2113.380176	3754.006882	3425.2062	5298.877778	3669.8	4577.088882	4558.327353
7266	NA	NA	Dictyoquinazol C;Sucrose;Cane sugar;Saccharose;1-alpha-D-Glucopyranosyl-2-beta-D-fructofuranoside;Cellobiose;1-beta-D-Glucopyranosyl-4-D-glucopyranose;Maltose;Malt sugar;alpha-D-Glucopyranosyl-(1->4)-D-glucopyranose;Lactose;1-beta-D-Galactopyranosyl-4-D-glucopyranose;beta-D-Gal-(1->4)-D-Glc;Milk sugar;Isomaltose;Brachiose;alpha-Maltose;alpha-Malt sugar;alpha,alpha-Trehalose;alpha,alpha'-Trehalose…	-7.51691858305544;8.18435373722761;8.18435373722761;8.18435373722761;8.18435373722761;8.18435373722761;8.18435373722761;8.18435373722761;8.18435373722761;8.18435373722761;8.18435373722761;8.18435373722761;8.18435373722761;8.18435373722761;8.18435373722761;8.18435373722761;8.18435373722761;8.18435373722761;8.18435373722761;8.18435373722761;8.18435373722761;8.18435373722761;8.18435373722761;8.18435…	MS1 mz matched	365.1085963	390.414	111952.8918	98259.29573	87480.79223	99797.46496	110850.6915	91879.26278	101201.1236	116616.8624	64565.79896	74351.78115	100747.0924	91342.46922	76054.5255	163481.5164	94570.54254	82630.25764	89169.05424	69619.6217	125783.5891	66644.27373
7276	NA	NA	11b,17a,21-Trihydroxypreg-nenolone;Dihydrocortisol;3a,11b,21-Trihydroxy-20-oxo-5b-pregnan-18-al;18-Hydroxy-11-dehydrotetrahydrocorticosterone;Vanillin 3-(L-menthoxy)propane-1,2-diol acetal;Tetrahydrocortisone;11b,21-Dihydroxy-3,20-oxo-5b-pregnan-18-al;Tetrahydrocortisone;Urocortisone;11beta,17alpha,21-Trihydroxy-5beta-pregne-3,20-dione;5beta-Pregne-11beta,17alpha,21-triol-3,20-dione;3alpha,11beta…	15.8366405660803;15.8366405660803;15.8366405660803;15.8366405660803;15.8366405660803;15.8366405660803;15.8366405660803;15.7655295490042;15.7655295490042;15.7655295490042;15.7655295490042	MS1 mz matched	365.2307422	285.555	30734.98547	25792.905	25474.78667	23804.83765	27492.7328	50769.45429	16670.0288	108030.6694	16413.15176	60774.51154	18452.25	32870.29636	20701.50429	11345.42889	22972.28824	44467.492	16363.90983	32969.35385	38953.78571	30389.98846
7277	Pristanic acid	0.6256	NA	NA	MS2 reverse	365.2344996	39.166	11045.07143	9323.004643	8228.350583	8976.0655	11431.84	5402.519255	12902.15747	8777.373	10161.00467	5328.729773	8713.163087	11342.11035	11378.2117	16589.464	9937.759135	5312.431071	14539.85213	6947.412933	13398.44773	9735.88385
7278	Arachidonic Acid (peroxide free)	0.805	NA	NA	MS2 reverse	365.2713624	46.515	130741.983	139440.4606	113706.6106	116838.8559	61356.02077	52836.741	46084.99221	106732.512	76752.68961	31737.66353	69317.17714	85790.72821	125125.833	107090.0938	66034.36923	50554.82353	83087.61353	72768.51692	137588.2709	49084.96821
7279	NA	NA	6-Thioinosine-5'-monophosphate;6-Thioinosine-5'-monophosphate;9-(5-Phospho-1-ribofuranosyl)-6-mercaptopurine	-2.6353933323551;-1.53731446522424	MS1 mz matched	365.27104	86.139	18302.64063	22397.32059	21014.88412	19751.725	35217.1295	30023.0671	30264.65242	25314.0857	15740.03235	7768.444316	14614.48395	17834.44817	13856.39468	15343.2942	11357.12163	9047.948619	13037.68374	41190.11268	14496.81535	11084.86453
7285	NA	NA	NA	NA	Unmapped	366.0139446	343.4715	4202.1865	3905.72	3202.12	2505.7005	8530.896563	4740.632188	6400.071294	8141.5425	4709.475	4860.941176	7335.699941	4138.587111	5980.986	3593.697	5958.914056	6074.108824	4633.716333	7620.392647	9681.520941	6475.784824
7288	NA	NA	Caffeoyl tyrosine;p-Coumaroyl 3-hydroxytyrosine;Avenanthramide 1s;Violacein	-4.62627266588877;-4.62627266588877;-4.62627266588877;24.1915010883637	MS1 mz matched	366.0916677	244.939	2231.46	3861.226125	2713.459267	3115.81325	2718.688563	1872.283636	2972.7558	2883.776	4254.362	2514.938722	3127.644	2492.498333	2211.653333	3121.0212	2715.682667	2896.712	2722.7075	2272.384	2945.863333	2647.985583
7291	NA	NA	N-(1-Deoxy-1-fructosyl)tyrosine;	-13.7462335935918;	MS1 mz matched	366.1113709	371.595	96661.77365	88003.56291	82517.22887	81332.83141	82987.76348	81865.84996	112018.0078	89651.42754	65255.60978	82910.25278	126466.4775	98829.20583	85178.4665	98231.51283	113739.1878	79921.98259	81513.60222	86115.72693	103641.6215	80669.62107
7348	NA	NA	3, 5-Tetradecadiencarnitine;	24.3963430063647;	MS1 mz matched	368.2812188	161.5275	8131.254545	8323.5519	7972.725462	6795.555455	10524.60544	13195.5875	10123.07143	4532.747818	12798.26174	14702.68593	12732.65522	7344.743313	13070.63414	8283.5203	9835.028882	12636.21174	8231.950588	13086.73231	7180.047118	11932.48875
7360	beta-Octylglucoside	0.8987	NA	NA	MS2 reverse	369.1143252	236.535	1422.9	935.698875	1106.517955	1180.704	1217.891479	1813.213241	2612.721429	3453.473182	1842.718556	1403.731375	1664.135367	1424.255143	1264.8438	1286.89475	1466.354217	966.0685714	3191.0816	1862.093733	1030.160934	1408.882588
7369	NA	NA	Cinnarizine;Perindopril	5.35677552235918;-10.5330592663338	MS1 mz matched	369.2272214	436.41	25215.84845	23724.86165	23770.99976	23157.3705	47289.9018	26104.68233	52269.50789	62042.7516	34574.229	30729.6304	22804.7158	37393.2442	34303.9158	37061.7	32675.9825	32172.6885	48055.4919	39790.64784	40065.1223	40442.52643
7371	NA	NA	Propantheline;Propantheline	1.1710308834194;1.08629942869688	MS1 mz matched	369.2311392	39.295	35074.37373	34866.225	30985.41617	31715.58	20453.97245	13022.79333	23991.828	25360.0035	36495.432	14829.41944	16276.85994	28314.15241	24538.50389	38081.35	16161.486	6934.137952	34877.355	21525.1652	19540.58366	23710.14333
7372	NA	NA	Lucidone C;Lovastatin;7a,12a-Dihydroxy-3-oxo-4-cholenoic acid;Lovastatin;7alpha,12alpha-Dihydroxy-3-oxochol-4-enoate	11.6898618536824;11.6898618536824;11.6898618536824;11.626287580463;11.626287580463	MS1 mz matched	369.2530842	528.6625	79011.39042	77023.318	75625.488	90462.51631	200753.9651	77251.38574	159583.28	174132.1586	141208.0488	108419.2383	69173.91892	119877.8933	121256.2878	182182.5483	138309.9672	59407.46244	164969.6834	143733.755	138278.2048	137374.6
7384	NA	NA	3'-AMP;Adenosine monophosphate;Adenosine 2'-phosphate;2-hydroxy-dAMP;2'-Deoxyguanosine 5'-monophosphate;AMP;Adenosine 5'-monophosphate;Adenylic acid;Adenylate;5'-AMP;5'-Adenylic acid;5'-Adenosine monophosphate;Adenosine 5'-phosphate;dGMP;2'-Deoxyguanosine 5'-monophosphate;2'-Deoxyguanosine 5'-phosphate;Deoxyguanylic acid;Deoxyguanosine monophosphate;Adenosine 2'-phosphate;2'-Adenylic acid;Adenosi…	5.51974579447845;5.51974579447845;5.51974579447845;5.51974579447845;5.51974579447845;5.47450881403932;5.47450881403932;5.47450881403932;5.47450881403932;5.47450881403932;5.47450881403932	MS1 mz matched	370.054168	405.32	3076.813	2304.401786	3356.388	3712.643	5249.660105	11387.11222	5609.6337	4455.048	5974.07175	5629.058	9167.879429	3179.055176	4157.682444	2623.8927	3591.168421	8773.761273	3294.492211	2676.807158	3384.029739	4647.725
7390	NA	NA	Amisulpride;Epanolol	-14.1589740947586;-5.14669572662987	MS1 mz matched	370.1749869	409.5135	1918765.573	1593234.912	1362613.101	1381433.122	2520774.993	2699948.057	1379199.866	2613021.252	1777462.533	2218616.199	2278784.925	1906916.398	2337465.531	1494535.384	2394677.545	3772356.595	1322056.538	2000557.758	3437594.16	2052424.99
7395	NA	NA	Norgestimate;3-Hydroxy-2-(4-morpholinylmethyl)estra-1,3,5(10)-trien-17-one;2-Morpholinomethylestrone	17.8909973531139;17.8744762078193	MS1 mz matched	370.2369998	208.1215	5278.599077	4282.315455	5084.307692	5285.223785	7558.391357	5918.823077	3987.51525	3282.495833	3952.846333	1783.74	3843.540814	3013.624364	1540.370152	1690.899001	765.9601769	303.2993493	890.441256	689.6075134	1586.341782	1431.860667
7404	NA	NA	trans-2-Tetradecenoylcarnitine;cis-5-Tetradecenoylcarnitine;	11.0788896781729;11.0788896781729;	MS1 mz matched	370.298248	159.6175	95217.78	91417.84706	93014.1618	88327.56787	60955.64286	112209.0004	50812.85916	24021.5472	61999.14932	140444.9231	92614.9375	60458.75547	101946.4705	76132.18279	89857.019	89304.97953	87816.6858	128206.6237	33995.73063	88563.25689
7411	NA	NA	NA	NA	Unmapped	370.9404728	24.461	4118.272909	4060.947692	3692.898182	3856.194545	4196.594009	5510.636077	1914.16087	3198.207366	5689.067692	3902.448266	4475.969904	5240.806685	4022.0739	2648.025	11569.74	3728.747998	2936.410875	6406.7793	2659.461627	4645.207692
7412	NA	NA	NA	NA	Unmapped	370.9882276	25.437	11145.59017	10674.11692	10181.34182	9895.075455	67320.59846	35237.0025	13084.92692	37586.04438	27597.48409	28171.03846	14017.49262	11920.1624	14929.92725	3239.2004	17298.26881	2585.718571	6077.901615	12233.00117	8313.450996	9408.964788
7415	NA	NA	Inosinic acid;Inosine 2'-phosphate;IMP;Inosinic acid;Inosine monophosphate;Inosine 5'-monophosphate;Inosine 5'-phosphate;5'-Inosite;5'-Inosinic acid;5'-Inosine monophosphate;5'-IMP	16.9520159820742;16.9520159820742;16.9517286597041	MS1 mz matched	371.0388512	420.9735	6130.913	5263.033905	5883.868421	4574.900842	7689.944143	6628.961111	7649.978	15941.43005	10290.01579	15154.087	14305.34175	9966.93395	7762.300632	5543.7645	12513.04545	18391.39543	8414.566038	10540.68971	11279.64071	8529.054381
7417	Adenosine 3',5'-cyclic phosphate (cAMP)	0.9996	NA	NA	MS2 reverse	371.083526	159.601	1677.5726	1375.785	1539.039833	1715.126667	2339.626579	3567.667714	1705.598889	375.6985107	1838.372308	1976.811	2787.4305	891.6475556	2195.048	584.01	874.1806667	2494.656938	1198.97649	1049.752375	582.3150413	1438.098
7432	Methysergide	0.8446	NA	NA	MS2 reverse	371.2404605	208.12	1779.769372	1212.404167	1570.88493	1632.649908	2225.01893	1810.921818	872.4932022	1570.709781	1230.422308	618.6581143	1527.061813	765.1748047	348.9646079	680.5882874	1024.506569	546.6035207	451.3681072	455.8888321	526.6165355	501.259877
7444	NA	NA	NA	NA	Unmapped	372.0800073	159.6275	4430.96	4748.462727	4469.8019	4492.396667	5794.8875	14362.81369	5635.934571	1395.03875	5423.5405	7007.967909	10824.42191	2396.039412	4986.726667	1810.313333	2135.66475	7890.41925	3014.410875	3013.724583	2459.818111	4646.718214
7450	NA	NA	8-Acetylegelolide;14-Dihydroxycornestin;Cornexistin;Monocerin	0.0376469380388369;0;0	MS1 mz matched	372.1439114	374.56	5471.110971	5469.00583	4919.720037	5419.52656	10784.6461	3654.535154	5638.851902	6319.329857	5424.7325	3484.79208	3927.723846	4579.689447	8500.464	7346.3879	4116.792	5293.073889	3932.29795	6524.035588	13589.91923	7370.158523
7464	Arg-Arg	0.7159	NA	NA	MS2 reverse	372.240205	220.347	5942.38498	5223.355714	5092.376143	5390.054125	9976.760552	8414.874318	5149.512095	10794.52617	10180.58364	9913.805333	6850.286318	6534.856714	6704.478227	6862.362571	7179.08837	2823.951	6981.674483	7698.7395	5742.2668	5203.611139
7468	NA	NA	Cassaidine	-21.11447088	MS1 mz matched	372.2773502	45.763	12778.52156	17025.09921	15599.00312	14197.16	12362.34633	6271.509	9960.013273	21021.40002	30200.00844	7923.57984	6978.179696	8603.802286	15916.93333	34296.32103	11217.29127	5840.659525	18472.25	14771.99	9325.269474	17927.39267
7471	NA	NA	NA	NA	Unmapped	372.3141916	158.9525	719050.5128	775497.6688	760768.0378	707912.368	286674.9203	344141.8682	164007.8612	80243.87563	141738.23	437310.1024	362669.5205	248002.8964	428078.9088	788640.1806	445911.7163	431793.2488	667789.29	733485.1095	117599.6154	393078.2635
7476	NA	NA	NA	NA	Unmapped	372.8320178	312.691	85788.81789	76632.86305	70484.20937	66851.06842	115423.3	119822.1791	128137.7764	124148.809	122691.7692	116272.9618	124250.4184	96718.1816	111422.1701	103958.983	104187.4292	124222.1054	116752.0023	126253.2726	124763.8714	126754.6897
7487	NA	NA	NA	NA	Unmapped	373.1303095	292.9545	8189.94	5549.531368	6360.1854	6220.517063	14284.72484	7656.957	10599.1925	11541.86282	7284.21824	7284.253118	5345.903063	5725.78305	13438.57053	16527.18748	12125.2828	6507.27	15489.12194	16031.03438	20123.1465	9534.902882
7497	Norgestrel	0.6769	NA	NA	MS2 reverse	373.2404949	36.4055	32903.83059	42679.989	33825.98009	31844.03584	62895.46267	19954.9154	46613.12907	31670.46792	47258.17566	22748.87669	44806.80874	60739.33927	53782.86446	42143.18914	39066.79206	18644.51512	34124.70518	29772.70686	51000.81967	34555.18317
7502	NA	NA	NA	NA	Unmapped	373.2957042	35.141	17901.30219	19215.36831	18015.32795	15795.72293	2399.194912	3406.121846	6786.81369	7403.271884	4107.898098	3318.852327	5265.741924	13132.79669	4854.219065	23996.42594	6807.954892	4179.204192	13007.30535	9951.976067	2477.812567	7313.13273
7514	Gulonolactone	0.6009	NA	NA	MS2 reverse	374.1324345	293.102	1396.556875	1485.182378	1283.709412	1411.1286	2099.017333	1262.380833	1980.728577	1864.013118	1629.170396	1910.986	1067.23	1210.7085	1909.393941	2544.88113	1599.796059	1397.6476	1864.5145	1971.168267	2859.570643	1640.452308
7516	NA	NA	Tetramethylrosamine	-1.789559556	MS1 mz matched	374.1528991	47.198	32839.90976	36951.51724	34192.27779	33384.498	34873.34333	26056.49188	38462.01991	40826.54545	42089.77944	38223.80375	40656.20493	43954.98706	32119.245	40285.87013	29136.47409	27918.97916	44263.55312	33409.0625	46700.649	55779.14837
7523	NA	NA	NA	NA	Unmapped	374.2283916	253.941	54235.89204	52514.92096	44610.2039	45461.72455	48878.0026	56911.69596	48306.70378	54463.31404	50511.65973	51423.32483	55152.55327	42659.74758	50909.53322	48178.97882	48840.21696	57497.54059	46312.83858	49479.98686	54182.84592	47454.74042
7526	NA	NA	Myxalamid D	-14.56243702	MS1 mz matched	374.2562644	215.5935	14931.29068	13213.0256	13717.69343	12160.41257	24922.71273	14461.31643	9905.806105	30104.91782	17859.52486	20330.89705	10883.79668	11520.758	16551.64686	16546.96527	14021.32895	6085.7482	15750.98819	21469.10317	14202.65	11734.2335
7529	NA	NA	NA	NA	Unmapped	374.2925351	188.742	6038.124286	5191.86015	4940.426045	5189.449571	8340.901682	8241.904333	5310.397222	4263.266875	7904.040409	8829.3655	5572.923652	4410.564211	5779.29981	6419.64585	7722.060273	4426.151696	6603.786429	11965.78065	5317.019227	7006.451571
7538	NA	NA	NA	NA	Unmapped	374.9656157	344.7865	196379.174	185637.0588	176518.9872	164890.2011	185049.3052	214475.0675	189346.1629	233138.6515	203699.5184	219253.9878	244152.563	224020.8744	198478.6057	157110.7031	211113.3758	256877.82	208468.9838	188827.5401	211193.5636	200015.4746
7553	NA	NA	3-Hydroxymugineic acid;13,16-Docosadienoic acid;(13Z,16Z)-Docosa-13,16-dienoic acid	8.32601833145184;-14.272851727636	MS1 mz matched	375.256297	36.0065	302420.3637	301161.0681	281854.6717	263395.4307	279484.5293	107082.2546	262208.8124	215506.8558	260219.8824	127700.0534	249161.9418	403489.5265	440012.8024	509372.801	367139.0932	81111.2055	325142.6579	318366.4795	280998.291	367027.5674
7566	NA	NA	Haloxyfop methyl;Haloxyfop methyl ester	-17.33109185	MS1 mz matched	376.0541216	277.2575	219139.3463	221323.6924	217951.2496	195867.3927	264604.0006	276408.0356	284061.96	281948.4038	283449.0723	258299.2188	257857.6467	247392.4046	290878.9232	224466.7435	280603.9096	306861.8692	269050.3702	298843.2999	293019.5063	265070.7488
7588	NA	NA	Phenkapton	5.586073546	MS1 mz matched	376.9438882	346.0025	9443.813	8854.045714	8259.097895	6759.005684	6772.548316	8335.134429	7933.58555	9217.418714	8205.849895	8239.88	9400.564667	8639.012714	8075.099095	7445.610889	8661.1835	10451.38614	7224.744	8184.9755	7386.47125	5645.808
7592	NA	NA	Cinnatriacetin A;	-16.9018207823685;	MS1 mz matched	377.1247165	325.6415	11984.62294	11090.43882	11089.12894	10912.28163	19503.606	16708.70536	15335.11765	16305.7758	13371.16911	17077.73463	14202.72263	11717.93894	16406.25476	15049.88242	19462.70375	11238.35332	18210.8681	15868.5415	22301.69975	16497.75111
7593	(-)-Riboflavin	0.9874	NA	NA	MS2 forward	377.1480244	198.271	5551.348312	5349.225059	5596.833091	5110.941316	7330.218235	4526.1385	7424.234056	8108.147647	9292.041444	4212.344889	3041.539765	5135.621765	5746.514526	10856.114	6395.459667	2802.094625	10025.45471	7139.1255	11336.4	4765.114105
7597	Isopentenyladenosine	0.6857	NA	NA	MS2 reverse	377.1917078	294.827	2651.6484	1654.940211	1639.810765	2024.838897	2474.32	2919.044086	1671.002308	13923.91729	2533.299542	4461.979154	3255.331286	2031.625882	2366.997214	4073.045941	2744.552762	5034.4276	5797.115941	3888.01868	5008.165034	3117.84
7604	Glycyl-L-leucine	0.9972	NA	NA	MS2 reverse	377.2330401	47.701	4744.205792	5780.461121	3955.3605	4752.14394	8409.80426	3285.656883	15158.50404	5392.678438	13277.0335	5466.169714	4342.427069	4756.629	4512.936839	5858.452778	3772.656827	7823.324118	4970.308806	5261.931172	7562.307071	3685.351474
7605	NA	NA	14-hydroxy-E4-neuroprostane;Resolvin D1;4-hydroxy-D4-neuroprostane;20-hydroxy-E4-neuroprostane;Resolvin D2;7-hydroxy-D4-neuroprostane;Prehumulone;Macrophorin C;17-hydroxy-E4-neuroprostane;9alpha-(Angeloyloxy)-4S-hydroxy-10(14)-oplopen-3-one 4-acetate;11beta-Hydroxy-3,20-dioxopregn-4-en-21-oic acid ;9alpha-(3-Methyl-2E-butenoyloxy)-4S-hydroxy-10(14)-oplopen-3-one 4-acetate;Resolvin D1;7S,8R,17S-Tr…	23.9906987078008;23.9906987078008;23.9906987078008;23.9906987078008;23.9906987078008;23.9906987078008;23.9906987078008;23.9906987078008;23.9906987078008;23.9906987078008;23.9906987078008;23.9906987078008;23.9218552726632;23.9218552726632	MS1 mz matched	377.2417881	301.5925	11951.36	9586.992857	9809	9339.096	6012.728444	9398.372727	13297.31971	11927.91431	4624.850588	9037.582143	8421.301429	10977.90667	14408.04212	15987.82889	20182.6164	18224.25	23836.09313	15316.8675	35463.06533	12414.03119
7607	Pregnenolone	0.6152	NA	NA	MS2 forward	377.2726759	35.141	367020	341221.2855	300065.7064	308090.1755	214303.7382	92075.52075	219420.7751	63567.7535	194765.7159	46032.60593	263404.6828	475694.3808	286224.9444	468991.5739	292905.2428	119891.2	273773.8818	264589.8843	152355.3467	262725.6624
7608	Lithocholic acid	1	NA	NA	MS2 reverse	377.3084779	45.1015	356366.1327	388748.0118	355478.2211	347573.5431	80793.76126	39875.33965	27433.10398	129008.5688	15047.43231	111217.5698	216863.5748	123268.6547	34817.46394	126689.0052	60375.51158	144868.2598	47638.39391	95954.99842	10420.22333	44982.57081
7620	NA	NA	NA	NA	Unmapped	378.0923858	393.703	2608.7672	2240.314278	2539.705143	2328.5559	2982.957333	3963.771765	3012.466737	4043.40352	8210.5344	2571.715133	3794.842222	4450.916091	8491.754429	3471.055278	3880.390421	6216.35125	8521.216	11741.86667	6204.586333	6493.795
7631	NA	NA	Karakoline;Aconitane-1,8,14-triol, 20-ethyl-16-methoxy-4-methyl-, (1-alpha,14-alpha,16-beta)-	15.38660954	MS1 mz matched	378.2624047	250.8415	160954.9705	158511.3778	137843.6601	138429.481	202864.6768	100161.8663	255315.5943	117286.2217	222681.8321	80882.2789	243449.7006	183924.0955	250724.169	190869.1737	121870.3989	73199.08329	265760.5635	247413.6928	155442.1486	243517.3065
7642	NA	NA	NA	NA	Unmapped	379.010087	349.6115	6428.73132	6033.341278	5917.6064	6086.426294	5622.225455	8900.406154	7942.891583	10210.13	8620.171786	10950.47128	12041.6856	11495.85429	7608.48	6871.119077	9504.407176	11841.61229	10473.64444	9616.74336	9648.086154	8213.952643
7649	NA	NA	Galactopinitol A;Galactopinitol B;4-O-Methylgalactinol;D-Pinitol 2-O-alpha-D-Galactopyranosyl;Kievitone;Plaunol B;Cubebin;Coniferyl ferulate;Leachianone G;Norsolorinic acid anthrone;Noranthrone;2-Hexanoyl-1,3,6,8-tetrahydroxyanthracen-9(10H)-one;Pluviatolide;(-)-Pluviatolide;((3R,4R)-4-(2H-1,3-Benzodioxol-5-ylmethyl)-3-[(4-hydroxy-3-methoxyphenyl)methyl]oxolan-2-one	6.00451751333919;6.00451751333919;6.00451751333919;6.00451751333919;22.4639593852687;22.4639593852687;22.4639593852687;22.4639593852687;22.4639593852687;22.4639593852687;22.4639593852687	MS1 mz matched	379.1230029	299.301	7502.589833	5850.509647	6349.7	5001.272353	2230.578412	5378.809895	8229.330941	3218.755231	6296.32688	4160.450556	7020.530526	6346.020474	7419.590889	10957.32582	7686.675	3750.183556	6852.944389	5247.464611	4340.620667	7540.876471
7651	Mefloquine	0.9975	NA	NA	MS2 reverse	379.1231087	324.9775	1627.099165	1408.041679	1475.136541	1241.658104	2308.832308	1440.01	1816.114821	1634.054143	1417.430538	1719.356967	1304.056923	1254.794667	1769.88	1255.364768	1804.472727	1634.311223	1152.059798	1392.7357	2087.107311	1878.221333
7662	Arachidonoylglycine	0.8299	NA	NA	MS2 forward	379.2865327	34.555	153481.2239	134735.337	108778.1628	114028.8008	64172.27138	48930.57052	52804.46308	66885.73345	33900.744	47544.22547	76851.45514	120718.1812	58122.79268	103920.3787	57218.10793	43069.50369	77542.78226	76790.79818	49796.84313	46781.18865
7668	NA	NA	6-Thioguanosine monophosphate;6-Thioguanylic acid;6-Thioguanosine monophosphate	-16.6029454444496;-16.6029454444496;-16.7216659560737	MS1 mz matched	380.0288619	313.366	3765.4885	3438.316923	3207.2058	3297.444933	4248.218722	4491.9474	4228.746692	5820.040083	2730.5275	4681.355	3890.1335	3777.283231	2834.3345	3111.259091	2957.863364	4486.013267	3194.037	4353.748	3510.3978	4033.744478
7669	NA	NA	NA	NA	Unmapped	380.0292842	344.738	4753.507818	4033.422	3591.455	3621.868182	4596.272083	6809.414	8939.073611	2996.763705	6325.416667	3083.7765	3700.812667	4480.942565	4451.435522	7746.006667	4537.24	2716.515091	5073.752115	9329.113438	3223.619182	4973.52
7682	NA	NA	N-palmitoyl-phosphoethanolamine;Sphingosine 1-phosphate;Sphingosine 1-phosphate;Sphing-4-enine 1-phosphate;S1P	-9.5343752789242;-9.5343752789242;-9.64037328529611	MS1 mz matched	380.2451439	174.763	5651.15185	6447.641538	6183.855	4281.198182	5874.8844	3125.6524	3415.051421	4428.3069	3790.200857	5744.422444	4425.578588	3866.293	8163.730364	6860.857143	8614.245833	1121.326357	6172.819905	8283.169538	5816.9965	5471.371429
7698	NA	NA	Dictyoquinazol C;Sucrose;Cane sugar;Saccharose;1-alpha-D-Glucopyranosyl-2-beta-D-fructofuranoside;Cellobiose;1-beta-D-Glucopyranosyl-4-D-glucopyranose;Maltose;Malt sugar;alpha-D-Glucopyranosyl-(1->4)-D-glucopyranose;Lactose;1-beta-D-Galactopyranosyl-4-D-glucopyranose;beta-D-Gal-(1->4)-D-Glc;Milk sugar;Isomaltose;Brachiose;alpha-Maltose;alpha-Malt sugar;alpha,alpha-Trehalose;alpha,alpha'-Trehalose…	-1.67104341647439;14.0303206921766;14.0303206921766;14.0303206921766;14.0303206921766;14.0303206921766;14.0303206921766;14.0303206921766;14.0303206921766;14.0303206921766;14.0303206921766;14.0303206921766;14.0303206921766;14.0303206921766;14.0303206921766;14.0303206921766;14.0303206921766;14.0303206921766;14.0303206921766;14.0303206921766;14.0303206921766;14.0303206921766;14.0303206921766;14.0303…	MS1 mz matched	381.0824289	372.1625	128117.9563	145856.2514	107542.6802	102203.8054	109291.6166	115991.3172	139191.8188	125493.2307	96581.20418	106358.1575	153375.0969	104964.1196	111350.0354	192412.7136	126149.6082	128190.2309	104499.0511	106480.2248	127869.2083	116455.3601
7701	NA	NA	2-Methoxyestrone 3-sulfate	19.99319179	MS1 mz matched	381.1426107	225.3805	2307.405563	1952.666667	1970.881579	1931.802857	2718.302684	2875.377944	2912.756	3043.041889	3228.12	1496.545263	3865.538368	4196.188294	2996.851684	1927.933579	3409.38	2704.738889	5825.355882	6675.75	2831.758944	3136.683333
7707	NA	NA	Phlorisobutyrophenone 2-glucoside;Tarennoside;10-Deoxygeniposidic acid;Sweroside	-9.7672465156211;-9.7672465156211;-9.7672465156211;-9.7672465156211	MS1 mz matched	381.3165829	38.4485	6916.5	7089.94	9987.405093	5434.344	3220.352	3454.727882	4221.07535	5571.350891	4167.552303	3453.986435	6052.725073	7172.21521	3342.147359	6106.089609	5381.423874	6180.69538	4471.703949	4081.400821	2512.520152	7233.991438
7725	NA	NA	Sphinganine 1-phosphate;Sphinganine 1-phosphate;Dihydrosphingosine 1-phosphate	-7.89688185361884;-7.87091582643891	MS1 mz matched	382.2613991	189.2315	11501.08426	17005.74162	9551.100176	10142.12263	31174.9215	15862.18535	11636.52465	14699.93226	22248.54442	9069.405833	10201.401	6195.223667	10979.55089	20912.72	12745.18589	14642.2104	14146.92411	27624.37167	16170.66737	12083.0399
7746	Erucic acid	0.7694	NA	NA	MS2 reverse	383.281546	46.517	55818.64218	48584.76467	39046.52047	39180.94235	3376.535692	4394.6413	2308.3	6934.764667	3218.848773	4066.552895	8098.936	8088.934286	4088.117647	3190.239	3609.844571	8049.4455	3456.203571	3201.848533	3470.966154	5411.9625
7749	7-Oxocholesterol	0.6216	NA	NA	MS2 reverse	383.3314318	31.98	28384.29522	26219.81533	26250.56668	26944.05398	25976.95649	12850.08602	17679.40927	16849.4991	3406.855476	3851.712286	12334.85643	33034.55506	32820.35222	48020.70278	19707.19269	6183.048618	21484.74432	2547.125	16859.46804	2158.8528
7760	Propoxyphene	0.9994	NA	NA	MS2 reverse	384.1895604	371.089	54902.33324	61225.41088	39157.61763	40992.68306	44787.78378	37645.68847	52746.90833	56404.57744	98556.13084	20696.368	34610.01039	62046.24568	196212.905	48501.1287	30520.9659	36099.34611	49513.8384	61274.1377	45285.00711	26952.86
7761	NA	NA	Dihydrozeatin-9-N-glucoside;Dihydrozeatin-7-N-dihydrozeatin;Dihydrozeatin-O-glucoside;Dihydrozeatin-O-glucoside	23.5680061655546;23.5680061655546;23.5680061655546;23.5252054841316	MS1 mz matched	384.1895144	511.07	28377.19368	28319.20538	25174.75147	31926.7	59157.83558	59546.15208	29998.684	53095.78563	43934.16795	48814.31511	39329.216	35584.43585	47234.71	28336.19368	47495.5	56324.11684	30872.16731	42207.18005	63632.97778	49621.65692
7766	N,N-dimethylhistidine	0.632	NA	NA	MS2 reverse	384.2410942	182.0165	10356.92936	9928.724571	9684.276414	9367.151111	12513.15	8804.59	10758.735	5465.3925	2785.868889	7644.368	5569.68	2161.7875	40226.46238	26456.08	15124.85526	14239.84706	17487.82631	6271.832647	21663.73214	28452.94545
7771	NA	NA	Capensinidin;Hirsutidin	-4.05417067013018;-4.05417067013018	MS1 mz matched	384.2770616	188.264	18300.39111	16821.87282	16630.002	16317.50806	27510.00782	17719.81425	16641.06833	23673.30583	33451.82511	15832.75855	16924.3438	10991.75216	17476.25	41595.774	17969.83611	21222.89535	25738.84233	35387.5815	19950.68283	17790.01872
7774	NA	NA	Succinyladenosine;	-16.9573991001099;	MS1 mz matched	384.3133293	157.047	27749.07845	25902.1514	23462.88865	22979.45363	16537.955	17926.395	9975.076867	6061.583667	9339.689944	21158.20817	16420.41	10467.451	17417.97444	25632.54333	17236.90533	13597.65847	19724.0985	35655.65511	5983.320938	14930.06342
7782	S-Adenosyl-L-homocysteine	0.9886	NA	NA	MS2 forward	385.1310117	359.194	7876.924571	7682.22	9738.064348	8034.51	6074.980223	9179.589429	8254.1786	7803.812143	8623.12	7385.653333	9300.686654	11046.95622	9472.792105	9765.56875	14396.67353	7936.673684	15043.00785	10139.829	10200.91231	14095.19444
7793	NA	NA	Aucubin;3,4,5-Trimethoxyphenyl glucoside;1-(3-Hydroxy-4-Methoxyphenyl)-1,2-ethanediol 3'-O-b-D-glucoside;(1xi,2xi)-1-(4-Hydroxyphenyl)-1,2,3-propanetriol 2-O-beta-D-glucopyranoside;Di-O-methylcrenatin;(1xi,2xi)-1-(4-Hydroxyphenyl)-1,2,3-propanetriol 3-O-beta-D-Glucopyranoside;Aucubin;Deutzioside	-19.6344640282135;-19.6344640282135;-19.6344640282135;-19.6344640282135;-19.6344640282135;-19.6344640282135;-19.6344640282135;-19.6344640282135	MS1 mz matched	385.2758098	32.8875	80281.44	60231.6777	63374.4745	64357.31316	20498.35347	25755.55898	17618.72241	16888.48633	15691.17495	18061.25071	24389.38017	40711.5	16042.749	34555.13864	17277.62175	15169.49133	25648.21023	25743.0045	13153.36988	20248.2801
7795	NA	NA	Persicaxanthin;Persicachrome;	24.4949829018216;24.4949829018216;	MS1 mz matched	385.2758576	216.359	3658.355294	3841.175	3586.661869	3112.818612	3142.66563	1732.35	2355.928926	4218.069778	1899.251278	1836.54315	1404.858	2893.151	2599.346875	6767.255667	2715.018634	1282.605529	4930.6263	3325.920787	1032.458806	2754.639125
7817	NA	NA	Buspirone;Actinonin	20.8354220702022;-4.92631295887718	MS1 mz matched	386.2558021	180.4595	3139.194375	3531.665455	3287.444545	2852.85	3784.495636	1400.648889	2247.7672	3011.603867	2236.693333	3899.256	1690.2	2271.805455	5411.4794	3592.65	4647.40125	1963.583707	4255.198182	11299.61	4505.977	4269.951429
7822	NA	NA	3beta-(1-Pyrrolidinyl)-5alpha-pregne-11,20-dione	-14.09635812	MS1 mz matched	386.2926687	173.32	51440.27972	49954.27043	42730.336	28035.02921	17401.91375	14891.80941	9377.360667	10122.57847	24920.28172	17658.95561	16762.98916	13225.00323	42294.26614	88961.95833	34559.60567	7417.816772	60274.60852	143047.3055	22310.58647	27857.15763
7824	NA	NA	Salbutamol 4-O-sulfate;	-12.524501055249;	MS1 mz matched	386.3297589	156.4355	283337.45	274591.5287	270692.032	252161.2358	64167.61765	75122.16806	35965.02835	17452.32683	19155.81861	97174.04378	65085.60788	40625.85	85155.51833	142947.3144	86798.41026	68941.43629	168328.3545	195623.0083	20140.39039	91090.3125
7833	NA	NA	[10]-Gingerdione;11b,21-Dihydroxy-5b-pregnane-3,20-dione;3b,17a,21-Trihydroxypregnenone;3a,21-Dihydroxy-5b-pregnane-11,20-dione;9alpha-(3-Methyl-2E-pentenoyloxy)-4S-hydroxy-10(14)-oplopen-3-one;7'-Carboxy-alpha-chromanol;3b,15b,17a-Trihydroxy-pregnenone;17a,21-Dihydroxypreg-nenolone;[8]-Paradyl acetate;11beta,21-Dihydroxy-5beta-pregne-3,20-dione;5beta-Pregne-11beta,21-diol-3,20-dione;3alpha,21-Di…	-0.170864054782909;-0.170864054782909;-0.170864054782909;-0.170864054782909;-0.170864054782909;-0.170864054782909;-0.170864054782909;-0.170864054782909;-0.170864054782909;-0.287166445332836;-0.287166445332836;-0.287166445332836;-0.287166445332836;-0.287166445332836	MS1 mz matched	387.1832856	36.53	10640.37867	11238.78267	9981.0306	11737.32638	13656.19412	6907.289231	18794.14507	10083.255	7481.245304	5992.082426	21987.892	11009.49231	5922.318471	14676.45667	14449.26338	17467.5116	12375.31565	15640.2161	18889.62999	12561.67747
7873	NA	NA	2-Hydroxymyristoylcarnitine;Apholate	6.52365081078099;1.29098723081477	MS1 mz matched	388.3085622	186.0295	19138.04452	17947.8564	16255.78958	16470.35995	15288.65095	28741.8063	16261.089	8004.627474	24176.04105	24530.9845	22900.35915	12940.93671	28289.12611	15906.5446	19306.13576	22365.81235	21151.1025	31597.54223	22516.70311	31231.7
7875	N,N-Dimethylsphingosine	0.7746	NA	NA	MS2 reverse	388.3348797	157.023	6381.753846	6761.3608	6660.069	6621.2055	2065.275	2174.294813	2011.002667	942.4333636	839.5955455	2881.033538	1840.405438	1706.560952	3400.286909	5096.985559	3253.607824	2596.541118	5036.033	4545.521235	937.9925	2218.777
7901	Clozapine	0.9885	NA	NA	MS2 reverse	390.1391965	292.328	7490.419227	5937.112	6796.774174	5793.64205	10063.36519	8675.073737	16629.53938	19791.86381	25439.38556	7888.613316	12177.6375	8808.954522	5662.60547	6319.456089	6130.182536	7929.155886	5817.120561	4876.698338	1074.611111	6093.27762
7923	NA	NA	NA	NA	Unmapped	390.9952024	344.9115	7751.544437	6365.925	6191.212941	5319.74625	6953.299313	8917.482353	8027.451625	10367.86842	8210.059375	8556.671667	10778.56725	8544.8727	8005.4782	6078.944444	9614.42	12169.61053	8349.247647	8483.92875	8858.752941	6544.273824
7926	NA	NA	3-O-Caffeoyl-1-O-methylquinic acid;3-O-Feruloylquinic acid;3-O-Caffeoyl-4-O-methylquinic acid;5-O-Feruloylquinic acid;O-Feruloylquite;3-O-Feruloylquinic acid	11.5937940046738;11.5937940046738;11.5937940046738;11.6812687053124	MS1 mz matched	391.1047611	288.9075	28381.1427	27564.45322	26239.48662	28310.52745	19878.99644	17110.2685	23584.29567	21829.16706	19726.35538	18526.4625	30645.32427	19899.02824	18977.9098	28175.13546	19876.01619	24746.52267	16900.448	15018.01636	25235.66292	15937.38265
7928	Serotonin	0.9839	NA	NA	MS2 reverse	391.1540399	40.744	19483.81635	20192.50906	15789.76182	25187.87524	32269.50257	31162.61298	44393.866	47296.61349	30694.14271	43146.81525	53103.23413	38204.08638	27184.0954	29651.47615	36343.34362	39050.21	37094.03759	25923.90335	44220.60993	44748.67667
7930	NA	NA	Nigakihemiacetal B;11,12-Dihydroxy-7,14-dimethoxy-8,11,13-abietatrien-20,6-olide;Bakkenolide B;6,7-Dimethoxy-7-epirosmanol;Neoquassin;Laserolide;Megaphone;Picrasin D;Prostratin	-20.0520630582378;-20.0520630582378;-20.0520630582378;-20.0520630582378;-19.9528862067591;-19.9528862067591;-19.9528862067591;-19.9528862067591;-19.9528862067591	MS1 mz matched	391.1964143	394.4575	7785.640875	6855.430357	6362.973556	6315.708	10198.75492	7189.321538	10804.53558	12396.27	9571.330588	6660.444261	5476.576125	6769.68708	11601.85027	15913.89731	10279.895	6225.707647	10642.816	9670.215111	13267.99059	10380.64915
7933	RU-0211	0.9865	NA	NA	MS2 reverse	391.2208268	208.15	2749.491776	2999.862353	2886.868421	2732.95845	2805.898096	1307.887134	2756.5805	2691.017193	2112.560386	1520.641809	1567.008007	3436.856	1944.420417	6708.066273	2930.53331	2289.663013	5417.272714	2996.481633	3060.319182	2870.666636
7945	NA	NA	NA	NA	Unmapped	392.1000074	174.8975	7044.156133	7361.545	7699.430043	7466.757222	5322.886765	26448.52522	977.915	3717.416727	9374.489421	30606.66315	13669.9148	10639.64794	12739.08625	1825.444783	11367.05542	33164.1695	12810.43638	12893.14284	2118.022	9457.351579
7951	NA	NA	Tetramethylrosamine	-1.789559556	MS1 mz matched	392.1664697	47.8475	2245008.64	2543062.433	2828419.103	2549522.096	2120954.446	1270747.127	2021002.369	2587779.488	1839306.38	2253670.546	1735044.345	2121372.402	1673985.982	2428696.034	1399731.029	1531923.636	2514010.198	2084363.752	2088091.767	1489393.754
7952	NA	NA	Flavoxate;S-Hexyl-glutathione;S-Hexyl-L-glutathione	-6.02870774925943;-4.34585100333688	MS1 mz matched	392.1838697	267.124	2143.2	2103.02325	1839.21075	1579.5185	6800.915625	3401.207	2632.3125	1307.778	3340.333649	1135.570429	3399.11775	1846.893	4666.790333	1550.035	1895.04	1718.02	4452.675267	8413.6249	2621.36625	4539.461111
7961	NA	NA	trans-2-Tetradecenoylcarnitine;cis-5-Tetradecenoylcarnitine;	11.0788896781729;11.0788896781729;	MS1 mz matched	392.2816526	159.28	11174.15	11997.82283	11495.90363	10506.6714	11187.32267	12285.57062	8474.342105	6047.020286	17663.88167	12311.49684	11316.078	6831.339429	17548.3665	17511.16685	12088.93864	17877.47154	13945.9368	16603.82425	10627.575	10599.02526
7972	NA	NA	Haloxyfop methyl;Haloxyfop methyl ester	-17.33109185	MS1 mz matched	393.0800913	277.322	5970.132	6686.1456	5677.966533	5761.781	7178.1725	7924.390793	8028.2078	7533.729563	7957.407563	7737.73	7821.008438	7630.4304	7024.754294	6785.086154	7536.823	7991.147938	8656.832556	8935.604333	8044.023188	7732.813312
7998	NA	NA	Ethidium bromide;Homidium bromide	12.78683111	MS1 mz matched	394.0891263	473.187	2889.660143	2622.758143	3404.230326	2496.178905	6296.5188	7899.621667	7155.737	7717.152762	8586.101857	9176.835714	8328.989636	5288.116682	6186.082667	3734.012905	7383.654682	11662.64557	6312.172455	7947.434727	6195.577143	6553.305611
8006	NA	NA	NA	NA	Unmapped	394.2569569	322.5365	972.4	983.28325	884.7924167	607.4883333	1562.797091	2080.311429	788.2731043	2579.982222	1376.436733	4386.070727	1646.67	1085.84	921.04	826.02	1625.6116	2244.156	1408.859786	1981.7746	1457.586667	1689.428
8022	NA	NA	Galactopinitol A;Galactopinitol B;4-O-Methylgalactinol;D-Pinitol 2-O-alpha-D-Galactopyranosyl;	8.81246621942698;8.81246621942698;8.81246621942698;8.81246621942698;	MS1 mz matched	395.09693	323.6155	5823.7794	4512.397929	4766.33655	4310.415316	2545.885571	4967.358789	5625.974944	6533.751	20996.00067	5805.253474	5054.687857	2654.51211	4344.774	6122.6135	7108.771375	2965.3992	6570.574867	4702.67752	3688.224375	3475.644321
8031	NA	NA	NA	NA	Unmapped	395.282959	36.817	203439.2282	211807.6555	191476.0317	189524.3844	113650.4268	59017.09115	120140.4489	169519.2765	94336.91559	66903.75595	161579.4912	236178.6803	94770.08624	96244.91833	110211.4755	102308.4	87045.52933	99419.26767	51028.55983	136973.5457
8039	NA	NA	NA	NA	Unmapped	395.9643295	142.3195	812.9754286	874.5258	674.5444615	775.9459231	388.2582092	188.4679199	309.7811788	248.3502889	193.0059989	241.785493	207.3840413	192.6265503	6953.301563	7475.661467	4133.175882	2721.490421	5500.9922	7492.360312	5302.513412	3593.754313
8043	NA	NA	Novobiocic acid	-17.46230231	MS1 mz matched	396.1382939	261.427	2826.822364	2205.445375	2351.4015	2241.76525	3393.64875	7443.2028	2473.38	4105.311429	2554.2957	9963.33	2918.75	1590.10875	3720.703556	1725.751375	3932.309625	3298.054412	2932.391111	4481.313667	3198.6778	3949.5965
8050	NA	NA	Annoglabasin F;Pleuromutilin;Pleuromulin;Cornudentanone;F4-Neuroprostane (4-series);F4-Neuroprostane (7-series)	6.28118675778563;6.34516759973104;6.34516759973104;6.34516759973104;6.34516759973104	MS1 mz matched	396.2769882	126.291	12504.82913	23189.05744	19252.43733	19296.28711	44897.08156	15216.5376	31674.90031	26517.38021	68242.6056	18967.52909	140836.4046	43535.65641	63863.77195	35058.57666	16083.25386	46120.04803	14072.78932	10382.18527	22155.98263	49883.96213
8053	NA	NA	9,12-Hexadecadienoylcarnitine;	24.6628186944446;	MS1 mz matched	396.3133081	157.1105	42057.184	43812.53617	39783.3916	36684.402	25007.71765	27702.32979	17679.07938	8098.01375	22260.758	32521.20124	31974.24633	17194.06875	41506.77176	62479.08975	33537.90094	35694.93431	42863.60471	46726.01753	12188.87067	27993.15106
8062	NA	NA	Eremopetasitenin A2;Gartanin;1,3,5,8-Tetrahydroxy-2,4-diprenylxanthone	-4.18845223793894;4.29122472303595	MS1 mz matched	397.1659947	338.717	1811.256	1324.634143	1236.456364	1595.992727	1306.067802	1087.112252	842.423317	1338.754807	2280.779077	1745.727571	710.1712734	1110.168453	1518	1199.299979	1536.635202	1394.16	1809.048154	1191.338	1961.691333	2030.788571
8069	NA	NA	Estradiol 17beta-cyclopentylpropiote;Estradiol cypiote	-20.59624535	MS1 mz matched	397.2582384	429.7915	13455.366	12937.97036	12525.66933	13189.86041	27612.86224	21262.36505	35313.9979	27937.25076	22342.1742	17041.55995	10755.73529	9708.551727	17440.35014	17903.47433	10976.85982	12132.209	22026.4281	20918.10414	15759.74223	14749.69305
8070	1-Stearoyl-rac-glycerol	0.6545	NA	NA	MS2 reverse	397.2800337	126.298	5004.614569	8280.727131	5746.285705	7289.823224	7651.24019	4849.299646	8894.881086	6746.112166	15868.73131	5821.173484	25313.13213	10819.74503	13316.53891	8513.354	7411.669333	6940.371	3419.144333	3879.618077	6948.285882	10718.95463
8081	NA	NA	Haloxyfop methyl;Haloxyfop methyl ester	-17.33109185	MS1 mz matched	398.0251502	276.672	15952.95667	27383.48865	19178.61768	21557.8516	15820.67572	14395.26874	23380.63554	18821.22958	29660.8206	17117.25937	22020.33167	17657.94375	15438.71042	25498.67179	17569.63554	19731.80885	17895.40283	15479.33743	17173.04083	19995.0984
8100	NA	NA	9-Hexadecenoylcarnitine;trans-Hexadec-2-enoyl carnitine;Solanidine	14.575434235972;14.575434235972;-23.909325769604	MS1 mz matched	398.3305125	155.659	734194.58	726416.8652	681910.1788	676231.0847	317395.001	301681.3623	198089.7438	67431.58374	136027.9072	384721.4822	351683.0153	206506.95	416140.721	935434.8572	365361.4949	393458.7221	678301.425	636343.4311	100520.3035	336699.077
8105	NA	NA	Phenkapton	5.586073546	MS1 mz matched	398.925915	346.133	30641.68385	31387.19895	29678.20737	27347.4576	22539.27615	24436.68171	24048.05865	27133.02438	26170.75615	26097.17	28244.6875	26111.21871	26930.6501	22857.5912	26084.88048	31413.17641	24385.84343	23462.47815	22170.48559	20332.34219
8109	Riboflavin	0.9929	NA	NA	MS2 reverse	399.1297167	198.263	1506.084813	1402.447875	1317.09	1231.964211	1658.666842	826.0114286	1420.275938	1608.392727	1564.839467	972.5666667	635.792	1111.1625	1602.543333	2266.913455	1326.32	750.1546	1915.185455	1674.964286	2675.948	1231.940357
8111	S-Adenosylmethionine	0.9772	NA	NA	MS2 forward	399.1468811	444.469	7887.30992	8783.071071	12323.43175	8913.812	9452.207	13493.55736	9407.51975	11579.13823	10791.07429	14500.10755	11696.04195	12409.06617	19027.42143	12163.20639	25846.04217	21643.21227	21211.52995	16160.85673	29274.25432	32551.16609
8115	NA	NA	14-hydroxy-E4-neuroprostane;Resolvin D1;4-hydroxy-D4-neuroprostane;20-hydroxy-E4-neuroprostane;Resolvin D2;7-hydroxy-D4-neuroprostane;Prehumulone;Macrophorin C;17-hydroxy-E4-neuroprostane;9alpha-(Angeloyloxy)-4S-hydroxy-10(14)-oplopen-3-one 4-acetate;11beta-Hydroxy-3,20-dioxopregn-4-en-21-oic acid ;9alpha-(3-Methyl-2E-butenoyloxy)-4S-hydroxy-10(14)-oplopen-3-one 4-acetate;Resolvin D1;7S,8R,17S-Tr…	23.9906987078008;23.9906987078008;23.9906987078008;23.9906987078008;23.9906987078008;23.9906987078008;23.9906987078008;23.9906987078008;23.9906987078008;23.9906987078008;23.9906987078008;23.9906987078008;23.9218552726632;23.9218552726632	MS1 mz matched	399.2239266	301.582	19520.25557	13514.41667	13000.05	11061.59923	6605.918056	10526.27765	14797.89312	15394.56	5829.053333	12111.23	15554.62154	16687.74154	16873.57535	18273.03533	21584.37867	29413.2	22472.41667	17283.84	37709.9686	15761.04067
8116	NA	NA	NA	NA	Unmapped	399.2586386	35.747	113095.2511	118541.467	111497.6624	101471.8877	161262.1215	49469.23822	120518.2468	84283.23582	116844.4909	55037.01914	110295.018	212065.4812	109646.3779	180566.0203	111484.3485	51597.2739	97003.79779	75923.69277	97878.27013	89761.55021
8140	NA	NA	Arachidonoyl Serinol ;6beta-(Dimethylamino)-3beta,5-dihydroxy-5alpha-pregn-20-one;17beta-[Bis(2-hydroxyethyl)amino]androst-5-en-3beta-ol	-18.5375824872381;-18.5532199113289;-18.5532199113289	MS1 mz matched	400.2716837	200.4865	6789.894333	6366.306667	6376.724812	6799.252263	9953	8174.758952	5487.234471	21262.6645	9024.263733	9826.014875	5306.0175	6935.9675	7224.631765	9318.4735	8036.219812	3476.940667	9331.548353	13102.53469	8087.649353	6673.291789
8146	L-Palmitoylcarnitine	0.9926	NA	NA	MS2 forward	400.3464028	154.636	1702860.416	1567994.02	1433367.186	1412188.708	361287.5241	376996.3791	251077.8913	123887.6533	70408.01518	589792.6661	308233.4005	221673.3459	279058.0589	767179.5224	284069.2379	498212.0889	987193.3042	926205.3367	110226.9478	340037.0151
8150	NA	NA	NA	NA	Unmapped	400.9912496	349.6225	2191.059417	2314.447	2093.22	2031.159733	1733.76	2235.952727	2530.203455	3023.325	2418.283636	2738.512	3095.396364	2901.101538	2559.194	2487.9275	2654.365091	3057.0957	3049.263158	2842.053333	2960.1	2362.2491
8154	NA	NA	5-Hydroxyflavone;S-Acetylphosphopantetheine	-16.1748166788438;6.11286633655218	MS1 mz matched	401.1093458	431.213	23006.9567	30781.30215	25259.10555	18166.82815	90259.4443	73873.5942	48082.49321	92274.051	232355.3647	20677.4599	144099.5639	74776.5516	222170.2449	50032.44225	35874.8226	298632.9033	124376.6015	391543.8293	72468.32705	77810.9618
8156	NA	NA	Mammea B/AC cyclo D;Mammea B/AD cyclo D;Fragransol C;alpha,beta-Dihydroxanthohumol;Gingerenone A;Myricanone;1,2,3,4-Tetrahydro-1-[1-hydroxy-3-(4-hydroxyphenyl)-2-propenyl]-6,7-dimethoxy-2-naphthalenol;Chalepin acetate;Rutamarin;Gingerenone A;Denudatin B;Kadsurenone	12.9887386737116;12.9887386737116;12.9887386737116;12.9887386737116;12.9887386737116;12.9887386737116;12.9887386737116;12.9887386737116;12.9154565444926;12.9154565444926;12.9154565444926;12.9154565444926	MS1 mz matched	401.1324864	203.1105	1418.141667	1473.14675	1179.833	1890.177397	2564.261471	1650.824533	1761.956643	1856.636667	1880.780167	1420.1048	908.3911111	1336.809125	1472.9	2148.42375	1716.388	1386.385417	2092.125	1855.437	2677.219615	1583.17775
8163	NA	NA	NA	NA	Unmapped	401.2730614	35.608	759499.7222	774835.6325	742415.0325	667860.403	593546.0853	257738.4702	556774.7156	416251.9471	470230.0939	304460.5514	546357.7365	1026004.928	757397.6464	1211068.768	858300.6545	236323.245	683460.8453	683798.2902	472409.79	780616.9062
8184	Cortisone	0.627	NA	NA	MS2 reverse	402.2360669	245.393	8066.426214	7375.323937	7465.453133	7064.583143	1458.7845	2669.225385	1047.238088	2439.875	1488.187692	4462.725545	986.04	1567.938421	742.1158333	1089.999175	1265.677688	1506.148154	1691.459456	1091.014061	1541.2575	1498.786692
8187	NA	NA	NA	NA	Unmapped	402.2623733	285.175	17660.62112	16053.632	15356.64	13395.85838	9424.252115	14963.00021	17956.197	43384.626	7809.898783	16655.0233	6959.029059	19133.58019	13024.29987	15895.51065	30480.7875	18443.7665	16697.51285	32647.08615	25927.87724	28207.62969
8189	NA	NA	NA	NA	Unmapped	402.266636	41.471	10353.60573	14497.45353	12442.74295	10290.90557	7649.706595	2975.421602	5987.741769	6768.465863	4804.676451	4441.328784	6328.390685	11277.63	6744.610984	12297.15901	6404.891132	5504.874545	8689.046965	7113.72974	6047.445071	1381.56
8192	NA	NA	Myriocin;Thermozymocidin;ISP-1	8.223731346	MS1 mz matched	402.2881827	199.151	26285.22887	24471.01148	22226.6087	23169.78491	37603.91044	16995.58961	17074.78436	23184.67422	19055.59044	28061.202	17007.67159	14675.47782	25743.71916	27824.5688	33413.76477	10276.11472	24536.08233	50269.10315	26849.58235	20873.1979
8193	NA	NA	NA	NA	Unmapped	402.3250133	184.939	57255.82066	53552.27372	50031.0121	52573.613	34459.45944	35012.85059	33393.26233	12577.05096	50311.83333	29733.70167	65073.14694	82245.17329	79108.36875	88240.716	69548.8255	9925.9356	108289.0064	209810.7391	53995.125	85964.11172
8211	NA	NA	Clusin;6-Hydroxy-9,9-dimethyl-5-(3-methyl-1-oxobutyl)-1-propyl-3H,9H-[1,2]-dioxolo[3',4':4,5]furo[2,3-f][1]benzopyran-3-one;	22.7437372908262;22.7437372908262;	MS1 mz matched	403.1847961	225.3535	3145.458389	3365.993333	2978.607778	2813.5125	3659.285647	2978.191875	3852.892588	6629.271529	5665.98305	2477.267222	4877.706378	6524.878182	5161.650818	8201.372682	3020.432727	1913.808571	10000.5774	9674.839357	3359.131056	6679.590943
8212	Ile-Ala-Arg	0.757	NA	NA	MS2 reverse	403.1948575	381.0935	2365.931788	1625.872213	1575.640109	1459.633636	2629.4245	2175.887482	2756.83635	2551.776923	1909.05375	2066.684211	1950.322793	1499.81	2145.156069	1860.920143	2222.052222	1841.712402	2140.49675	3340.896828	2514.471283	2632.06768
8231	NA	NA	NA	NA	Unmapped	404.1448403	159.603	9167.758429	8914.916308	7513.1088	7724.359	13476.78545	35953.8199	12228.6	2723.416875	9514.092	11143.06247	13766.601	3371.501571	11011.29333	4289.6	3432.347286	11662.99588	5768.630364	6915.704833	3555.747692	8398.269167
8251	NA	NA	3-O-(3,6-Anhydro-alpha-D-galactopyranosyl)-D-galactose 4-O-sulfate	-10.75031709	MS1 mz matched	405.0581562	184.676	4456.075957	5560.783526	4697.768091	5706.69764	4172.086286	1172.16	3466.409053	1965.964286	6085.401346	2252.05024	737.955	2272.456421	7184.646	10729.24265	2850.07695	1352.520552	5470.314765	4734.489211	1296.18	3339.322
8280	NA	NA	Nebivolol;Cytomycin	0.0999567681830183;-2.20842246130992	MS1 mz matched	406.1752052	201.865	8544.404167	8545.457	6620.499286	6835.947462	3957.415	2250.36625	5764.366667	1762.395	2478.471429	4822.236	1495.390909	2271.166364	20721.78189	30620.76825	36998.93608	1036.22	40920.55824	34422.79538	65104.83358	31477.23108
8291	NA	NA	3-O-Caffeoyl-1-O-methylquinic acid;3-O-Feruloylquinic acid;3-O-Caffeoyl-4-O-methylquinic acid;5-O-Feruloylquinic acid;O-Feruloylquite;3-O-Feruloylquinic acid	11.5937940046738;11.5937940046738;11.5937940046738;11.6812687053124	MS1 mz matched	407.0783987	289.0035	10271.16257	10210.0945	10148.00469	10391.88229	7932.342824	8138.685579	9837.88713	8348.9975	8647.665185	7655.765625	12331.2375	8664.68304	8139.009462	10850.75992	6852.351556	11482.28544	7083.006185	6996.182609	9857.227852	8597.67088
8303	NA	NA	Annoglabasin C;	-9.98780168753943;	MS1 mz matched	407.2314814	429.027	18696.44338	18295.87573	16448.36857	18144.51036	33581.48359	26982.64677	32783.41981	42702.27657	23325.536	24913.42923	27033.76091	12618.591	27884.48073	20472.37833	22511.06245	19211.45645	31438.422	23279.77367	35254.52373	21608.90286
8305	Alfuzosin	0.6481	NA	NA	MS2 reverse	407.2452372	40.714	13404.8107	13299.13432	13617.06112	12028.24581	23241.73779	7504.87424	14618.69635	12626.56477	12960.72776	8572.56075	12187.98618	17741.16745	10518.04807	19568.71238	7975.7668	4856.5946	12074.68963	11168.0805	15561.02175	6067.278462
8316	NA	NA	alpha-(Methoxyimino)-N-methyl-2-[[[1-[3-(trifluoromethyl)phenyl]ethoxy]imino]methyl]benzeneacetamide;	15.532278423192;	MS1 mz matched	408.1575891	48.3885	30839.35408	35230.16352	27568.0899	33711.88733	40336.25093	21525.64727	38502.73145	36356.96098	37614.95624	34347.29337	30880.12656	38577.18336	34074.12123	48197.71579	35182.50298	22541.83148	50857.78427	33214.47486	47112.47376	57272.68189
8327	NA	NA	Cammaconine;Columbianine;Norerythrostachaldine	23.7905237642579;23.7905237642579	MS1 mz matched	408.2768891	181.2895	8096.228357	7830.141167	9438.700514	7355.5245	15418.37837	8803.394842	8052.740471	16532.5812	17660.03067	4181.417353	7366.021667	5385.371789	7422.327	15166.5255	8542.823	8611.820226	11098.84825	16040.01389	6714.718263	8758.08835
8329	Dioctyl phthalate	0.9818	NA	NA	MS2 reverse	408.3141617	46.401	4044.204867	4727.181	3266.398063	3039.656	5173.647035	2254.536571	2788.88658	3781.740698	2097.140211	3859.17	2908.996533	3885.777	2954.701176	4186.400786	4722.116	3691.117857	3531.111805	2421.423438	3041.310714	1995.726
8331	NA	NA	7,9-Tetracosanedione;4,6-Tetracosanedione;10,12-Tetracosanedione;6,8-Tetracosanedione;(E)-2-Tetracosenoic acid;5,7-Tetracosanedione;Nervonic acid;(15Z)-Tetracosenoic acid;Nervonic acid;(Z)-15-Tetracosenoic acid;10,13-Dimethyl-11-docosyne-10,13-diol	3.32824001606527;3.32824001606527;3.32824001606527;3.32824001606527;3.32824001606527;3.32824001606527;3.32824001606527;3.27555795030594;3.27555795030594	MS1 mz matched	408.3888756	25.807	2696.51375	2951.237857	2636.670769	2428.973636	2005.969231	2491.4115	2269.979	2840.845929	2006.838462	2090.499231	2246.361	2682.536411	2543.935923	2520.45	1950.010714	1931.615833	2557.166583	3008.092667	866.0454545	1444.441538
8336	NA	NA	MM 4550	-20.11593764	MS1 mz matched	409.0214921	476.981	1039.00471	863.0673333	963.2600645	746.3890909	3261.842595	5899.356133	1493.978182	2115.662273	1572.817727	2077.133667	4936.685118	931.1652	2920.567091	717.7974667	2978.305345	10841.74231	1217.272083	1044.0913	1765.383955	2529.078143
8367	Perindopril	0.9694	NA	NA	MS2 reverse	410.2566551	41.391	11663.575	12639.32	13973.16928	10146.95395	24955.26922	6348.403875	13044.54411	14645.56164	11553.86941	8572.732069	10418.2988	14631.17141	14080.362	16673.32288	8311.914704	9907.893699	7210.579833	7704.962548	26611.37523	10150.53685
8368	NA	NA	NA	NA	Unmapped	410.2677816	57.578	38905.89905	30879.04394	29108.96683	27490.265	94751.80155	122855.7726	162535.0028	115521.4365	180644.5629	57690.11608	49681.91515	43432.05611	25590.706	38929.70215	34992.51442	7182.886941	69031.62812	43000.161	13470.76019	19075.63185
8369	NA	NA	NA	NA	Unmapped	410.2675005	76.183	13583.39132	19868.926	19149.21529	18160.33669	32293.9987	42515.01154	61369.46973	37054.97518	60089.41077	19590.90308	15038.00248	17606.73686	10063.62066	16263.63981	13936.67496	3714.631061	23354.6403	15732.90736	6447.982698	7634.260991
8373	NA	NA	NA	NA	Unmapped	410.328618	155.655	8091.293438	7888.646267	7518.178483	7059.686444	3613.74	3727.049556	1906.826	1655.472857	1969.07025	5438.08645	3785.0134	2611.263667	2916.021429	6182.274316	3094.098	5529.315	4718.9152	7109.6342	1958.241577	3424.64255
8393	NA	NA	NA	NA	Unmapped	411.3010505	229.372	6995.50163	5378.808235	5624.853556	5538.755944	34214.11819	37236.47444	6060.987389	12280.71643	11350.16824	6405.412089	14973.66212	8785.824882	2379.044118	2312.266	1204.637	1009.013444	2036.542846	1616.200378	1118.992784	1650.7734
8395	7,8-Dihydro-.alpha.-ionone	0.7148	NA	NA	MS2 reverse	411.313595	46.1825	23048.72507	23843.33446	18046.0215	21752.98	4847.721379	959.91	3799.045216	4339.747254	3359.405032	1091.153	3471.863143	4298.743646	3719.826466	5205.071084	3292.717772	2474.56	3175.810505	3466.932748	3498.364688	3352.22905
8410	Verapamil	0.96	NA	NA	MS2 reverse	412.270939	41.0085	8875.4616	9268.46815	6991.959067	6712.56	17552.41836	5488.099746	7729.7913	10229.0591	7427.665	3115.0056	5071.931538	9662.709318	9958.517565	10389.94368	7770.902857	4169.9	7416.465158	5694.705789	17776.64174	5944.167529
8415	NA	NA	3-Hydroxyhexadecadienoylcarnitine;Cyclopamine	23.1255417055252;-13.8947474882915	MS1 mz matched	412.3079849	162.78	35282.31739	29696.236	29223.68	25963.0996	38701.32933	22626.04111	13614.17442	21214.97916	25775.2	20921.779	22364.61531	21602.46904	26526.99585	21043.94286	35014.76332	14027.89	19373.75	96098.06758	23504.73096	30081.56477
[truncated: 862 more rows]
