# Supplementary material for: Integrated GC–MS- and LC–MS-Based Untargeted Metabolomics Studies of the Effect of Vitamin D3 on Pearl Production Traits in Pearl Oyster Pinctada fucata martensii
Source: Front Mol Biosci. 2021 Mar 5;8:614404. doi: 10.3389/fmolb.2021.614404 (PMC7973263; doi:10.3389/fmolb.2021.614404)
Supplement: Supplementary file 7 [file datasheet3.csv]

id	MS2 name	MS2 score	MS1 name	MS1 ppm	type	mzmed	rtmed	QC01_neg.QC01	QC02_neg.QC02	QC03_neg.QC03	QC04_neg.QC04	D1.HE1_neg.D1.HE1	D1.HE2_neg.D1.HE2	D1.HE3_neg.D1.HE3	D1.HE4_neg.D1.HE4	D1.HE5_neg.D1.HE5	D1.HE6_neg.D1.HE6	D1.HE7_neg.D1.HE7	D1.HE8_neg.D1.HE8	D3.HE1_neg.D3.HE1	D3.HE2_neg.D3.HE2	D3.HE3_neg.D3.HE3	D3.HE4_neg.D3.HE4	D3.HE5_neg.D3.HE5	D3.HE6_neg.D3.HE6	D3.HE7_neg.D3.HE7	D3.HF8_neg.D3.HF8
63	Propionic acid	0.998	NA	NA	MS2 forward	73.02980414	361.445	276268.1212	291124.88	310781.4097	277101.5374	311627.0101	338363.7774	410150.7855	281061.288	413636.3695	428909.4824	320768.0325	353927.6382	342095.4023	362637.8249	323226.134	227381.3953	463685.8844	464475.329	416002.8497	383137.3338
65	Glycine	0.9988	NA	NA	MS2 forward	74.02483714	341.158	138612.8133	139081.1072	183899.4438	157999.5525	412700.4457	145201.4288	359470.3123	184400.0735	179475.4736	167710.0579	203881.9776	139849.963	206283.792	234145.4953	212116.3993	88274.58185	185606.4618	325134.284	359982.3478	408540.6789
68	Glycolate	0.9512	NA	NA	MS2 forward	75.00852536	252.703	21141.63888	18169.44636	20945.49864	19877.89032	24459.03692	22863.04317	26492.0625	22836.09488	24817.80808	21443.11995	21163.43404	20013.57648	23453.11596	23655.38268	22461.52495	20551.725	25003.36888	24797.98388	28890.95544	23638.79175
91	NA	NA	NA	NA	Unmapped	78.03493631	202.6345	84562.704	82627.40967	91443.93844	85556.06119	108489.9606	113525.2125	122440.3412	107137.6918	121984.2531	114256.1818	103050.3855	92297.08073	121363	108863.5154	110226.2666	95455.95882	128190.4905	127654.2115	122838.8105	119769.2365
118	NA	NA	NA	NA	Unmapped	79.95751715	277.7385	3013298.895	3151100.36	3255026.499	3256710.407	3747640.428	3993498.888	3890865.445	3584631.949	3979411.145	4010580.401	3474443.486	3517464.012	3871966.753	3610634.398	3744103.032	4001335.866	3978984.114	3676908.265	3791459.077	3774006.236
157	Ethanolamine	0.8858	NA	NA	MS2 forward	82.02925111	266.4845	16428.5886	12331.39263	13729.49496	11271.4	40187.19864	28248.12225	10246.0995	15667.91472	16499.88043	21598.90879	22696.65063	13999.41537	26408.76582	13525.26455	15860.76619	42446.08867	10808.17864	24434.01144	35272.69597	18548.1451
179	NA	NA	NA	NA	Unmapped	85.0291257	288.571	31618.353	29915.25744	32251.73968	29657.4396	44505.79436	25275.943	34550.55953	38531.70215	35751.8484	22312.41563	25673.40656	33021.17558	39276.69996	42073.38844	26251.61	22881.59168	38231.69469	26795.05544	49930.8162	23070.6518
180	NA	NA	NA	NA	Unmapped	85.02921399	413.3325	32913.114	32599.37991	33127.05174	31908.54448	67534.07579	78805.61274	67053.87733	46327.48822	55734.65243	54719.87092	62767.8163	44983.31357	62504.78158	39294.03526	50541.0455	58754.69835	52423.47796	37556.39815	43570.28704	55820.45379
191	Glyceric acid	0.6895	NA	NA	MS2 reverse	87.00877826	120.178	428130.7632	450398.2145	268826.8404	459580.9401	332321.4006	252270.1449	229591.8661	207197.6489	226758.1066	207950.3222	316346.717	325066.5478	352040.8378	746040.1979	380763.4476	292154.4074	445627.8291	360005.5668	831012.6534	337861.8468
192	Pyruvate	0.9463	NA	NA	MS2 reverse	87.00867304	16.198	4436.225034	3999.048632	4589.82711	4580.971686	3271.988571	3290.384	4930.030235	3199.889412	3214.378	3467.333643	3903.002778	5281.697009	4424.01	3779.89752	3410.910533	2597.377154	2881.94	4253.120494	3407.495867	9972.586143
208	L-Alanine	0.9916	NA	NA	MS2 forward	88.04066927	376.8625	223810.0101	239427.497	220892.5647	230099.5779	294975.2772	347782.5681	322102.4455	288625.54	354949.3871	283922.8138	313556.9437	275175.756	315923.9653	221155.8294	292913.0621	332237.178	277061.65	246693.195	287636.8686	304413.4995
214	DL-lactate	0.8738	NA	NA	MS2 forward	89.02435579	288.629	160632.6512	148293.7879	158429.6487	166257.2447	223238.745	138372.4193	187025.2359	212931.8137	204841.7362	127350.5359	144419.3671	179506.0027	191001.0581	242197.9989	173706.06	109163.8537	201427.3859	137015.6296	258492.5533	124368.5374
236	NA	NA	NA	NA	Unmapped	91.05506952	43.331	196890.9378	222807.4615	232386.1126	226901.4389	574459.6408	509800.4318	134261.1517	243930.0296	493413.3532	522911.1337	167102.0087	32654.413	602192.2202	309752.288	178519.2435	637874.6288	183428.5102	322152.8244	190953.8987	347480.1903
241	NA	NA	NA	NA	Unmapped	92.02501051	159.211	86201.04055	88661.66359	80401.89143	84645.37895	118286.3864	64610.77353	117574.4093	106093.1373	93558.86824	75059.8194	56923.2	45760.75576	156291.2647	223238.0057	136577.4333	82576.87634	159356.9944	112018.1681	157058.0899	91788.9075
255	Phenol	0.9862	NA	NA	MS2 forward	93.03410241	42.503	24209.62382	28772.381	26841.59888	26082.4575	68958.08166	35664.48615	25175.51838	35324.79706	29752.72618	34445.36582	28334.125	18216.55609	35909.06629	37244.76235	19682.33529	39807.12122	17260.03282	10339.03546	60535.35367	27076.53438
257	NA	NA	NA	NA	Unmapped	93.0453653	334.4025	5932.9325	5844.485286	5465.95	6343.8546	8762.824864	11427.15621	7766.815526	7444.33	5653.2105	9868.515556	6971.05185	5784.4462	6553.369619	6763.584947	7269.255579	8000.091632	6842.241	7235.083368	6319.08585	6871.816211
272	NA	NA	NA	NA	Unmapped	94.98526929	22.107	61708.62742	31264.88	58981.61882	59861.36667	72232.165	92620.30558	87832.1535	68652.95353	76571.05053	65822.54476	84457.28889	78770.05794	91129.90526	75154.44956	106605.1858	69751.40667	169008.448	61989.83729	74956.05724	9835.64
335	NA	NA	NA	NA	Unmapped	99.00880967	67.838	990888.6311	1121477.432	1105557.884	1121091.741	2860941.502	1295750.136	230127.0256	891080.7785	1296962.753	1723641.063	421897.1134	272061.684	2030950.677	2138878.962	838164.8936	1408545.616	828205.8831	1110205.946	1526901.084	751305.8825
336	NA	NA	NA	NA	Unmapped	99.01332215	29.385	34541.79392	33953.06538	31725.06839	26345.65846	24967.94522	5231.36	25434.94909	238526.7772	44586.42308	17075.90627	12523.635	153681.494	25791.82143	10690.62	7588.064545	4586.024385	108772.0221	7763.2442	13520.93538	43064.92
363	NA	NA	(S)-Methylmalonic acid semialdehyde;Acetoacetic acid;Acetic anhydride;Succinic acid semialdehyde;2-Methyl-3-oxopropanoic acid;4-Hydroxycrotonic acid;2-Ketobutyric acid;2-Oxobutanoate;2-Ketobutyric acid;2-Oxobutyric acid;2-Oxobutyrate;2-Oxobutanoic acid;alpha-Ketobutyric acid;alpha-Ketobutyrate;Acetoacetate;3-Oxobutanoic acid;beta-Ketobutyric acid;Acetoacetic acid;Succite semialdehyde;Succinic sem…	-6.80278815433112;-6.80278815433112;-6.80278815433112;-6.80278815433112;-6.80278815433112;-6.80278815433112;-6.80278815433112;-6.8606129271081;-6.8606129271081;-6.8606129271081;-6.8606129271081;-6.8606129271081;-6.8606129271081	MS1 mz matched	101.0240861	355.268	20064.135	22516.13209	21308.319	20114.07355	30558.36136	31033.08775	25015.74421	26010.61205	23539.51282	23951.57947	32614.35429	20950.32007	28654.739	23100.3743	24506.468	37580.75452	20765.71735	20688.63821	23855.15471	24240.67337
370	NA	NA	NA	NA	Unmapped	101.0604325	101.302	117474.9008	116904.0368	121550.5727	123318.566	256625.9763	94606.77178	79118.612	133831.755	114664.116	119658.7426	90686.77181	76766.37564	146115.2672	142805.2778	122356.7182	100565.9416	111035.732	106773.3781	231400.1566	106527.8115
371	NA	NA	NA	NA	Unmapped	101.0602153	44.3485	79429.86048	70509.5349	69946.16967	67474.80029	148895.7337	87008.93238	53952.82497	191217.2597	177926.7669	90359.13696	72459.77125	35373.07765	253295.4958	126155.3682	202064.6998	100888.547	198749.3755	205991.5458	169251.3409	95481.01462
383	(S)-2-aminobutyric acid	0.9943	NA	NA	MS2 reverse	102.0561081	371.581	498780.9229	527008.4644	495185.1048	516495.2175	759755.88	813992.4058	887016.6547	904627.1829	936052.9484	825892.6536	659668.8114	646420.7829	715569.5123	694403.7984	780601.9232	622045.1758	767990.0782	720116.2088	838067.9718	735330.6513
384	NA	NA	(S)-b-aminoisobutyric acid;3-Aminoisobutanoic acid;Butyl nitrite;2-Aminoisobutyric acid;Gamma-Aminobutyric acid;Dimethylglycine;(R)-b-aminoisobutyric acid;D-Alpha-aminobutyric acid;O-Acetylethanolamine;L-Alpha-aminobutyric acid;N-Ethylglycine;Unknown;3-Aminobutanoic acid;4-Aminobutanoate;4-Aminobutanoic acid;4-Aminobutyrate;4-Aminobutyric acid;gamma-Aminobutyric acid;GABA;N,N-Dimethylglycine;Dime…	-3.18736067208276;-3.18736067208276;-3.18736067208276;-3.18736067208276;-3.18736067208276;-3.18736067208276;-3.18736067208276;-3.18736067208276;-3.18736067208276;-3.18736067208276;-3.18736067208276;-3.18736067208276;-3.18736067208276;-2.91083246893655;-2.91083246893655;-2.91083246893655;-2.91083246893655;-2.91083246893655;-2.91083246893655;-2.91083246893655;-2.91083246893655;-2.91083246893655;-2.…	MS1 mz matched	102.055519	251.956	53354.31047	52989.04838	54602.25055	52848.28421	61778.1246	69831.7795	67067.973	61934.58526	67560.816	69049.9245	64712.28865	54105.7224	64893.05311	57554.78932	65963.92195	70417.32208	65180.05	63665.34347	67888.8243	63680.78
390	NA	NA	NA	NA	Unmapped	103.0029699	100.969	47248.12891	47085.73643	47255.56965	47553.88565	44476.50287	44377.21579	46228.53338	37224.954	52355.24667	41127.16617	44200.06364	47690.33469	71614.83633	75817.035	66142.291	43772.17241	120885.2815	75822.84464	69565.66764	61773.13752
391	Malonic acid	0.9135	NA	NA	MS2 forward	103.0030109	366.9535	54622.45717	54380.819	51858.58868	52751.19807	60435.80743	60623.40758	50888.82065	57697.09771	52386.65697	58512.8804	64883.31159	51973.87139	62079.88546	50516.18965	63204.31568	78030.58486	43424.01072	47872.64888	70731.43962	53567.2488
393	D(-)-beta-hydroxy butyric acid	0.9639	NA	NA	MS2 forward	103.0395086	221.6545	5971.130828	4944.272571	4954.576318	5109.647143	6695.70181	19798.84167	14236.7092	2714.910158	19890.47391	5729.839938	13013.7082	25788.86927	2940.18325	2284.841722	4540.304353	2431.603125	3844.971813	4851.555625	4610.4751	3745.826667
394	3R-hydroxy-butanoic acid	0.9514	NA	NA	MS2 reverse	103.0393524	179.538	2090.886927	1989.547526	2174.476563	2122.693105	3194.749286	1766.334492	2916.520333	1468.336816	4070.067353	1856.921203	1383.213091	2952.738102	2563.26525	3032.258857	2290.661167	1246.984283	2869.938696	2716.67873	3257.854413	1905.088315
398	NA	NA	NA	NA	Unmapped	103.0546345	236.9625	6322.111688	5953.584	6135.0892	6011.929375	5129.492625	7208.339769	13139.3697	11214.65625	10610.09233	7096.551778	6610.334118	7910.713125	6293.054	7451.593353	7421.770429	4033.535625	14847.03429	8863.497857	4519.432933	7336.536
404	L-Serine	0.9938	NA	NA	MS2 forward	104.0350477	353.7045	60253.32285	54974.82085	63238.3308	65173.49615	106288.4883	81795.80155	87922.57647	75794.70645	66112.29917	86313.69257	49538.37474	68807.43947	79353.87316	84244.32882	87861.09838	40926.96763	114937.6463	107994.5199	89040.703	93265.23031
422	NA	NA	NA	NA	Unmapped	106.9799736	277.7395	116477.5493	107155.9556	119139.786	109720.4294	131262.7621	148147.324	143281.695	131411.2511	146858.1105	149910.4251	144198.408	121371.3125	147340.8884	124629.472	145868.5469	136347.7025	148491.4382	149479.7111	140416.8682	133830.2147
429	p-Cresol	0.8929	NA	NA	MS2 forward	107.0495107	186.246	2425.954571	2174.475429	2621.740714	2465.662682	4701.733364	2691.682412	2787.95	3120.671524	2726.329	3972.540875	2218.9765	2138.391429	4119.080718	2686.593556	2531.915348	1699.121905	1561.711375	2688.196	3631.523189	2828.429842
432	NA	NA	NA	NA	Unmapped	107.060866	77.099	18274.47982	20236.90333	19271.16976	18897.27995	34005.60773	2942.938	24724.12235	50212.23667	27489.899	7904.643619	7217.673487	5408.747409	9566.977275	11044.55784	7709.996662	1700.772561	6659.897745	5808.204857	19195.2992	13171.38039
437	Hypotaurine	0.9999	NA	NA	MS2 forward	108.0123638	322.555	55182.08153	43868.23775	49822.4181	47624.21529	100580.8214	109115.2908	97669.99214	94547.15472	112049.6529	69137.99064	99893.6205	77279.4	116904.5386	81694.32647	118369.0278	46672.33755	151862.6396	119124.2584	116296.3377	98713.45782
438	NA	NA	Hypotaurine;Hypotaurine;2-Aminoethanesulfinic acid	-0.0963128247768135;0.354981714356305	MS1 mz matched	108.0197387	201.994	20886.7095	19828.3955	22333.06227	23762.01341	31499.9375	18033.10674	24870.02105	23845.25641	22754.18165	14943.17342	14435.22373	14097.26727	31237.90868	39994.09395	30451.3749	18162.71632	30159.80905	30878.25779	38202.80514	28339.25688
454	NA	NA	NA	NA	Unmapped	109.0402566	350.4505	30651.37019	26757.75687	29605.10831	36026.72572	31995.66932	51231.02722	48171.22333	40461.27925	48617.8524	60572.6555	48989.80037	59175.4845	35560.04925	43268.912	48034.49421	42881.58537	49869.25635	41281.89692	40272.61533	38954.82686
465	Cytosine	0.9099	NA	NA	MS2 forward	110.0351765	182.8665	5466.717895	5696.292031	5216.754	5067.116389	11225.188	5070.227357	8404.1056	8165.987143	9464.749227	5390.712222	3411.533045	7208.272423	8077.816727	6546.3175	5343.079435	2688.833714	9206.718281	7654.229333	6338.612409	4501.336667
475	NA	NA	NA	NA	Unmapped	110.9752459	33.7345	121108.9318	136635.1455	145114.875	152641.5617	246504.0032	68855.08588	270572.1429	205834.0805	141739.4778	92546.99312	131008.527	165906.3959	148707.7318	265890.0362	255842.1631	67683.0466	216366.8666	166580.1279	213507.623	136990.3095
486	2-Furoic acid	0.7289	NA	NA	MS2 forward	111.0081472	576.228	11371.7968	10658.7345	19918.1792	12997.34469	39354.02995	54460.0888	30594.49217	27110.26765	23666.82076	35985.39445	36591.56588	24386.33885	37279.69245	19855.00318	27015.43383	42061.14008	37782.88839	26736.3665	36501.2704	29147.21057
487	Dihydroxyacetone	1	NA	NA	MS2 reverse	111.0081993	413.3325	20873.32487	21898.20421	22735.98774	21476.62577	54168.676	62907.0065	55366.51966	43397.96406	49504.5848	48543.09164	44663.828	34901.62725	53552.55267	43000.58069	42081.344	48737.8012	54132.16865	31356.72358	44442.25162	45878.3325
492	Uracil	0.9996	NA	NA	MS2 forward	111.020197	87.757	4898530.946	4609771.439	4382268.261	4386483.553	5307624.481	5161744.178	5919299.296	4821730.999	5830948.552	4360906.869	3358854.493	3794152.726	5626158.502	7305312.355	5276744.081	4728537.184	6099033.539	6612064.426	7353022.138	5334348.348
515	Acetohydroxamic acid	0.857	NA	NA	MS2 forward	111.9779014	33.502	2105.35	1534.08	1217.888594	1755.807865	4181.245556	1104.83846	2994.853333	1940.98912	1157.050039	795.2319517	1049.12	2175.548571	2018.208167	3453.833333	1759.914	1041.116123	2931.227022	1739.058175	2030.858875	1332.888557
534	NA	NA	NA	NA	Unmapped	112.9917167	27.648	326775.4284	298786.6902	343423.828	319879.6538	581479.8429	824339.4965	912264.4461	203448.6253	496137.9832	791962.6641	364763.3353	170346.1039	429048.1176	538018.2193	421223.5351	1303179.22	270154.8457	339062.0571	182446.2883	217625.4528
542	Dihydrouracil	0.9587	NA	NA	MS2 reverse	113.0349239	394.983	3524.4	3330.112105	3615.985947	3321.155789	10529.26603	9486.138444	6480.351	5092.506833	5559.215961	4594.0125	4523.1227	4234.545683	5127.341699	5310.963111	4612.020882	4461.473257	6742.483222	6340.009412	5440.002296	5837.793042
567	L-Proline	0.9955	NA	NA	MS2 forward	114.0563209	291.9615	348119.775	312621.3099	346066.3604	361937.504	502596.2774	431152.9129	642917.9299	590210.533	415685.1799	469157.3926	307871.9597	406677.9638	345182.3442	588171.4392	374583.3608	205956.4434	633954.0573	678092.8552	489727.2321	436835.3254
572	NA	NA	NA	NA	Unmapped	114.9796796	312.723	147080.5121	158403.4048	160074.9786	157575.3383	175705.2141	208847.2648	185818.8333	174991.0582	179090.7792	179826.8045	175545.2267	193086.4906	175397.562	172098.976	181456.4784	180330.8228	197031.8477	170150.225	191666.029	182474.6852
573	Maleic acid	0.9998	NA	NA	MS2 reverse	115.0039047	377.122	531364.3806	528780.6738	679795.3181	551529.9935	1069062.308	1337610.275	1281794.341	1148892.876	1180458.847	1368485.063	1113125.715	927506.9915	1249081.413	884807.352	1445879.142	1130057.048	1041405.98	1018692.454	1384517.712	1363139.79
582	NA	NA	NA	NA	Unmapped	115.0393185	70.6845	77166.21741	80691.81718	81741.37556	80058.64369	148013.4537	128943.7245	31120.895	63958.91323	117022.464	134956.6539	44464.53062	47946.34492	153875.1409	145389.2405	111412.1378	83706.95518	145249.1808	163350.3908	120549.4193	55805.09638
587	NA	NA	NA	NA	Unmapped	115.0758361	82.576	34201.15281	35892.31741	33832.34932	32333.33933	50376.41543	38971.53805	52976.0489	50987.25596	68661.22538	38373.26945	42282.76735	55174.61891	47563.32	49303.46474	39411.812	56113.232	39698.25	41131.71268	51963.39852	47582.3911
610	Indole	0.9644	NA	NA	MS2 forward	116.0497101	141.421	11766.64588	18283.20427	16608.77652	18742.53	19374.61512	9300.743476	15300.15995	17150.24872	11867.43288	4760.763	3470.512684	4342.709316	17151.96353	93415.31703	14284.71259	9141.576	28045.91647	17749.407	33571.9167	15042.98982
613	L-Valine	0.9454	NA	NA	MS2 forward	116.0708861	280.8795	255068.2681	255212.939	265817.475	278305.3072	278771.8449	271782.7059	314931.5031	348667.794	293373.0856	254797.5009	203081.0981	254810.2864	279855.1321	362983.575	339500.2223	150852.0959	416948.5875	425805.1673	310277.9739	319904.6714
628	Succinate	0.9639	NA	NA	MS2 forward	117.019856	361.445	1033965.407	1086617.28	1123928.409	1086451.637	1307012.803	1252509.198	1508788.764	981361.8227	1570218.785	1709279.224	1172163.366	1338353.846	1339976.571	1443790.222	1364194.845	848472.4037	1720715.479	1643717.424	1536611.394	1496881.262
630	Methylmalonic acid	0.7991	NA	NA	MS2 forward	117.0187567	15.045	2615.496	2257.554	4626.909405	4113.820588	3764.685333	5541.12375	5449.371525	5959.748571	3458.3375	3333.539429	3121.007059	2217.251111	4420.3152	4987.300854	1336.53	14596.01541	4057.3764	1996.7008	2372.106	8199.716087
668	NA	NA	NA	NA	Unmapped	119.0341189	288.0695	176325.9424	169551.4198	172592.2889	172319.8321	231693.2027	144473.6688	184357.2344	258956.585	206326.612	127505.7938	150257.7576	195118.5987	219624.91	226337.1776	159589.1631	122858.3717	198514.7489	167015.4512	283149.3286	196268.3446
684	NA	NA	Sulfite;	-2.68344857388496;	MS1 mz matched	119.9754845	280.8335	407364.1725	430820.3377	397714.7324	444644.718	474574.8968	540814.8323	522738.4536	487298.1628	562730.1189	545634.5107	526870.4589	425855.6224	501681.9932	411145.3805	504140.9347	547338.8701	497732.8274	502022.678	507814.3188	506368.8164
685	NA	NA	NA	NA	Unmapped	119.9758444	44.0005	37494606.76	38066406.23	37111445.71	38309831.47	30833656.36	17471338.45	30042335.01	21190982.07	35232533.19	20789758.39	43248581.52	40020686.66	18050976.66	24914172	35073454.78	35518938.34	15918695.17	9179515.545	28659154.1	18890715.14
700	NA	NA	NA	NA	Unmapped	121.0293275	38.317	660185.5491	674030.5621	724727.0538	695501.8975	1246809.761	640460.1494	514059.8338	629903.1609	688064.6558	1056614.017	495032.7912	447484.3076	1006196.688	1049129.982	558268.7273	481911.8396	457428.7269	582906.5192	891529.0432	629180.726
713	Nicotinate	0.9999	NA	NA	MS2 forward	122.0239474	153.42	8416.207981	8422.140072	4716.549522	8326.712311	6617.438428	4370.104615	4351.9625	8179.726807	6195.6665	8280.876245	10795.95414	8220.36817	8548.831581	8350.3784	9538.012003	5282.183636	7077.391222	6419.545611	8253.299286	8099.21679
749	Taurine	0.9989	NA	NA	MS2 forward	124.0076868	277.7395	27245372	30783208.69	31198230.75	32517825.3	38888821.6	41207369.98	40130951.33	33753624	38850598.6	40140944.51	34139510.6	34998551.41	37257509.1	37641134.8	39928741.64	37978978.16	41881758.69	36156976.07	37778717.42	40086735.27
769	NA	NA	Ethyl hydrogen sulfate;2-Hydroxyethanesulfonate;2-Hydroxyethanesulfote;2-Hydroxyethanesulfonic acid;2-Hydroxyethane-1-sulfonic acid;Isethionic acid;Isethiote;Dimethyl sulfate	-21.265302245741;-21.265302245741;-21.4287925193225;-21.4287925193225	MS1 mz matched	124.9912258	159.9065	9939073.79	9287719.854	5456012.69	9568167.493	12502890.58	10995734.72	2428449.5	7837235.059	11907516.78	10420261.96	6379362.523	10586191.19	10702112.75	5664790.746	9501345.936	13199341.23	6070458.979	8727852.125	5441309.847	13436953.6
778	Thymine	0.9993	NA	NA	MS2 reverse	125.03514	100.1875	205587.7051	203721.933	208139.1912	219932.5824	440945.9126	87983.91	156402.1445	284615.591	168937.2828	150616.3844	130387.5852	153691.4373	159914.7539	458061.8094	175705.6425	35393.56508	408357.9239	128149.5986	302426.3615	183935.066
779	NA	NA	5-Methylfuran-2-carboxylic acid;Methyl 2-furoate;1,3,5-Trihydroxybenzene;5-Hydroxymethyl-2-furancarboxaldehyde;(Z)-Tamarindienal;Maltol;4-Hydroxy-2H-pyran-3-carboxaldehyde;1,2,3-Trihydroxybenzene;1,2,3-Trihydroxybenzene;Pyrogallol;Pyrogallic acid;1,2,3-Benzenetriol;Phloroglucinol;1,3,5-Benzenetriol;1,3,5-Trihydroxybenzene;Triacetate lactone;4-Hydroxy-6-methyl-2-pyrone;Benzene-1,2,4-triol;Hydroxyh…	24.6279320623626;24.6279320623626;24.6279320623626;24.6279320623626;24.6279320623626;24.6279320623626;24.6279320623626;24.6279320623626;24.5811172902871;24.5811172902871;24.5811172902871;24.5811172902871;24.5811172902871;24.5811172902871;24.5811172902871	MS1 mz matched	125.034798	350.4475	11547.18348	9522.475	11037.12313	12774.7683	12519.82675	17713.93656	16959.97333	12798.37027	17484.38452	19286.87647	16153.82107	21187.3035	12155.48535	12154.4105	14808.34	13688.0485	16152.492	11916.53538	11293.27311	14063.32594
809	NA	NA	4-Chloroaniline;1-Amino-4-chlorobenzene	1.478520126	MS1 mz matched	126.0190878	265.116	76731.09096	60963.94368	66499.09632	67757.11179	171104.7729	155398.4528	53270.784	81870.34126	84539.2876	115855.0154	103833.6091	71440.97131	136486.1002	74029.1708	85392.66263	190953.2983	53769.791	108641.6119	194702.768	66776.45963
816	5-Amino-4-carbamoylimidazole (AICA)	0.8292	NA	NA	MS2 reverse	126.0552227	121.478	39520.72208	41017.68669	40992.23885	41506.80208	15106.12122	11137.4405	85472.09771	184480.9161	43012.35814	18590	17377.78333	14627.7593	13013.60956	9526.385625	10933.75907	6802.041456	10022.55057	16360.28261	17152.93278	36888.39444
833	Barbituric acid	0.742	NA	NA	MS2 reverse	127.0128857	39.6715	7479.864572	5822.918561	9365.743993	5967.579302	8240.95	12443.00971	10547.25923	6169.796429	11283.85838	10989.56093	8759.784893	15765.72747	9137.053333	3413.781538	8906.5333	7422.591	14779.11737	9021.819778	11950.9608	9117.160881
838	Adipic acid	0.6788	NA	NA	MS2 forward	127.039435	404.271	5415.171545	6290.826261	6782.845278	4843.410897	11875.06743	7077.417737	11428.47856	3281.018182	5034.650455	6466.357895	6858.363667	5604.999095	15113.54917	20465.082	10425.43804	4565.003348	14333.4335	17626.13232	46032.9857	14146.94343
841	NA	NA	NA	NA	Unmapped	127.0511945	319.363	143270	145472.9456	136393.0137	141512.0776	430772.9469	342979.0135	116933.6125	99552.244	160586.7705	239613.88	222140.4182	196757.5616	202384.6834	94270.07953	131072.7364	101329.8828	205727.1699	191465.8732	63229.08667	125612.1085
847	NA	NA	NA	NA	Unmapped	127.1120547	111.283	20198.73559	14336.1963	15113.38	14499.45709	54131.43663	16062.30113	30705.40275	37252.97439	17203.49352	20472.8461	19147.76595	19605.02175	18752.62246	29211.55331	19757.31198	26717.8702	18941.28744	17984.51713	57210.84761	13430.47005
857	L-Pyroglutamic acid	0.9295	NA	NA	MS2 forward	128.0352699	371.4695	810883.8338	873183.9909	889371.019	825604.8847	1359745.92	1291169.47	1590058.22	1473425.607	1528229.914	1379783.102	1095863.566	1143095.759	1263469.684	1172453.78	1255963.4	1109069.077	1254092.442	1225580.805	1322725.527	1312998.3
867	L-Pipecolic acid	0.9738	NA	NA	MS2 forward	128.0713366	255.899	151040.835	154502.7055	158585.4053	158666.8132	89132.83982	51152.92053	177952.4057	48222.13455	74235.42313	92311.86016	150514.2325	143347.8964	759241.8025	48538.57283	128576.9543	87597.862	603369.6911	181957.0856	122676.7784	287633.4764
876	Citraconic acid	0.9916	NA	NA	MS2 reverse	129.0185978	94.246	101336.3292	107866.3866	104729.2193	102487.4341	155445.6988	446261.1659	134464.3706	413169.697	117235.9161	122342.322	215064.4197	142963.8609	158642.2422	117845.2661	158543.3784	302449.1334	151119.5087	127638.444	190782.3441	139344.426
877	Cyanuric acid	0.9997	NA	NA	MS2 reverse	129.0186001	73.3885	75129.63889	79816.66163	78570.3648	74321.87358	53819.6956	104082.6952	89825.17181	103755.5874	85771.64166	67331.35808	95649.77242	98264.3762	81627.78142	77381.0905	111864.4211	96623.50531	90238.54465	68622.74784	87838.95427	68419.36158
882	Mesaconic acid	0.9862	NA	NA	MS2 forward	129.0185887	353.871	10228.87421	10001.23333	10109.83421	11707.12429	13358.56109	13407.93655	16574.50947	12794.87449	14430.76861	14761.62032	10780.95545	16715.63279	15481.05565	16049.808	15599.59335	38407.7476	14669.28253	16570.76887	16113.00167	14216.63968
889	ketoisocaproic acid	0.8994	NA	NA	MS2 forward	129.0554192	44.424	5947139.116	5532713.377	5821757.711	5835147.041	15061723.59	9970385.444	2802538.712	6580847.745	6200367.904	11169584.19	4427580.414	847068.0485	10164935.8	10482590.02	8393676.158	13023129.92	11625293.91	6711218.532	13209547.92	13342074.78
891	NA	NA	Ketoleucine;Sherry lactone;(4S,6S)-3,4,5,6-Tetrahydro-4-hydroxy-6-methyl-2H-pyran-2-one;Pantolactone;3-Methyl-2-oxovaleric acid;3-Oxohexanoic acid;Methyl levulinate;Ethyl 3-oxobutanoate;Adipate semialdehyde;5-Ethoxy-4,5-dihydro-2(3H)furanone;2-Methyl-3-ketovaleric acid;Acetoin acetate;Mevalonolactone;2-Ketohexanoic acid;Ethyl acetoacetate;4-Methyl-2-oxopentanoate;2-Oxoisocaproate;(S)-3-Methyl-2-o…	2.04746939480459;2.04746939480459;2.04746939480459;2.04746939480459;2.04746939480459;2.04746939480459;2.04746939480459;2.04746939480459;2.04746939480459;2.04746939480459;2.04746939480459;2.04746939480459;2.04746939480459;2.04746939480459;2.04746939480459;2.00287552973883;2.00287552973883;2.00287552973883;2.00287552973883;2.00287552973883;2.00287552973883;2.00287552973883;2.00287552973883;2.002875…	MS1 mz matched	129.0632605	28.416	122712.3418	110320.5791	118545.76	128201.8941	133623.0643	27390.30056	72584.14341	964171.3086	113884.32	66211.64565	55966.9579	11898.21536	117979.2372	61751.50042	80857.39343	33899.73302	54704.27333	27840.925	146461.7627	256853.9134
906	Hydroxyproline	0.7672	NA	NA	MS2 forward	130.0500773	323.908	20164.98286	20482.5415	19800.54023	21674.23677	31612.50039	20682.55594	27476.407	19887.6325	36833.36583	24306.49628	18815.80313	23359.46182	25806.73809	32608.83237	14154.66611	10808.34545	24143.78492	29037.89365	20089.52304	23039.12416
907	N-Acetyl-L-alanine	0.9938	NA	NA	MS2 forward	130.0500997	238.304	4897.529063	4926.324273	5146.80981	5008.503	6733.04381	5276.5605	8185.317833	5790.707	9773.536667	6232.23475	3706.188667	5830.9009	5493.200063	8085.354353	6888.396467	3316.522239	14600.83429	10129.99425	6187.0055	5945.211889
913	L-Isoleucine	0.9913	NA	NA	MS2 forward	130.0871879	254.663	3098912.716	2078749.481	2098827.164	2205556.169	2191724.043	2423298.182	3432351.279	2869417.872	3321941.042	2420808.426	2243952.072	2460703.246	2456261.546	2856768.925	3135359.948	1581190.153	7050572.671	3466972.488	2248705.725	4221167.04
914	L-Leucine	0.741	NA	NA	MS2 forward	130.0874026	243.133	1011245.723	886648.3838	970331.203	986502.25	745730.128	1128134.7	1688462.178	1586934.419	1487983.198	1139985.319	875245.5587	1218893.886	863494.4472	1404341.641	1572322.803	461627.8699	2703341.303	1899881.129	617108.5218	1317866.464
917	NA	NA	NA	NA	Unmapped	130.8882448	175.596	2798.320526	5821.965769	5224.038429	4849.659445	5785.882388	16109.43048	16756.29872	12331.69627	20007.58038	28442.1715	24106.90235	19151.325	6958.210435	4559.04525	19786.90299	23177.8506	10339.10471	3964.836211	18582.711	13886.3304
929	L-Asparagine	0.9831	NA	NA	MS2 forward	131.0455215	353.106	76930.53679	69352.12805	72570.38611	73074.9245	124487.6912	139793.2175	103122.9996	105271.2467	96232.48439	121108.988	72284.55811	95512.89222	101193.34	90687.70947	90364.53937	62755.48632	121350.3923	111676.9186	91844.91561	93932.14232
930	Maleamic acid	0.9563	NA	NA	MS2 reverse	131.0430337	22.132	1664.443144	1463.7296	1858.677333	1067.86	1079.376	1665.715333	3497.290045	4554.005333	1012.4935	2019.679535	1831.669444	921.9311111	2123.726957	1519.812	2164.670571	862.4615333	1588.164286	1338.68	1408.157	2006.108
932	Hydroxyisocaproic acid	0.6492	NA	NA	MS2 forward	131.0706681	121.483	14485.212	13767.26507	14095.459	14967.56379	27110.41154	11358.41778	7357.432486	23373.27729	8608.014705	20902.53683	13899.58297	5137.996123	10921.35138	27138.42747	13333.56267	10220.33794	11080.62583	21150.53189	18255.3133	14515.60982
935	NA	NA	NA	NA	Unmapped	131.0823893	496.624	121707.6481	128671.088	198336.5535	141330.2784	179217.2869	269307.2511	299089.7982	249896.9761	225641.1091	262120.7305	225850.6467	272071.15	234368.9822	195351.2241	295142.3867	154278.5484	419300.7525	269866.8718	347072.3809	378458.8285
947	D-Aspartic acid	0.9748	NA	NA	MS2 forward	132.0302607	376.6445	1769806.945	1871838.359	1781188.132	1876576.375	2411042.143	2684902.039	2367565.288	2339586.388	2769387.015	2155355.46	2576238.821	2148959.373	2552562.375	1933913.974	2080083.302	2673711.383	2278486.887	1964896.658	2272818.679	2520760.094
986	L-Malic acid	0.9058	NA	NA	MS2 forward	133.0137065	407.711	261531.5433	212888.3202	253970.8443	197917.1356	374973.554	424066.7697	374168.7908	485719.6283	374257.854	464541.2454	405318.242	345990.7488	417541.0889	324020.0984	499344.7894	427772.9913	346507.9374	368460.7314	504555.2696	448394.4001
1004	Adenine	0.9554	NA	NA	MS2 reverse	134.0464464	98.053	60767.0264	54856.07789	38040.25513	42807.77208	28013.45275	69821.46156	36103.73949	24870.56487	51794.94211	51703.75904	64222.14684	70781.2425	61579.90554	30357.18864	55130.37438	56026.48219	72934.32475	40078.97338	65534.4885	78181.49596
1028	NA	NA	S-Methyl-1-thio-D-glycerate	-10.36175722	MS1 mz matched	135.0179906	377.2735	13986.21333	11896.99667	14922.07016	13378.7577	24027.70539	28659.72185	24770.80713	27542.2	24933.60496	29343.20813	25569.69091	21457.07141	28273.44989	19344.95153	30593.91144	26331.54995	22242.32756	23905.35529	31256.43474	29850.70118
1030	L-Threonate	0.6443	NA	NA	MS2 forward	135.0296127	324.989	17735.29554	18308.09165	19481.51524	18692.51175	23701.82914	23444.45282	22625.98307	23021.4266	22984.20078	23868.35916	27005.22948	29010.03031	21645.41614	22311.094	30742.41692	20308.45981	25364.15411	29865.70744	24434.15497	23465.83393
1032	Hypoxanthine	0.9639	NA	NA	MS2 forward	135.031215	159.1805	1235818.994	1244076.113	1221356.946	1192291.729	1714041.923	877128.1584	1601748.51	1469496.717	1259985.78	1117064.976	771908.3591	593995.4801	2286851.13	3067211.777	1936719.447	1107452.024	2193925.946	1643767.844	2325153.102	1232156.656
1036	2-Methylbenzoic acid	0.9999	NA	NA	MS2 reverse	135.044252	22.007	4398.064571	3089.753063	2530.472	4310.139395	9409.75	1632.657231	13753.52264	18448.58445	3995.93375	11870.48353	2852.519714	7396.776	10417.82427	1502.592	2683.711333	11223.54667	10824.19317	2560.659667	13754.21847	3188.6
1056	NA	NA	Silicic acid;Methanesulfonic acid;Methanesulfote	1.19650516128467;-1.04179580597303	MS1 mz matched	136.0068823	86.8785	413230.538	407769.6694	430114.3028	421266.9746	132709.1153	109496.6275	2096132.551	6499903.392	879873.6363	230274.3704	260507.346	85443.82258	172545.759	136597.9513	67317.71543	46192.83819	138163.2943	156525.338	164424.9615	902155.6259
1063	NA	NA	Methyl nicotinate;2-Aminobenzoic acid;Salicylamide;3-Pyridylacetic acid;p-Aminobenzoic acid;2-Pyridylacetic acid;m-Aminobenzoic acid;Trigonelline;Anthranilate;Anthranilic acid;o-Aminobenzoic acid;Vitamin L1;2-Aminobenzoate;4-Aminobenzoate;ABEE;4-Aminobenzoic acid;p-Aminobenzoate;N-Methylnicotite;Trigonelline;Trigenelline;1-Methylpyridinio-3-carboxylate;Betaine nicotite;Caffearin;Gynesine;4-Nitrot…	-4.95083176467126;-4.95083176467126;-4.95083176467126;-4.95083176467126;-4.95083176467126;-4.95083176467126;-4.95083176467126;-4.95083176467126;-5.10771067296143;-5.10771067296143;-5.10771067296143;-5.10771067296143;-5.10771067296143;-5.10771067296143	MS1 mz matched	136.0395311	267.7865	16406.11052	13083.18386	14161.94018	12768.71615	26130.919	19270.52463	17572.17717	11809.30882	16973.80655	10815.35683	19669.54133	16616.57236	22804.46264	13674.2385	15522.65405	13972.61391	22394.49778	32342.68311	17083.02862	20114.93684
1094	Salicylic acid	0.9994	NA	NA	MS2 forward	137.0235983	172.958	11334.50317	10451.90387	10850.05918	13405.70183	30326.09383	7067.396833	7033.179094	10131.15115	10060.64174	9507.787211	5214.551743	4878.300214	13880.60374	19487.05588	6843.864083	6668.843547	6287.371473	8581.749268	17242.57464	5706.912726
1112	NA	NA	Phosphoric acid;Potassium acetate	10.2564997491158;9.18582932730595	MS1 mz matched	137.9864108	117.833	1311016.216	1660916.327	1422887.708	1414093.518	1967457.074	760502.5113	1108193.899	1164144.602	1686907.421	651917.1353	1520025.303	1045507.604	1575039.754	734727.7948	863587.9164	712047.1572	2142690.779	651125.9038	2211814.806	1895890.187
1123	4-Nitrophenol	0.9662	NA	NA	MS2 forward	138.0189061	37.326	68872.41757	78937.68507	94107.98291	77697.0705	115774.4088	96133.077	81023.30082	87928.17775	103259.0211	105158.3446	89449.12575	82427.04726	108135.8456	90992.67218	85222.30699	116959.0267	75543.06818	69315.91643	124539.7887	92023.35636
1124	3-Aminopropanesulphonic Acid	0.9988	NA	NA	MS2 forward	138.0229873	249.4345	329050.8604	331322.6921	349914.7169	374493.7131	76742.58947	153404.4921	110657.8786	133876.7922	167846.7225	625925.189	142653.6954	196670.614	1239645.445	232506.6994	656751.9945	872838.8968	492121.197	192275.2992	241666.9014	716624.2175
1126	Betaine aldehyde	0.932	NA	NA	MS2 forward	138.03171	349.555	4976.419091	5043.932	6588.862667	6215.5815	9053.942333	20737.63636	21562.944	6848.5912	9668.380556	12052.44529	11119.68329	6311.807692	6730.7082	13456.51908	6527.486917	10463.39692	13096.40723	18379.17659	5995.3362	5864.531938
1128	NA	NA	NA	NA	Unmapped	138.0553139	188.9735	5411.64705	4889.832632	5256.727048	5192.604321	9079.356286	5222.590833	6521.965333	5497.850682	9507.408429	4782.152667	3929.0539	5972.954931	6471.285714	7801.888889	5417.755	3913.932353	6026.578944	7869.177278	9269.229286	4776.849556
1129	NA	NA	NA	NA	Unmapped	138.0552641	39.158	20139.0532	19957.79077	21986.49389	20760.625	34273.71587	31112.21571	49564.70553	30605.58824	25791.59367	10264.75275	10199.295	29578.60341	17827.56407	52236.19844	30775.4495	33098.81443	46327.69863	33737.42209	23429.72519	16083.115
1137	Acetyl phosphate	0.6965	NA	NA	MS2 reverse	138.9793134	415.887	14877.84566	12506.49731	11543.60661	10020.05631	17794.06441	17305.18939	17085.77406	21039.356	18469.937	16459.46662	15921.47071	14807.18711	16644.79196	12870.916	15986.86811	19366.13063	15807.41411	15845.31458	20439.52704	13210.21375
1145	Isovaleric acid	0.8028	NA	NA	MS2 reverse	139.0173559	310.65	24445.8576	24559.72131	25654.49412	25444.3896	23508.605	25550.6638	34606.13912	21102.523	31720.90852	21353.58225	19194.98474	21946.92832	25566.78	45574.49812	29909.278	26335.65576	39235.43769	32663.812	30466.06	31565.9555
1162	NA	NA	2-Fluorobenzoate;2-Fluorobenzoic acid;3-Fluorobenzoate;3-Fluorobenzoic acid;4-Fluorobenzoate;4-Fluorobenzoic acid	2.59507050808162;2.59507050808162;2.59507050808162	MS1 mz matched	139.1121636	39.36	37345.9724	32835.52557	35140.8231	40513.76786	34889.21067	25961.856	31735.99565	33555.92553	64832.97857	35863.8876	23995.18668	58777.42673	60187.31364	69729.971	54575.09715	19052.26714	63583.92434	27581.59571	89429.87011	31455.17857
1183	NA	NA	NA	NA	Unmapped	140.5876749	344.697	34390.26978	35957.90987	37595.83533	38612.31375	33839.61833	48746.26473	42641.9065	51952.46248	40445.38354	42792.23837	51401.76	56975.80204	33095.985	36195.065	50826.17057	43688.72183	42145.80773	47707.209	47768.487	44579.34019
1200	NA	NA	Alloxan;Ectoine;L-Ectoine	23.2280352530896;-8.44629074091561	MS1 mz matched	141.0658315	315.3645	54231.79173	49364.89555	50084.71557	50229.83259	60212.47	80132.16339	46607.8465	41611.22241	41231.20468	52481.78916	68358.21235	46159.81464	45528.44057	55701.47471	56156.86317	41124.12286	60274.2968	53705.24683	49235.18136	50648.15433
1213	NA	NA	alpha-Fluoro-beta-alanine;3-Fluoro-D-alanine;(S)-3-Fluoroalanine;alpha-Fluoro-beta-alanine;3-Amino-2-fluoropropionic acid	-24.2800951779829;-24.2800951779829;-24.2800951779829	MS1 mz matched	142.050322	264.263	33614.06409	26930.61561	35177.80795	32934.42295	18736.04928	20674.09232	30122.2919	26207.341	20237.40588	32815.01289	13098.6953	18867.67865	48507.19874	107238.6244	67554.37932	21148.05663	76696.03333	52783.17895	71952.17236	43985.46283
1214	Hydroxyhydroquinone	0.6335	NA	NA	MS2 reverse	142.0501673	107.08	17697.14933	25838.90654	20572.31878	19251.04283	19072.60696	18901.5141	21149.97757	18299.20096	24486.53704	43551.09643	19524.18326	34939.93882	21918.61174	14950.76325	23763.1201	17788.03692	32439.27837	26633.05537	23655.03761	20110.78465
1218	NA	NA	NA	NA	Unmapped	142.050258	248.049	20048.34007	18510.80258	19755.398	19839.228	18348.93825	28626.948	27791.39792	25923.97881	24971.87294	26701.99629	18411.60577	21536.58888	30214.94913	33644.27743	35260.60633	38279.63722	47463.77388	31926.152	28479.576	23407.00077
1223	NA	NA	L-2-Amino-3-methylenehexanoic acid;3beta,6beta-Dihydroxynortropane;Proline betaine;(E)-4-(Trimethylammonio)but-2-enoate;Crotono-betaine;Crotonobetaine;Stachydrine;Proline betaine	-11.3819785885346;-11.3819785885346;-11.3819785885346;-11.1814142534008;-11.1814142534008	MS1 mz matched	142.0865811	326.094	22118.99942	23419.39343	23175.08325	24760.73583	28037.44909	32305.7081	24128.07682	29321.77477	25791.54417	30623.34267	17290.50767	21626.23135	28238.6829	26504.27976	30218.69124	25225.277	21085.03417	36426.78824	23514.72356	30626.31357
1235	Pyruvaldehyde	0.9885	NA	NA	MS2 reverse	143.0341783	288.583	64213.578	57718.19215	63409.07192	39095.96417	89186.436	46757.64693	66052.29706	84830.42719	73005.60535	44122.95	57348.42288	73256.06481	78057.31573	77038.23006	53649.142	43952.67612	67500.0068	55851.29419	100178.4981	41917.1942
1236	D-Threitol	0.6947	NA	NA	MS2 forward	143.0340813	370.92	39566.68053	31593.33329	33641.63314	28274.17716	44470.25846	21261.09979	65526.36646	35942.58571	37061.64	42416.39116	41487.48836	48418.49257	40074.69	46815.153	64454.81377	22384.62392	56031.55062	45728.22046	41601.15064	41839.89777
1244	NA	NA	NA	NA	Unmapped	143.0705381	188.277	24113.26541	23039.3721	22713.55363	21275.27814	23328.32877	11837.84418	23231.58529	23159.0104	37436.67779	13930.64681	18779.57916	22144.40823	36908.2981	25795.1525	12143.33669	25989.6284	27015.21506	21053.56494	20494.67603	14408.99075
1267	NA	NA	NA	NA	Unmapped	144.045088	174.0865	84887.77524	80937.13333	92657.377	100917.0767	59920.3581	39790.31333	28201.78078	54237.78286	24945.58086	118272.3002	47405.65782	65671.29086	175220.8739	65329.90579	311681.102	31288.10086	65571.51176	45801.70667	80873.65557	57703.32235
1271	NA	NA	NA	NA	Unmapped	144.0452084	37.091	231568.5219	279407.9211	275212.0243	279997.05	399327.61	263076.4367	409960.5352	248438.4907	345531.624	212344.1601	173224.1964	172091.6168	484337.3538	821953.9491	410845.6797	356314.8356	569052.7139	424734.4557	597203.5934	349975.8163
1272	Ammelide	0.8556	NA	NA	MS2 reverse	144.0557488	98.186	21410.54232	19669.313	17786.81492	21968.07671	39582.06682	49559.081	27820.64941	78852.32727	30263.3016	32296.09633	32798.56909	35412.57035	9026.796565	10554.92667	10883.59231	7902.79	30040.78235	9763.8696	24982.37656	12495.7365
1273	NA	NA	NA	NA	Unmapped	144.0657194	255.958	62574.61848	52093.80364	59236.52905	59874.02182	41496.88033	70697.37778	47670.986	43457.99818	42979.65245	69560.34774	42617.97086	31968.49668	81068.83045	68610.88083	83181.05011	111766.612	93434.44444	107812.2803	75227.59282	70585.52917
1277	4-Guanidinobutyric acid	0.8105	NA	NA	MS2 forward	144.0772777	336.066	36950.43529	41648.43444	33483.90759	39002.01323	91326.34633	50171.84375	86439.54154	31722.40292	52329.57919	47551.25012	33217.35494	48491.2214	73304.89594	41197.63809	30133.69091	26107.88714	31033.6052	47362.54347	41261.62586	24305.71957
1291	NA	NA	Flupropate	-14.38365031	MS1 mz matched	144.9911265	35.66	32201.58713	32405.44938	32055.37265	36495.66375	74437.75746	31313.86606	65577.71207	21367.115	41349.56636	48341.43642	49894.54825	50406.07	37290.91059	49535.09	40863.93326	111050.8736	30597.31072	29932.58813	19079.02286	16124.62192
1292	Oxoglutaric acid	0.7004	NA	NA	MS2 reverse	145.0134901	97.282	286418.1796	327437.5291	306880.8055	309273.3676	148066.7231	588347.4609	326031.7963	535804.5622	495805.8571	684516.306	536795.1124	466008.7181	394186.9061	389843.8605	369261.3504	291522.5615	285282.8338	286925.8007	367191.3307	253958.4107
1301	Monomethyl glutaric acid	0.9044	NA	NA	MS2 reverse	145.0485472	174.238	9488.9549	12704.9022	11956.237	12570.07557	6026.235294	10497.06925	10449.31477	10352.52	9927.651306	16703.37931	8824.5536	12429.44453	19139.56429	13037.5695	26137.96618	11075.47067	13184.66818	11405.82889	13492.85637	13352.49544
1304	L-Glutamine	0.9221	NA	NA	MS2 forward	145.0619614	350.432	1331397.876	1196980.836	1311229.119	1556988.071	1330535.016	2514177.141	2304171.661	1934630.867	2275048.775	2678083.32	2190386.059	2626513.972	1604051.576	1956384.552	2200032.451	1850048.914	2249121.419	1797622.513	1716437.795	1788836.738
1309	NA	NA	NA	NA	Unmapped	145.0862008	106.163	25121.32412	27343.096	24798.60363	25012.30922	76127.02588	30311.23524	25398.27148	29519.17038	26463.5392	33902.30419	22721.11366	25685.98654	33607.3433	36970.19447	23885.23777	25095.7773	26828.8655	34945.10809	62796.511	22970.0736
1323	Fluorouracil	0.683	NA	NA	MS2 forward	146.0364537	49.036	5353.1	8116.947157	6458.03263	5343.534444	8236.088571	3684.743614	10944.98436	7020.173333	3294.468695	6134.1	3907.383301	10358.27222	4475.090593	4630.699	4305.96611	2768.3027	5853.021429	5364.785714	6149.907206	7915.331889
1326	O-Acetyl-L-serine	0.6692	NA	NA	MS2 reverse	146.0456689	350.281	61858.36056	60351.67638	55859.57376	59810.00029	141425.856	158552.0003	120827.3571	66860.84876	132598.2838	89609.92555	38341.81835	101828.0177	69425.94877	121851.698	54532.13117	62090.78308	56116.22568	133904.5668	85277.64842	61907.46149
1355	NA	NA	2,4-Dimethylthiophene;2,3-Dimethylthiophene;2-Ethylthiophene;3-Ethylthiophene;2,5-Dimethylthiophene;3,4-Dimethylthiophene;4-Fluorophenol	-23.8399414979516;-23.8399414979516;-23.8399414979516;-23.8399414979516;-23.8399414979516;-23.8399414979516;-3.57039570694788	MS1 mz matched	147.0111961	296.885	5482.186714	4810.036304	4273.185316	4649.798045	17459.232	6613.213444	5107.892158	6987.187103	4128.5828	5648.657389	2645.0424	1719.941278	15543.60831	16505.75527	8283.838613	12850.71171	8050.512522	12179.8014	36686.00228	7859.79
1356	NA	NA	4-Hydroxy-3-nitrosobenzamide	-10.8409049	MS1 mz matched	147.0211795	29.144	63346.608	56998.90427	48191.81333	59321.06333	36477.40363	10186.24	54840.9865	527797.664	105893.45	38709.99309	22774.59231	3904.099923	49097.94	21720.09383	17059.90909	10578.20455	17491.88	15245.71818	29403.24923	97179.48
1357	(S)-2-Hydroxyglutarate	0.8553	NA	NA	MS2 forward	147.0291229	366.719	19527.58964	24512.26319	27268.21277	21410.4889	49762.79523	43307.07158	58385.75142	35612.77135	52055.28996	44819.6355	25229.6616	32914.78521	48399.60871	55593.67964	34767.46257	25948.00012	60735.17423	59984.231	45279.41545	46134.2495
1362	trans-cinnamate	0.6069	NA	NA	MS2 reverse	147.0444441	48.78	58559.09455	60364.57728	59777.82332	64967.71375	74041.59321	7864.286844	97574.25729	64494.3551	7334.015714	54153.84	6171.841111	122869.2618	23555.095	43479.14056	4991.891111	9265.731429	54119.26667	53119.55742	12665	30396.8714
1365	NA	NA	1-Phenyl-1,2-propanedione;Cinnamic acid;(E)-3-(2-Hydroxyphenyl)-2-propenal;3,4-Dihydro-2H-1-benzopyran-2-one;Di-2-furanylmethane;(E)-3-(4-Hydroxyphenyl)-2-propenal;trans-Cinnamic acid;trans-Cinmate;trans-Cinmic acid;(E)-Cinmate;(2E)-3-Phenylprop-2-enoate;Dihydrocoumarin;3,4-Dihydrocoumarin;4-Hydroxycinmyl aldehyde;p-Coumaraldehyde;3-Hydroxy-1-indanone;3-Isochromanone;1,4-Dihydro-3H-2-benzopyran-3…	-2.90099933818136;-2.90099933818136;-2.90099933818136;-2.90099933818136;-2.90099933818136;-2.90099933818136;-2.90099933818136;-2.70174613861902;-2.70174613861902;-2.70174613861902;-2.70174613861902;-2.70174613861902;-2.70174613861902;-2.70174613861902	MS1 mz matched	147.0444782	236.9785	62650.37818	59171.02212	67713.31321	63490.12795	52555.07553	81351.29395	126688.8651	130097.5071	110217.748	75177.23581	70467.95482	84517.95333	57605.01227	79782.50844	71666.38233	42461.22745	163572.7967	92795.23168	42218.80215	80111.40638
1367	Isobutyric acid	0.9999	NA	NA	MS2 reverse	147.0654685	350.4225	8474.235	7723.8849	8952.9643	8966.3361	7985.470381	17098.71244	12467.15077	11518.331	13773.45142	16389.28314	14998.04088	14742.34526	10182.3109	10561.09169	12567.86	11089.5065	12925.23862	10764.16671	10115.13431	13406.37256
1369	NA	NA	R-3-(Methylthio)-1-hexanol;4-Isopropylbenzaldehyde;p-Cumic aldehyde;Cumildehyde;Anethole;t-Anethole;trans-Anethole;Estragole;1-Methoxy-4-(2-propenyl)benzene;Methylchavicol;5,6,7,8-Tetrahydro-2-phthol;trans-Lachnophyllol	-0.468627021919454;22.3946713054396;22.3946713054396;22.3946713054396;22.3946713054396;22.3946713054396	MS1 mz matched	147.0921164	256.4305	4178.485	4733.3	4492.3688	4167.120833	1942.629609	6703.752857	1930.470846	6624.588235	4374.328	14259.735	6575.300471	14774.47848	12239.69738	2619.862071	4093.862267	6946.333063	4681.832471	2562.819231	2498.88625	9193.308643
1384	L-Methionine	0.9999	NA	NA	MS2 forward	148.0429141	262.4045	65906.71305	50430.39068	62957.74841	57712.25188	56098.82168	84912.83825	134203.9008	103255.1599	91242.981	70056.5505	53145.45145	79785.2295	57843.29032	98159.13508	106179.6995	32128.32207	230167.5117	153806.2597	43903.037	104727.3791
1388	N6-Methyladenine	0.6744	NA	NA	MS2 reverse	148.0619712	219.944	1092	1289.414875	779.0336667	1216.6292	2748.9475	1649.6995	752.6038696	6097.917	1122.24375	7049.83475	870	468.1422536	1147.515688	284.2064471	578.8215	691.9333333	563.776	746.175	1467.55575	373.3454773
1403	Vanillic acid	0.9811	NA	NA	MS2 reverse	149.0237348	47.3345	96874.79122	110913.0902	105543.084	117211.9365	391962.9406	110307.145	29790.69	135940.7812	110202.2773	123574.7328	59070.89435	21130.31895	199829.6997	226111.8739	99546.08235	144501.305	63244.6065	92875.72412	229083.5284	57739.4825
1417	NA	NA	4-Hydroxyphthalide;Phenylglyoxylic acid;(E)-8-Hydroxy-2-octene-4,6-diynoic acid;3,4-Methylenedioxybenzaldehyde;1,4-Benzodioxin-2(3H)-one;alpha-Oxo-benzeneacetic acid;Benzoylformate;Benzoylformic acid;Phenylglyoxylic acid;Phenylglyoxylate;2-Oxo-2-phenylacetate;2-Carboxybenzaldehyde;Phthalaldehydic acid;o-Formylbenzoic acid;2-Formylbenzoic acid;2-Formylbenzoate;Piperol	8.16018501125815;8.16018501125815;8.16018501125815;8.16018501125815;8.16018501125815;8.16018501125815;8.16018501125815;8.16018501125815	MS1 mz matched	149.1326251	45.801	65335.896	61843.12221	60279.59843	91272.06822	43645.84546	38312.51333	79514.6055	53209.539	67722.21053	49951.20994	54652.02885	68087.08368	89879.59587	64604.61817	45775.55373	45354.81	76933.80031	97080.71278	47139.21053	44751.99417
1429	NA	NA	NA	NA	Unmapped	150.041535	244.8135	18932.98091	17444.12085	20013.90182	18603.97223	26040.91159	27116.93993	31122.50843	23547.146	27341.93623	18059.55453	13897.0065	22505.63109	22775.62236	30300.68922	25660.355	16764.69518	31770.59383	33622.05556	28845.98894	26724.0153
1434	D-Lyxose	0.6595	NA	NA	MS2 reverse	150.0551843	82.505	33146.44691	35322.45468	33272.96143	34402.54527	42898.27922	43063.47332	55781.27595	18268.19887	62983.44948	44375.14137	40569.36409	42747.146	28647.50545	27424.74442	18447.10911	21645.73617	25425.6947	57216.12979	16809.21775	29537.50763
1447	Xanthine	0.9742	NA	NA	MS2 forward	151.0258925	201.965	374501.432	372678.6974	408996.4357	406524.2505	615748.2105	309506.0111	431289.9053	471576.5685	413179.4406	292452.1189	233264.6429	271860.624	590732.6147	807808.2349	603858.6716	327109.8211	654637.698	527246.6885	804702.1366	452315.7918
1449	DL-Mandelic acid	0.7309	NA	NA	MS2 forward	151.0393873	42.8255	106876.0918	109665.7525	100610.1909	113001.033	301047.9495	201726.3637	75907.728	210589.3414	89637.79636	241215.8025	124384.369	60796.10359	199473.67	198721.853	163667.5915	310508.3272	52090.73489	60382.94006	394371.637	115282.6535
1450	2-Hydroxyphenylacetic acid	0.9991	NA	NA	MS2 reverse	151.0395253	99.043	232220.6489	231988.302	261409.3979	275030.7922	1385133.019	154729.0432	147642.8919	306086.625	194783.6082	185351.8412	126379.8632	119082.4202	317413.5939	691859.3654	187828.5546	286672.9835	136475.5891	161600.5716	670251.9123	88703.73131
1454	Ribitol	0.9349	NA	NA	MS2 forward	151.0604578	232.1965	8366.034	6293.7542	8123.928061	5869.881111	5067.325625	7223.643188	8885.676429	6187.632	14358.79386	7592.956471	5245.740952	9009.453714	7965.24435	15722.06694	11349.17217	2930.999526	11181.28776	16499.07422	11092.73729	9730.883722
1456	Glycerol	0.9864	NA	NA	MS2 reverse	151.0583981	82.505	3293.9795	2605.474138	4165.191833	2950.396923	3895.900227	5031.334288	5804.5583	3467.849015	5160.967864	4636.233333	4907.5065	4136.134	4032.300844	1036.1155	1160.650313	2189.03	4126.388062	5435.248412	6678.434296	3931.945284
1467	L-Cysteinesulfinic acid	0.9994	NA	NA	MS2 reverse	152.0022491	178.3115	1757151.668	1597864.201	1831401.369	1640138.853	1651189.619	1642076.738	2543451.435	3071286.651	2562343.348	1586374.472	1741146.963	1880665.539	1807602.06	1544361.012	1785094.198	1081297.817	2165787.782	2163176.641	1765542.268	1784216.744
1474	NA	NA	NA	NA	Unmapped	152.0377918	223.5585	63840.12056	61429.16492	46624.6213	43599.04426	26055.90429	51788.74543	45792.44726	56684.1617	46338.09	124955.237	30625.17885	64807.40318	48331.88735	39161.34667	124659.2702	38565.63186	134460.2049	77935.46029	80425.28772	58580.01564
1476	NA	NA	Mesalazine;3-Aminosalicylic acid;3-Hydroxyanthranilic acid;Aminosalicylic Acid;2-Nitro-p-cresol;6-Methoxy-pyridine-3-carboxylic acid;3-Hydroxyanthranilate;3-Hydroxyanthranilic acid;3-Hydroxy-2-methylpyridine-5-carboxylate;4-Aminosalicylate;4-Aminosalicylic acid;(5R)-Carbapen-2-em-3-carboxylate;1-Carbapen-2-em-3-carboxylic acid;(5R)-Carbapenem-3-carboxylic acid;(5R)-Carbapenem-3-carboxylate;(5R)-7…	15.7269943695346;15.7269943695346;15.7269943695346;15.7269943695346;15.7269943695346;15.7269943695346;15.6819081745501;15.6819081745501;15.6819081745501;15.6819081745501;15.6819081745501;15.6819081745501;15.6819081745501;15.6819081745501;15.6819081745501;15.6819081745501	MS1 mz matched	152.0381176	112.9345	65248.629	92576.21514	90246.948	92163.01564	35830.354	95368.51726	101476.254	130978.5665	141585.4186	97569.21426	65437.51444	101146.7685	88512.22139	72161.28	115891.304	138480.1579	75082.02632	74691.53558	61125.42319	77592.78232
1504	NA	NA	NA	NA	Unmapped	153.0659596	121.458	56035.29176	53462.30736	52797.80641	52811.22748	19805.74381	16548.33496	153235.6788	295649.9598	63589.77176	27684.77289	26422.41278	19767.47331	19029.19813	9999.966429	14355.79714	6487.569462	12181.27044	21136.39585	12168.813	53977.74263
1508	NA	NA	Diethylphosphate;Boschnialactone	-9.733844251957;3.89359076019437	MS1 mz matched	153.0915793	301.484	34176.96245	33280.61129	36844.10333	35706.42814	34759.85005	27396.18333	55012.2051	43714.43048	47800	31907.98421	38052.10873	39597.9169	57148.33403	48520.61095	26758.10381	25815.85527	55008.92073	38989.63333	34115.46259	42400.04592
1511	NA	NA	NA	NA	Unmapped	153.1279101	33.614	88046.54668	87551.76945	100826.0462	80817.2442	88505.26	50977.87296	85879.57822	94829.92552	149188.2858	54664.42465	69787.79571	83705.87333	152144.7122	191525.5869	166449.4085	67331.64308	136921.95	109189.7909	190782.0337	82872.10167
1513	NA	NA	NA	NA	Unmapped	153.9814337	34.424	1738148.99	1792547.926	1331043.197	1473999.346	2183366.705	1001560.911	1858995.158	1925389.137	1622162.542	589064.0664	2028562.277	1760463.467	2059796.934	1480654.615	1915018.837	1109898.734	2929841.188	2440621.32	1451992.966	1683158.115
1522	NA	NA	m-Chlorobenzamide;3-Chlorobenzamide	-16.89526997	MS1 mz matched	154.011181	377.5905	47308.34993	43822.73628	42136.97708	46222.53388	46328.5962	55307.07029	43848.81864	55985.22658	44546.19728	49072.15385	56067.99592	51733.03576	49978.49008	38935.13608	36824.83463	64979.982	44186.19328	43548.5004	48962.42352	49512.05708
1524	NA	NA	m-Chlorobenzamide;3-Chlorobenzamide	-8.494727566	MS1 mz matched	154.0124832	394.933	21475.8019	21386.65609	19658.74995	19633.89158	25178.93926	24965.43176	23459.93471	26164.22987	27558.6255	21591.57222	27634.21395	23962.40733	23187.95685	18949.45283	17807.53519	28112.83577	23179.67174	23458.35337	23465.82519	23956.09389
1531	L-Histidine	0.9921	NA	NA	MS2 forward	154.0615787	357.13	50053.23815	74701.49837	100406.1095	90466.21369	139046.7713	140163.2728	145769.1382	116550.7114	110291.6236	164934.2265	63323.5195	122214.2038	102269.3348	112151.851	122184.432	57169.51841	195561.047	147370.5601	121213.1139	153710.0669
1542	NA	NA	NA	NA	Unmapped	154.9471982	569.483	594771.0608	635143.4287	544160.9586	688116.1086	631414.0746	349478.9976	372407.6061	252221.1315	437833.2177	396933.9583	654181.6728	694416.4673	285037.344	581899.8636	698444.2489	683325.1775	552697.8054	300144.8892	291913.2055	468209.0225
1549	NA	NA	Methyl phenyl disulfide;(R)-2,3-Dihydroxypropane-1-sulfote;2,3-Dihydroxypropane-1-sulfote;3-Sulfopropanediol	20.8862768786454;5.12790271341777;5.12790271341777	MS1 mz matched	155.001442	207.668	138550.536	111274.0923	133167.9031	128128.3643	267309.0993	316679.718	142392.1123	53137.79182	178356.7377	284788.7214	116209.119	126642.4325	105027.7815	45863.62083	96917.37767	56980.39691	125182.26	107923.9874	80004.23423	75307.41706
1567	NA	NA	N-Acetylornithine;Valyl-Glycine;Glycyl-Valine;L-Theanine;N-Acetylornithine;N2-Acetyl-L-ornithine;N5-Ethyl-L-glutamine;L-Theanine	3.20332328071093;3.20332328071093;3.20332328071093;3.20332328071093;3.44628731462706;3.44628731462706	MS1 mz matched	155.0818004	284.7215	5828.252	6574.26	5942.727579	6051.332529	11198.25	8572.2525	8126.108312	8420.169889	7295.345647	9961.5196	6251.666056	8417.807824	6424.338	9193.1762	6050.879333	4426.723412	10265.34227	9805.831765	8914.213125	5361.973313
1584	NA	NA	Guanidinosuccinic acid;N-Amidino-L-aspartate;N-Amidino-L-aspartic acid;Guanidinosuccinic acid	-13.1715362943947;-13.1384051005545	MS1 mz matched	156.0272032	342.748	380242.5262	382351.4683	399097.2538	310705.3403	872707.2696	449013.7387	620674.7933	642749.96	384480.4624	435705.7994	510580.4993	433327.754	528190.6147	449171.4293	525724.374	348621.5042	501040.0161	706046.2403	912479.9714	716228.6416
1588	NA	NA	Calystegine B5;N-Carboxyethyl-g-aminobutyric acid;2-Aminoheptanedioic acid;Calystegine B2;Calystegin B2;Calystegine B2	3.09621999873873;3.09621999873873;3.09621999873873;3.09621999873873;2.8557639312252	MS1 mz matched	156.0657533	374.7815	36648.37635	35255.36704	39589.78213	35558.76548	67350.15565	52370.85442	51608.05563	77611.76632	59869.33748	78811.52658	48244.14774	70309.59491	54840.40386	39692.71725	54261.22263	32565.1503	75465.33458	78731.04284	86730.14017	68731.83
1598	NA	NA	NA	NA	Unmapped	156.5121322	312.4825	8901.740588	12697.8416	12180.0372	12198.16559	17582.56165	20841.37793	18544.27415	14645.76568	16542.67077	18934.00186	14773.32281	16021.29348	17104.93225	16282.07171	18556.36538	17867.09675	20689.62357	19712.472	17763.02364	18937.38
1601	NA	NA	Dimethyl tetrasulfide;	-7.8069976951461;	MS1 mz matched	156.9256481	400.472	19146.23974	17049.825	17615.18581	15256.1409	16770.82867	16461.524	17461.1325	20356.45733	15009.76606	16390.93923	15662.59429	19543.13846	16349.80813	17899.128	18217.836	20799.70253	16180.5	16849.01875	19789.41667	17400.90347
1607	NA	NA	NA	NA	Unmapped	156.9909374	312.2605	7738519.66	7082165.262	7216487.436	7004766.342	10117296.32	11227646.54	11467901.6	10133198.26	11381705.11	10643302.35	9802315.201	9907159.07	9607161.765	9633932.895	10863240.34	9441979.453	11185828.03	10764168.1	10539164.34	10992391.8
1615	Allantoin	0.9795	NA	NA	MS2 forward	157.0358106	172.622	65388.27937	59775.77771	71303.47778	68172.46367	28859.82171	28844.99924	28576.8	43735.4101	74361.10619	82056.65718	73759.80567	29527.46233	121107.8621	46847.54769	397761.3526	50461.72842	62128.31436	33813.9915	37605.60635	74124.07453
1617	NA	NA	NA	NA	Unmapped	157.0620035	334.571	307711.46	282772.578	275918.1951	330269.214	601876.6459	901729.773	194781.7126	400783.9002	226546.257	742549.0489	396061.9335	310705.0137	294761.8714	123838.5532	207183.2165	401069.4012	184996.1282	199799.2128	160704.7054	175754.1155
1635	NA	NA	NA	NA	Unmapped	157.9913204	122.8565	82639.82482	79116.27212	85510.08311	91259.20132	341362.0292	91755.1258	179921.7407	125194.1721	184602.6171	374587.8494	138817.7468	307487.5391	164359.1029	38108.52281	283044.1329	61394.215	188679.6695	151095.8636	186217.0556	79737.36469
1646	5-Hydroxymethyluracil	0.8339	NA	NA	MS2 reverse	158.0602475	34.909	30304.2	39117.64	31082.90769	43651.80142	51137.80105	50079.81	57182.11938	42541.32238	66328.12063	25779.14387	49031.78824	22646.256	30571.69046	36545.1699	59108.06533	36623.23156	58147.29167	22563.5111	29004.85741	40568.81172
1650	NA	NA	NA	NA	Unmapped	158.1179255	286.037	3943.864286	3210.142857	3696.1145	3268.628571	5083.105667	8640.496	4075.811	6014.523333	4283.58	10688.957	5132.835	2874.157	3665.194286	2075.95375	3504.200889	8206.818333	3720.211716	4389.420646	3593.580111	3656.870832
1655	NA	NA	NA	NA	Unmapped	158.8437346	54.448	25515.2308	26811.69086	25334.764	27078.5075	27976.09888	44156.05819	36944.43789	38350.09588	30530.28733	39945.66722	36845.223	37978.52041	30350.41176	30509.754	42846.43572	44457.384	32163.11729	32765.86819	45003.33563	36842.29006
1658	NA	NA	Disodium malate;Disodium DL-malate	3.37106302	MS1 mz matched	158.9694798	313.1935	127057.2859	114825.49	127968.9946	121933.1083	143769.8254	169352.5757	166968.1721	156287.9646	153931.362	149025.779	147638.3967	156389.8914	138589.8182	138679.5952	161051.667	161233.305	161562.1656	147487.9114	161190.1463	158560.244
1664	NA	NA	3-Methyl-3-hydroxypentanedioate;Oxoadipic acid;3-Oxoadipic acid;2-Methyl-4-oxopentanedioic acid;2-Oxoadipate;2-Oxoadipic acid;3-Oxoadipate;3-Oxoadipic acid;3-Keto-adipate;3D-3,5/4-Trihydroxycyclohexane-1,2-dione;D-2,3-Diketo-4-deoxy-epi-inositol;(3R,4S,5R)-3,4,5-Trihydroxy-1,2-cyclohexanedione;3,5/4-Trihydroxycyclohexa-1,2-dione;D-2,3-Diketo 4-deoxy-epi-inositol;DKDI;2-Formylglutarate;2,4-Diketo-…	-1.08349826674842;-1.08349826674842;-1.08349826674842;-1.08349826674842;-1.24970944259609;-1.24970944259609;-1.24970944259609;-1.24970944259609;-1.24970944259609;-1.24970944259609	MS1 mz matched	159.0291132	80.74	256133.3775	262428.5904	243656.5835	234143.805	288246.2031	151992.9889	261973.3689	130845.6501	255316.8163	313744.1104	50272.03388	86764.85866	473359.8928	1833389.841	215227.5574	73168.09711	609105.1351	1058614.651	453651.7458	391115.9578
1666	2-Oxoadipic acid	0.9719	NA	NA	MS2 forward	159.0291915	333.414	6956.495	9110.362811	9675.868338	10682.2205	9171.944464	6561.0228	10716.5125	7841.094879	11220.39332	9502.383414	8412.927246	8605.574673	12598.39	12370.7862	10774.50328	7262.956194	12250.61635	10549.90167	12824.273	10646.25487
1677	NA	NA	4-Acetamido-2-aminobutanoic acid;Alanyl-Alanine;D-Alanyl-D-alanine;D-Alanyl-D-alanine;D-Ala-D-Ala;N5-Methyl-L-glutamine;N(gamma)-Acetyldiaminobutyrate;N4-Acetyl-L-2,4-diaminobutyrate;N4-Acetyl-L-2,4-diaminobutanoate;Daminozide;N-alpha-Acetyl-L-2,4-diaminobutyrate	-11.1959416897422;-11.1959416897422;-11.1959416897422;-11.2440406584692;-11.2440406584692;-11.2440406584692;-11.2440406584692;-11.2440406584692	MS1 mz matched	159.0767371	355.268	57526.8011	60388.84417	65219.14	70190.79584	33061.17743	33076.264	50150.3245	27932.76443	34257.0084	29270.79089	17676.96	34180.91555	96603.21586	112586.2873	52613.172	53506.43163	95832.96209	82082.2041	91980.67971	97068.62844
1680	D-Alanyl-D-alanine (D-Ala-D-Ala)	0.6654	NA	NA	MS2 reverse	159.0765866	300.373	4843.971421	5405.080375	5870.250818	5145.560717	7420.169062	6387.173	7079.04888	6092.877778	6868.23675	9296.391562	4273.438091	6097.929905	8444.274607	6800.307196	6527.103647	3781.917297	9597.851818	13998.07017	9395.26875	8536.5066
1684	N6-Methyl-L-lysine	0.9976	NA	NA	MS2 reverse	159.1130548	506.955	6771.87468	5550.62025	9386.84056	8676.636154	5431.154833	10116.48	17008.0262	6511.362292	7054.671458	8544.577263	7922.826625	9335.602826	8271.117913	19784.01445	9440.9075	7467.823	14324.9652	7898.374737	7364.026958	11947.54995
1704	NA	NA	NA	NA	Unmapped	160.0400695	227.796	144801.855	129491.0259	152594.2725	132186.3	92972.62005	232687.792	120729.0215	224353.5674	94726.27509	206444.6167	159588.4196	101392.7765	236598.9225	75515.76196	327946.1537	309845.975	148195.8823	65007.01778	155068.7553	300764.7914
1707	Indole-3-carboxylic acid	0.6357	NA	NA	MS2 forward	160.0394533	200.626	14780.26104	9036.708545	13424.77885	14295.82352	30291.48757	67619.98385	31044.84075	23514.9549	26715.99968	62768.00745	32297.60195	15617.2275	62828.89809	14356.364	53716.392	35720.25905	41363.18415	27711.51075	29875.7705	75662.3019
1709	DL-2-Aminoadipic acid	0.9343	NA	NA	MS2 reverse	160.0609157	332.921	32940.04896	27561.77283	30063.15486	25698.81914	50703.57822	50983.516	41929.09614	93570.54261	40156.1219	93371.805	61354.39804	63772.30421	43682.53426	27374.18237	60365.64195	29211.5307	75211.05816	94543.3644	117590.9609	44449.9105
1711	Glucosamine	0.6435	NA	NA	MS2 reverse	160.0607468	257.3675	27085.49977	24060.48811	15600.87041	28081.29924	19585.27162	22640.0096	30869.80246	40375.94909	22048.22632	14148.34105	10482.94286	13983.45045	34444.4934	28601.5065	20212.68825	21798.39182	31293.25058	24917.69211	22408.46911	34979.52
1730	D-Tagatose	0.6207	NA	NA	MS2 forward	161.0446583	288.0695	199631.1078	184153.5144	198148.016	191681.5952	267933.284	169544.4499	212395.4953	279105.9273	241066.1195	147164.3625	169226.0387	226646.6314	239406.4434	258444.1028	182837.2175	135458.8316	229194.7921	182767.5911	323841.445	158917.2195
1731	D-(+)-Galactose	0.8406	NA	NA	MS2 reverse	161.0447217	429.819	49688.76621	48420.80577	53469.98475	41344.05828	56732.26946	66604.72982	99272.13696	49250.33624	53396.08662	80585.025	84645.35156	84235.47125	50763.99543	41260.18065	114801.3886	40105.55	64294.032	70151.34638	52208.73263	90498.373
1735	D-Mannose	0.6257	NA	NA	MS2 forward	161.0445066	67.22	29884.54388	29383.97788	31024.33539	30342.92452	18935.25413	17343.14065	88809.5473	30895.73031	77717.69828	40077.74995	13316.4949	23805.68388	43964.02385	68895.154	25172.91877	14852.24323	84095.89843	63325.0355	28256.75894	35315.21322
1770	Ethosuximide	0.7565	NA	NA	MS2 reverse	162.055377	339.2545	1701.715455	1366.950667	1628.015714	2006.117375	4998.8375	1305.2853	1984.493333	904.59108	946.2271429	796.3083333	1390.513784	965.34	1409.00625	1964.57	771.12	652.8061785	2056.833333	1255.695167	827.0502	1666.908571
1785	NA	NA	NA	NA	Unmapped	163.017664	86.901	298093.2653	292488.4385	290789.0909	295921.944	90963.63865	73854.63659	1460933.661	4721443.962	570430.58	150568.8068	211495.9282	67285.31988	120461.5524	86187.4101	47635.61667	29525.25317	107456.1591	104010.7953	118828.303	655106.4033
1790	Phenylpyruvate	0.9967	NA	NA	MS2 forward	163.0391316	43.298	525113.8019	528281.2795	533965.5045	510363.3774	1171888.195	1031857.641	337424.4585	606808.5417	939863.196	1039233.503	372620.5008	116520.8456	1232529.767	677278.1023	435268.628	1325868.69	457272.8233	794966.1889	416147.7527	774396.1289
1794	NA	NA	2-Ethylidenehexanal;(3xi,5Z)-1,5-Octadien-3-ol;(3E,5Z)-3,5-Octadien-1-ol;2,4,4-Trimethylcyclopentanone;Sulcatone;6-Methyl-3-hepten-2-one, trans-;5-Methyl-5-hepten-2-one;(2E,4E)-2,4-Octadien-1-ol;6-Octenal;(E)-2-octenal;2,5-Octadien-1-ol;1-Octen-3-one;3-Methyl-3-hepten-2-one;(S,E)-Filbertone;2-Octen-4-one;5-Octen-2-one;4-Octen-3-one;3-Octen-2-one;2-Octenal;(Z)-5-Octenal;Sulcatone;Methylheptenone;6…	-11.6181453118453;-11.6181453118453;-11.6181453118453;-11.6181453118453;-11.6181453118453;-11.6181453118453;-11.6181453118453;-11.6181453118453;-11.6181453118453;-11.6181453118453;-11.6181453118453;-11.6181453118453;-11.6181453118453;-11.6181453118453;-11.6181453118453;-11.6181453118453;-11.6181453118453;-11.6181453118453;-11.6181453118453;-11.6181453118453;-11.894896692879;-11.894896692879	MS1 mz matched	163.0504095	28.088	50372.60063	44064.279	46241.03714	46950.14667	42030.14332	16730.99222	47122.41117	301883.4919	76101.83085	40172.91385	21027.585	5063.056231	46518.32652	16381.59634	14032.8533	17442.66796	15721.3109	13301.61806	17962.51828	81897.23437
1795	NA	NA	Ricinine;Ricinine	-0.194442744149782;-0.331588834784925	MS1 mz matched	163.0585456	48.561	38950.747	41019.61816	37193.97231	51372.92495	60651.659	6255.707143	82404.887	45692.7807	10009.70494	64343.92673	7845.689	81122.8925	26180.82133	49979.05337	6760.6666	7618.59	45360.53273	46571.84651	12946.41333	28429.95364
1819	L-Phenylalanine	0.9862	NA	NA	MS2 forward	164.0719169	236.973	430475.2178	382108	451514.1107	464754.9329	360296.9801	580029.821	985846.8025	891913.8743	786719.3559	571197.3565	471125.577	580170.3345	397675.401	564338.8782	529403.4988	295039.6165	1235629.033	669307.5197	284784.4516	521763.2316
1830	NA	NA	1-Pyrroline-2-carboxylic acid;1-Pyrroline-5-carboxylic acid;1-Pyrroline-2-carboxylate;1-Pyrroline-2-carboxylic acid;delta1-Pyrroline 2-carboxylate;1-Pyrroline 2-carboxylate;(S)-1-Pyrroline-5-carboxylate;L-1-Pyrroline-5-carboxylate;1-Pyrroline-5-carboxylate;delta-1-Pyrroline-5-carboxylate;3,4-Dihydro-2H-Pyrrole-2-carboxylate;Glutarimide;Piperidine-2,6-dione;2,6-Diketopiperidine	-6.0018923785902;-6.0018923785902;-6.19207644214811;-6.19207644214811;-6.19207644214811;-6.19207644214811	MS1 mz matched	165.033251	253.9235	79671.31671	75442.13625	82482.4	82320.00788	158206.1107	174958.6653	116464.9004	82052.88235	68552.52875	341325.4887	65602.43829	81299.5304	63157.20023	47331.68192	48240.618	124996.625	104352.0138	94775.40313	61809.06	118615.5163
1836	DL-3-Phenyllactic acid	0.933	NA	NA	MS2 forward	165.0549045	48.475	12120.34158	9588.608421	8129.096111	7299.328474	21057.59333	2384.380714	19999.99135	11050.305	13278.99167	13898.60922	10474.88216	13150.04882	16815.01416	8538.425	13128.72213	11961.19865	9198.541385	17855.94762	19547.62956	7826.8359
1841	NA	NA	Ribonic acid;L-Lyxonate;2,3,4,5-Tetrahydroxypentanoic acid;L-Xylonate;Arabinonic acid;D-Xylote;L-Arabinote;D-Arabinote;D-Arabinonic acid;D-Ribote;D-Ribonic acid;L-Xylote;L-Xylonic acid;L-Lyxote;L-Lyxonic acid	-10.5140995598755;-10.5140995598755;-10.5140995598755;-10.5140995598755;-10.5140995598755;-10.5140995598755;-10.5140995598755;-10.5140995598755;-10.5140995598755;-10.5140995598755;-10.5140995598755	MS1 mz matched	165.1275533	118.111	23144.14517	24525.37977	24284.57987	24529.23348	62789.20653	18780.01816	20560.99013	31446.85644	39312.89535	24475.06221	26130.66895	28456.3446	53107.2108	33714.4799	22867.18734	22353.53225	47727.38974	23397.04543	30044.78042	29642.28502
1873	NA	NA	Ethyl 1-(methylthio)ethyl disulfide;1-(Ethylthio)ethyl methyl disulfide;Ethyl (ethylthio)methyl disulfide;Methyl 1-(methylthio)propyl disulfide;Zoxazolamine	13.0117167799479;13.0117167799479;13.0117167799479;13.0117167799479;19.6334720165118	MS1 mz matched	167.0122986	230.0285	14160.38545	12584.91	14209.79895	13347.17459	13172.23382	11547.33368	43257.99583	93250.1641	33872.90025	13559.86611	16034.19289	12935.10909	15251.64827	12112.08134	7066.535789	5678.128478	16157.87383	12601.13076	17448.47905	29993.14467
1875	Uric acid	0.8581	NA	NA	MS2 reverse	167.0202518	177.001	11251.23739	9015.8211	10375.52124	11274.96333	10285.10045	6104.896941	7793.890684	8985.8025	7921.9443	5676.991	5219.015925	5513.633727	9344.64	15715.098	10503.25383	7650.875588	10970.78211	11912.40314	11518.61484	6356.549368
1881	Homogentisic acid	0.9769	NA	NA	MS2 forward	167.0341398	47.725	9738.867442	9791.056636	10574.83324	10425.6565	31459.316	17069.80304	11944.53487	9889.865234	11642.97428	15549.61429	8407.14303	6954.03784	19171.9416	27870.913	14285.16875	12507.41	16548.75875	11175.3729	20349.5625	13132.28338
1883	3-Hydroxymandelic acid	0.9041	NA	NA	MS2 forward	167.0339798	180.265	6635.712625	5962.4936	5759.3355	6726.9015	17160.2704	8556.004385	8526.506471	6409.922133	6344.258647	11875.96673	6925.285364	6192.057	11540.71176	8623.923	5942.607722	5472.618828	3939.1495	6713.7735	14843.43786	5803.85652
1891	Pyridoxamine (PM)	0.7155	NA	NA	MS2 reverse	167.0817274	114.3765	8515.787084	8560.505556	5290.385294	9010.816757	7799.795037	5050.35556	5258.676316	13034.85164	10843.39969	6619.605176	7133.053599	8075.427612	9721.969628	11117.18602	6379.357652	4884.787438	11349.51663	8900.780751	8225.73077	6694.896419
1892	NA	NA	Uric acid;1,2-Dinitrobenzene;o-Dinitrobenzene	-20.9219780108926;-1.29203424014876	MS1 mz matched	167.1067828	289.188	5398.8995	5741.71902	5667.832059	5196.755947	8688.345563	9070.302	5454.817333	8131.8725	5464.9254	6728.374286	7752.094421	8362.1285	9893.643375	5925.653786	6269.96356	13641.1362	4230.662392	7194.295	7557.11	5149.29745
1903	L-Cysteic acid	0.8023	NA	NA	MS2 forward	167.9968789	340.129	3302.708269	3364.444588	4019.5705	3118.726588	4574.622	2889.7586	4410.432	2021.400222	3661.224	3950.570313	1834.872789	3673.492037	5102.095167	6056.889474	4095.384871	1093.450909	4666.637643	6140.1774	6400.722046	4215.8232
1910	NA	NA	2-Oxosuccinamate;Iminoaspartic acid;2-Oxosuccimate;2-Oxosuccimic acid;gamma-Aminooxaloacetate;Oxaloacetamide;Iminoaspartate;Iminoaspartic acid;Iminosuccite	16.7827729411944;16.7827729411944;16.7827729411944;16.7827729411944	MS1 mz matched	168.0329795	250.6435	102485.8497	92956.80876	105103.265	112177.483	122191.0268	121861.4833	100339.6081	140300.8284	130225.3743	237070.0166	88447.35	147517.2488	69078.45063	127923.2533	126744.1939	159076.8135	176285.2384	162668.6612	80207.6985	90373.81944
1911	NA	NA	4-Chloroacetanilide;o-Chloroacetanilide;2'-Chloroacetanilide;N-(2-Chlorophenyl)acetamide	19.4309392329624;19.4309392329624	MS1 mz matched	168.0326844	204.514	38987.05792	43017.916	47025.35305	43468.75929	23028.6295	20527.88821	22243.03491	15965.40505	34438.46039	20479.20196	19106.89462	52860.59624	83039.14706	174125.9	77988.05387	39864.5548	143110.5667	168941.5776	71254.54367	72554.62311
1913	NA	NA	L-2,3-Dihydrodipicolinate;2-Furoylglycine;L-2,3-Dihydrodipicolite;Dihydrodipicolinic acid;Dihydrodipicolite;2,3-Dihydrodipicolite;(S)-2,3-Dihydropyridine-2,6-dicarboxylate;3,5-Dihydroxyanthranilate;3,5-Dihydroxyanthranilic acid;3-Methylpyrrole-2,4-dicarboxylic acid;2-Methoxy-5-nitrophenol;5-Nitroguaiacol;2-Methoxy-4-nitrophenol;4-Nitroguaiacol;4-Methyl-5-nitrocatechol	20.6599118001838;20.6599118001838;20.7054647637507;20.7054647637507;20.7054647637507;20.7054647637507;20.7054647637507;20.7054647637507	MS1 mz matched	168.0326002	143.343	21228.3456	21357.53114	26275.4997	17669.81864	8711.448429	20785.19289	22166.86507	6804.361609	30912.9015	11419.25339	26891.71314	41005.15762	36719.538	13632.2208	88187.69284	54067.65	23170.27778	14600.02878	23066.15314	15191.87895
1918	Pyridoxine	0.7369	NA	NA	MS2 reverse	168.0654461	242.122	3419.035789	2284.344533	2768.792944	3147.930556	7351.3553	3124.953333	4344.424976	5925.947462	3356.373	3553.500176	2069.646429	4318.413333	2986.537	6268.533267	3422.080421	1706.40951	5115.664632	5549.933333	7560.623636	2511.963
1944	NA	NA	D-Glyceraldehyde 3-phosphate;Dihydroxyacetone phosphate;Imetit	19.4369208587688;19.4369208587688;-8.7885284595255	MS1 mz matched	169.0611054	77.294	60118.32588	61636.94848	62598.75696	57717.65616	98734.10042	14381.53	81790.12197	144090.9392	88946.24792	27348.70867	24104.34098	20180.37081	39344.98927	45263.144	28454.51785	12338.98528	31821.82162	31334.49779	70275.65297	51521.42813
1946	L-Arabinono-1,4-lactone	0.7601	NA	NA	MS2 reverse	169.0861329	112.249	75870.76638	77739.01827	77108.77719	71606.903	152633.4192	68708.03138	103541.2388	119668.9435	134775.0744	68125.98712	64962.41881	91866.59932	96314.30933	130176.0789	79353.8075	76559.92062	87619.74624	73491.138	191820.2731	50305.72454
1977	Pyrrole-2-carboxylic acid	0.9984	NA	NA	MS2 reverse	170.0448977	65.773	18683.56147	18139.24476	17461.50892	18508.03451	20020.29924	31112.3592	11274.89873	14861.13134	37697.45182	15045.56765	18969.80452	77611.43193	21145.87209	12579.78354	24714.10155	11113.86568	109223.325	51647.00736	8062.760933	14048.89774
1992	NA	NA	NA	NA	Unmapped	170.9967289	108.279	731398.8986	776576.9633	827240.3499	799630.9295	253145.7057	495702.9019	491171.7233	235995.186	417485.1361	418770.408	332324.4097	367571.2235	897138.7785	1339086.94	1209109.853	327293.6359	1119280.806	1215218.915	880094.4357	890808.1495
1995	Glycerol 3-phosphate	0.9992	NA	NA	MS2 forward	171.0059626	365.1115	63035.96619	61550.43695	65693.82171	67714.1625	98570.43114	52134.26517	62980.7205	73545.88324	83830.07041	43178.52667	44991.08827	81960.50619	77401.35324	85779.88847	51765.4995	48931.61271	96520.74994	76239.93888	93285.40414	68746.51294
1996	NA	NA	Ethyl propyl disulfide;1-Pentanesulfenothioic acid;Ethyl isopropyl disulfide;Hypoxanthine;Purine-6-ol	-0.307266992658953;-0.307266992658953;-0.307266992658953;-3.67543011712255	MS1 mz matched	171.0070969	159.1805	19150.17306	19607.17154	18615.54	19982.336	26390.95455	15940.2765	20606.85953	22216.985	21729.68471	18123.3459	11824.69765	9477.266	39396.27176	46667.89385	31764.24036	17160.8038	33149.05833	28322.06813	36594.31838	20591.59429
2007	NA	NA	3-Dehydroshikimate;5-Dehydroshikimate;2-Oxohept-3-enedioate;2-Oxohept-3-ene-1,7-dioate;2-Hydroxyhepta-2,4-dienedioate;2-Hydroxyhepta-2,4-diene-1,7-dioate;2-Hydroxy-5-methyl-cis,cis-mucote;2-Oxo-5-methyl-cis-mucote;5-Methylmaleylacetate;cis,cis-2,4-Dihydroxy-5-methyl-6-oxo-2,4-hexadienoate	6.29108123114586;6.29108123114586;6.29108123114586;6.29108123114586;6.29108123114586;6.29108123114586;6.29108123114586;6.29108123114586	MS1 mz matched	171.0382823	340.7055	17789.04286	17451.81714	19456.24421	13211.484	125876.92	22975.5923	64171.18533	43937.24857	22774.10815	21626.4215	31684.88669	19074.54857	39010.55571	27657.34545	37482.54643	10442.66286	30208.16333	75480.23677	126424.865	83131.96362
2014	NA	NA	1,2,3,4-Tetrahydro-beta-carboline;Deoxypeganine;3-Deoxyvasicine	9.26902702717091;9.55026147585238	MS1 mz matched	171.1016436	98.016	97756.91839	98952.3645	92891.30067	93776.60133	112175.8429	97771.69841	110606.7389	154079.8427	107558.58	88015.50574	108326.8957	107429.6814	107440.058	109756.5261	64102.08536	104099.4271	104824.3884	85898.53325	128978.5762	87627.54
2030	NA	NA	2-Aminobenzenesulfote;2-Aminobenzenesulfonic acid;o-Aminobenzenesulfonic acid;Orthanilic acid;Metanilic acid;3-Aminobenzenesulfote;3-Aminobenzenesulfonic acid;m-Aminobenzenesulfonic acid;4-Aminobenzenesulfote;4-Aminobenzenesulfonic acid;p-Aminobenzenesulfonic acid;Sulfanilic acid	-4.04589899005585;-4.04589899005585;-4.04589899005585	MS1 mz matched	172.0071284	122.86	436765.8845	433685.2624	422083.992	427926.2688	1475741.132	361540.1244	676091.9426	535413.6585	680652.8909	1651437.692	588554.3088	1336060.809	677605.8563	138031.8767	1124243.216	231716.3682	845069.1336	738698.4557	750290.6667	274043.2008
2040	NA	NA	2,4,6-Triaminotoluene	-16.77665099	MS1 mz matched	172.0605828	335.146	24513.86	22619.74167	21742.273	21991.42969	29346.4666	33796.62	26141.035	20448.32667	31844.08837	25629.12	20015.04127	14541.46443	35195.30459	32345.40186	20953.58813	29886.085	13968.9915	42432.90568	25454.69333	19185.40337
2053	NA	NA	NA	NA	Unmapped	172.9574955	569.979	511025.8876	410166.5143	637656.6163	395605.6448	345648.236	792227.4995	494299.5718	314496.3928	686443.3194	799262.9605	394801.0287	662483.8655	682501.2801	704341.1089	830092.9427	822875.3386	804998.2292	813488.7126	207119.7932	524474.7431
2063	cis-Aconitate	0.9901	NA	NA	MS2 forward	173.0087265	413.163	72152.9773	64622.84809	68317.79039	61310.82087	134541.0193	163556.7804	146582.24	95797.5443	116533.4956	110179.2632	130471.5199	89051.77826	128814.908	80899.29295	110821.2806	120885.839	99324.96174	80847.214	87098.78539	113964.057
2079	NA	NA	2,4-Dimethyladipic acid;Diethyl succinate;3-Methylpimelic acid;Dimethyl adipate;Ethyladipic acid;2-Propylglutaric acid;Suberic acid;Echinorine;Quinolinium, 4-methoxy-1-methyl-	18.1613784105204;18.1613784105204;18.1613784105204;18.1613784105204;18.1613784105204;18.1613784105204;18.1613784105204;2.70316999239986	MS1 mz matched	173.0923706	378.919	8332.866667	8861.73365	9886.588429	8404.261	11458.31907	10305.48462	14955.974	10849.47714	11781.54135	12551.08889	8221.16205	9026.562529	13972.67775	14622.653	14282.704	7723.682789	20569.77167	18419.02222	12420.3384	15416.98383
2080	Suberic acid	0.7973	NA	NA	MS2 forward	173.0810157	333.6425	4176.48	3408.9692	4064.408	3995.107263	3871.7064	3914.754545	5108.07	4291.716	4479.544111	2875.788	4231.995	4492.0993	8193.783051	4912.654533	6121.375601	2981.55	4760.233333	4065.72	5155.475556	8262.567566
2082	NA	NA	Echinorine;Quinolinium, 4-methoxy-1-methyl-	12.06259453	MS1 mz matched	173.0922407	352.4345	5333.945833	5458.528944	6297.288278	4683.488882	4553.351	4959.854858	6590.72	4648.1519	3271.578941	4409.5037	2414.238964	3834.03975	7476.592941	13067.91	8726.88145	5771.098125	15065.71153	11853.72859	10805.80556	9276.330467
2087	L-Arginine	0.9988	NA	NA	MS2 forward	173.1039494	496.624	169259.4014	180480.848	269646.2883	192766.4012	250787.8228	386346.2582	428942.71	369672.2183	330187.7099	381721.5268	303784.7517	376450.9304	339462.0889	278862.7443	459693.4451	214312.88	605221.0731	380307.5979	485872.3339	556450.1212
2088	NA	NA	3-(Dimethylaminomethyl)indole;N-Methyltryptamine;2-Butyl-1H-benzimidazole;N-Methyltryptamine;N-Methylindoleethylamine;1-Methyl-2-(3-indolyl)ethylamine;Gramine;alpha-Methyltryptamine;Indopan	10.4264004661138;10.4264004661138;10.4264004661138;10.4177854151115;10.4177854151115;10.4177854151115	MS1 mz matched	173.1175139	135.3885	16119.02123	15445.16791	17268.54488	15543.5845	18005.66617	14708.90444	17111.846	16857.42491	18933.14804	14518.2325	14586.71109	15488.1006	17740.13335	17276.56078	15205.26561	10534.03186	19098.88567	15424.99811	32420.18356	16539.29384
2106	N-Acetyl-L-aspartic acid	0.7192	NA	NA	MS2 reverse	174.039897	422.192	8233.428327	5038.156051	5820.845429	6589.324064	6698.61505	8277.608757	6877.915333	5999.518545	7144.322087	8170.669216	5499.666478	6555.506182	6623.080676	4826.253778	5095.137105	6237.086333	8636.944842	7037.915036	5726.575143	7935.25759
2108	NA	NA	Fosamine	-4.572960607	MS1 mz matched	174.0551846	121.546	342749.7847	355301.4884	368016.0903	355472.0027	243303.4406	287450.0921	227759.6179	302078.0253	194884.2415	214753.6496	284893.1114	187971.0782	578070.4893	215934.2347	687109.7239	607180.9561	249551.4696	265967.7648	496532.4735	519884.6973
2109	L-dihydroorotate	0.6327	NA	NA	MS2 reverse	174.0552201	256.367	29360.89473	30477.47682	31845.596	27829.93214	17403.582	47887.19158	15512.73411	50861.52318	30032.5875	104248.8343	45230.85977	109339.0538	89541.63791	20588.38279	31606.51428	49723.175	28168.43	16752.00206	18842.71841	65207.49156
2124	NA	NA	Methylarsonate;Methylarsote;Methylarsonic acid;MAA	12.8598801745151;12.8598801745151	MS1 mz matched	174.9365348	400.472	135747.5895	124827.528	121868.8757	110083.1215	115959.6503	119791.3434	119711.6795	137495.6817	118547.6759	119596.1158	120876.7495	134844.6673	115546.3989	119762.6782	120725.3381	135587.1782	126358.5158	111586.7179	127272.4055	120319.3572
2126	NA	NA	NA	NA	Unmapped	174.9695423	377.2395	4611.203568	3801.379444	4940.452588	3911.030609	7193.926667	9868.536	7596.927	8436.663667	8240.762	8866.984286	8420.496	6110.637722	8489.745529	5216.039526	8900.670067	9787.213167	5519.666063	6480.40125	8405.008235	8668.6125
2132	NA	NA	NA	NA	Unmapped	175.0175287	42.967	312854.6688	296967.8332	303854.7407	337202.9409	98050.0395	68180.1659	466652.4722	1030144.866	354538.1383	130770.6696	208075.5523	33866.82988	68453.11333	46193.151	100865.2188	55686.95616	42378.55731	89591.73231	59997.40059	338565.1972
2142	NA	NA	3-[(2-Mercapto-1-methylpropyl)thio]-2-butanol;Caffeine;1,3,7-Trimethylxanthine	0.481245079214539;-2.0610015230021	MS1 mz matched	175.0602506	357.9925	18151.45543	16858.16427	14864.31877	18600.21764	41740.47436	54252.55169	10334.41556	26083.59532	10571.59536	45001.704	20199.83581	13227.02464	16771.08455	6709.704842	7828.109667	14427.969	7461.903892	7296.732778	10286.18314	11662.5
2144	NA	NA	NA	NA	Unmapped	175.0714555	324.122	8113.312591	7793.911696	9353.36713	10829.40784	10212.16459	8148.952421	11106.04211	9748.657091	10436.321	10907.12284	5094.5175	8422.1452	7678.805091	9657.66505	9258.808737	3948.508045	18652.10274	11276.71647	7225.171087	12933.09212
2161	L-Ascorbic acid	0.9696	NA	NA	MS2 reverse	176.0348334	118.4925	273810.3697	343714.2657	412993.912	342580.0921	280684.3256	468040.611	160362.2173	218960.9426	366978.1853	482667.1617	367695.5227	472322.5605	557820.4579	159572.5146	560788.3259	387124.6908	373131.3288	379316.2671	207492.9458	509391.0909
2172	NA	NA	Betaine;Amyl Nitrite;Norvaline;Vaporole;5-Aminopentanoic acid;L-Valine;N-Methyl-a-aminoisobutyric acid;L-Valine;2-Amino-3-methylbutyric acid;5-Aminopentanoate;5-Aminopentanoic acid;5-Aminovaleric acid;Betaine;Trimethylaminoacetate;Glycine betaine;N,N,N-Trimethylglycine;Trimethylammonioacetate;D-Norvaline;D-2-Aminovaleric acid;D-2-Aminopentanoic acid;L-Norvaline;L-2-Aminovaleric acid;L-2-Aminopent…	-8.35846034615369;-8.35846034615369;-8.35846034615369;-8.35846034615369;-8.35846034615369;-8.35846034615369;-8.35846034615369;-8.54124138394216;-8.54124138394216;-8.54124138394216;-8.54124138394216;-8.54124138394216;-8.54124138394216;-8.54124138394216;-8.54124138394216;-8.54124138394216;-8.54124138394216	MS1 mz matched	176.093019	251.7875	787861.3629	757675.38	770199.3386	723299.47	875540.441	958621.3973	962434.3737	818600.3075	969041.9817	884163.5539	825549.9073	771050.2399	885411.8408	827404.6919	868163.1885	872060.3852	918315.8833	951557.6809	974541.4139	941168.0066
2187	L-Gulonic gamma-lactone	0.8894	NA	NA	MS2 forward	177.0397267	109.21	328411.7117	350516.4866	357709.9576	540275.1007	341589.7347	211795.1848	280198.127	594628.5978	254842.978	248862.3232	222074.7113	255220.5929	307726.4851	521831.0446	229967.415	197073.018	369930.603	522678.8366	397353.9004	217489.8517
2193	2-Keto-3-deoxy-D-gluconic acid	0.6161	NA	NA	MS2 reverse	177.0401712	247.6585	10348.18533	10283.27212	18056.29045	17421.854	22157.20418	10081.23229	8445.706474	9906.696013	10482.31653	6514.816	7653.016278	9968.597417	18954.9936	11017.7843	9785.159263	7958.201313	8726.273842	9249.2871	9054.245177	9876.812884
2197	Beta-Alanine	0.6795	NA	NA	MS2 forward	177.0910408	45.708	17277.73026	19785.27228	23158.65375	22057.374	21976.18083	18101.65816	16410.21621	16061.18526	24534.3522	16298.12766	19301.63857	28143.543	18349.94905	25799.7678	14486.66471	14949.12847	23499.98281	9899.455238	17451.38496	10294.6634
2203	NA	NA	NA	NA	Unmapped	177.1639389	41.384	51363.17143	55957.87167	61392.73517	53929.79576	27170.69645	11309.1405	19819.76733	13647.47258	12871.9202	13001.33333	18284.705	38979.34545	12809.26182	47581.13795	21739.07112	17739.01627	21405.19206	25357.17333	10265.38182	16848.49
2209	NA	NA	N-Nitrosothiazolidine-4-carboxylic acid;2-Chloro-1,1,2-trifluoroethyl ethyl ether;Ethoxyflurane	-24.1516085798105;0.617261470127444	MS1 mz matched	178.0181113	175.4415	2669613.342	2280443.456	2639996.352	2511592.014	5669542.801	1864447.15	2591294.134	2351951.18	2914027.157	1843445.115	1724225.501	2296203.36	2558199.817	2903995.853	1834377.433	1431669.285	1697290.398	2497985.728	2978876.03	948328.722
2217	L-Threonine	0.9984	NA	NA	MS2 reverse	178.0711373	357.2605	1805.951724	1713.836139	1796.995306	1789.364166	3942.059739	5357.3	5479.893375	4401.345875	5133.786731	5240.4249	2210.240667	3736.781474	2219.073717	1873.31694	1788.690374	1137.866106	2708.087082	1789.278243	2345.046729	1708.578398
2235	3-Methylthiopropionate	0.7818	NA	NA	MS2 reverse	179.0343539	37.438	38106.08597	47461.83648	42487.47609	39588.23628	3962.479909	21050.64389	40404.54167	158603.6636	53118.21055	1994.536846	24314.145	14978.50118	47692.8286	2772.41475	24076.05561	20186.73471	19527.8505	2402.219188	59625.30723	77817.89146
2236	D-Fructose	0.9646	NA	NA	MS2 reverse	179.0552526	254.799	22418.929	24315.13632	22424.03333	25080.68105	21800.04436	19519.28277	27656.84	17105.50369	26705.87773	21312.41288	17939.68874	39262.56422	15611.84445	31495.79279	30056.43753	9910.310722	29389.395	32082.70574	19896.677	19266.02272
2239	myo-Inositol	0.9302	NA	NA	MS2 forward	179.0554754	372.243	296954.1855	445791.9406	327858.1254	288275.1769	370977.5371	376323.1223	612375.1874	295376.1696	341344.1649	466918.2071	359525.208	460201.6584	402269.4859	883658.5473	564189.3442	198225.005	523239.7163	428526.0505	648752.3178	414883.7428
2246	NA	NA	NA	NA	Unmapped	179.1065133	34.2275	59163.31379	35636.16329	49656.34838	35494.657	63380.52617	34977.46615	46660.63938	54839.36221	63633.60108	16325.09492	31009.8464	40442.20559	88283.56556	99273.50298	85863.20371	29330.51077	73605.30035	65373.79056	101894.1964	31772.36845
2267	L-Cysteine	0.8417	NA	NA	MS2 reverse	180.0325511	284.69	7563.5857	6135.572	6752.495294	7379.736	12475.44521	9466.993421	8554.467389	11583.16765	7801.744235	6533.517706	6545.835281	8271.451059	9905.533	11970.18539	8867.135	5559.598342	9568.381059	9648.146667	15271.839	8763.328167
2270	Acamprosate	0.9964	NA	NA	MS2 reverse	180.0328944	144.108	73462.47745	69474.18714	67768.26362	62442.83187	69627.92709	60786.12489	80340.94895	56817.23274	80220.253	78617.71194	62730.61745	258929.1808	53110.29862	35798.51499	322183.87	26315.9018	60074.5	142484.2219	30079.13061	33835.4425
2307	Benzoic acid	0.9998	NA	NA	MS2 reverse	181.0495382	78.4435	25101.6738	26936.17039	24259.52328	24656.196	155559.5124	37788.28278	17857.84534	32958.31009	19331.79917	25319.11031	14571.27953	20410.61624	25299.1013	67615.79015	21483.37438	72562.34374	15244.03563	14106.9283	59506.70504	34704.60077
2321	NA	NA	NA	NA	Unmapped	181.1223631	46.056	36573.06039	37219.54697	44120.59923	42954.53349	25439.32183	16240.02941	23231.68915	25264.083	29276.39454	11919.98118	25574.00712	29595.45079	30947.62895	31162.98376	25965.84441	14111.67226	33746.47734	28423.92944	27371.85263	27076.9125
2335	L-homocysteic acid	0.987	NA	NA	MS2 forward	182.012044	356.626	17079.76237	12718.07447	13596.45857	15102.82869	18363.09541	19123.46647	17182.25846	16741.4476	15868.699	23841.34272	19893.76676	16031.96938	17358.54118	15508.73333	18530.9146	16557.16947	18237.12	16566.71746	17311.92088	17148.53
2343	4-Pyridoxic acid	0.9909	NA	NA	MS2 forward	182.0449454	39.4715	58040.06329	64310.701	64390.64788	67012.03385	107336.5989	81683.97842	136790.8245	109913.6515	86304.5568	44067.8507	34618.32709	123358.1134	58833.08478	148198.533	90819.00418	98749.95736	135840.843	113882.8834	78628.21725	52411.31133
2346	NA	NA	NA	NA	Unmapped	182.0484721	110.5235	72279.76445	87909.30227	91695.419	86932.86443	78647.04071	66800.63555	130218.48	91394.92691	101939.4334	125892.4036	178691.3435	114367.4813	49680.11171	97526.72242	78487.339	80433.8865	86613.13045	93279.86847	101319.4315	97680.9639
2352	Phosphorylcholine	0.9982	NA	NA	MS2 forward	182.057734	475.595	4890.532308	6425.616645	6933.453739	7380.269208	9285.46968	10161.89506	13735.01753	7329.234083	7977.350538	10341.52155	9857.6	11572.54316	8958.729381	7423.938789	12558.23322	19011.25022	11604.07532	11843.04783	6038.47864	9576.956486
2356	L-Iditol	0.8336	NA	NA	MS2 reverse	182.0813299	49.12	40184.6	46248.2865	39249.30931	45018.3216	66274.07088	2526.055714	76816.33806	47792.65318	4249.018571	45526.95242	3286.2438	85215.94502	21801.80678	39780.43248	4079.319176	5652.33125	42721.57555	42124.41914	6799.312	25247.41373
2362	NA	NA	NA	NA	Unmapped	182.929138	184.3185	15861.30285	28448.63208	27024.81048	26706.57225	24652.80822	90172.32507	80884.98933	61452.58665	51838.00476	112094.6314	130435.7886	104280.655	28082.521	14877.135	71580.21182	126542.4109	38941.427	18289.19358	56173.724	68193.74404
2370	Saccharin	0.6772	NA	NA	MS2 reverse	183.0024306	220.918	11987.96574	10379.7098	12572.469	11272.21814	14388.40276	12851.33067	13044.325	15849.37911	14107.1232	14644.02428	13014.90691	11445.91029	13371.11795	11127.18111	12654.07342	15572.19362	13602.11292	14712.49204	13882.44218	13904.94872
2375	NA	NA	2-Hydroxy-1,4-benzoquinone;Hydroxybenzoquinone;Furan-2,5-dicarbaldehyde;2,5-Furandicarboxaldehyde	-24.190427041673;-24.190427041673	MS1 mz matched	183.0292414	37.7705	135881.494	135094.673	129075.3537	128627.7793	127372.1263	308533.035	55370.79864	88897.28707	290146.2779	257890.0324	230131.4148	502020.6027	155751.5192	58620.245	140924.091	212427.7109	371530.5702	323537.7366	41534.39086	90034.88664
2380	NA	NA	(+/-)-3-[(2-methyl-3-furyl)thio]-2-butanone;Dibenzo-p-dioxin;2-Hydroxydibenzofuran;Dibenzofuran-2-ol	-22.9729244778062;-4.49871884318111;-4.49871884318111	MS1 mz matched	183.051572	224.308	10561.63481	9123.422862	9837.038167	9892.070211	11762.09947	12731.12785	12790.99411	1157.952133	12344.81879	673.8336364	12189.79964	1640.80707	12003.72563	11239.13179	12460.06647	12386.33896	11951.20096	1875.171385	767.201	12412.89258
2388	Sebacic acid	0.8895	NA	NA	MS2 reverse	183.1016033	40.068	50396.59541	43996.27703	50812.14309	37436.58815	42809.64882	20051.03571	28587.53175	34094.92941	69223.68453	39357.12271	26126.24947	50860.34267	70055.2531	84629.14442	59959.98887	17153.13084	62336.18416	27883.84219	89351.83844	44139.06675
2400	L-Glutamate	0.9971	NA	NA	MS2 forward	184.0006725	371.581	4595.0826	3916.392071	4110.726	4480.44625	5122.588889	5980.484105	4909.7615	5108.272053	6853.527684	4997.472118	5053.325	5649.666158	5298.441176	4693.993636	5009.8945	5618.558154	4587.347937	5226.662313	5899.392813	5533
2408	NA	NA	Cyometrinil	8.296277564	MS1 mz matched	184.0604353	112.452	21236.49923	22303.33462	23107.55386	22445.04436	23872.23014	7257.959737	9949.205316	21631.95682	11892.94004	8386.684895	5309.373143	8990.498182	18628.54395	45680.28584	21434.67695	4446.92	30353.6828	10784.84289	42975.834	19022.96017
2450	Undecanoic Acid	0.8695	NA	NA	MS2 forward	185.1543502	15.666	6796.385	7912.398	8585.081176	8731.332353	9636.513333	19704.85522	12077.03423	9631.309302	7376.24375	6742.105667	12295.88611	10865.82894	9292.058238	7964.865125	4692.520857	13270.68848	18745.11068	17886.79927	9170.035733	16858.25664
2457	NA	NA	NA	NA	Unmapped	186.0164179	314.155	16766.81183	17526.73809	15410.76571	22351.07505	17900.396	16618.08011	16945.79929	13449.0875	11587.225	26854.59935	11732.94558	11502.30335	17956.73571	19896.90928	46706.12489	12294.2033	33254.42197	16444.48	16706.90462	25523.10386
2465	NA	NA	Amrinone;	10.7107026186079;	MS1 mz matched	186.0765656	405.9225	16575.18954	13832.74757	17066.58359	18818.23111	16929.20991	29966.35032	24892.387	19747.53	19309.16409	27454.45436	21362.28212	20824.128	17634.27441	18655.6205	18427.50593	28700.09621	22400.02286	18495.675	16630.6355	22293.49093
2466	NA	NA	Amrinone;	13.2070334678864;	MS1 mz matched	186.0770326	324.4555	137863.0251	145704.7544	149216.9766	146041.8986	225979.1062	172979.3967	143042.9838	237817.1622	185232.4304	171429.2444	96647.81841	111372.5542	207942.5438	107601.3908	167414.5256	155206.1301	85908.49439	271206.9812	134339.5436	231111.3929
2484	Homocitrate	0.6333	NA	NA	MS2 forward	187.0237622	419.133	6399.536284	5108.618375	4705.2872	3827.668846	7347.686667	2836.747875	8016.182949	4637.938642	6643.509792	5686.039184	3769.164118	3985.312167	9879.203788	12208.1486	4940.261375	4329.611864	10076.05374	7895.271722	32335.469	5550.895294
2485	NA	NA	Perflutren;Tetranorbiotin	23.5555605197017;-9.95130450315407	MS1 mz matched	187.0237289	90.9495	89741.74844	89138.29032	85844.14569	94071.64615	154309.6197	86214.232	21197.41047	70118.0513	119832.914	100014.2664	37713.98024	118041.9049	85517.96815	30770.19464	52538.83978	49534.2355	287188.0771	196006.0463	51688.34907	38301.69827
2496	Dihydrothymine	0.9982	NA	NA	MS2 forward	187.0715268	177.551	2876.613067	2857.164	2702.601818	2407.41	4198.175583	1177.975118	3079.841143	3117.980498	2463.919231	3569.0228	743.9533043	2422.428375	3105.558	9361.92	2253.039	558.1436364	2736.414409	4370.606667	2532.368905	2374.453333
2498	N6-Acetyl-L-lysine	0.9119	NA	NA	MS2 forward	187.1077973	368.0155	10049.44186	9912.430471	10941.75067	10062.7704	9251.361429	5581.392353	9291.730111	18714.36519	9382.808286	13711.978	9092.232	12957.208	9051.03	8811.984	12394.51011	5456.48	21289.32706	12586.72033	17097.06933	13931.47683
2500	Glycyl-L-leucine	0.653	NA	NA	MS2 forward	187.1076663	265.431	5740.416	4137.100364	5436.666783	5506.428958	7321.601176	6002.465154	7534.624846	5639.544158	7012.673167	7894.3868	4288.687895	5535.520941	5434.142727	7218.408	8094.128778	4770.504215	21445.5375	14433.5193	7545.26008	9003.696
2517	Kynurenic acid	1	NA	NA	MS2 forward	188.0345047	174.297	48040.28335	39413.57083	46806.38247	51836.3912	27306.06905	17975.4338	12984.10445	27185.70846	14063.1255	59844.28929	20996.75419	31772.88333	93069.7221	26710.47077	172743.0322	15230.50071	29234.034	24197.06317	36839.65183	25846.25
2522	N-Acetyl-L-glutamate	0.7697	NA	NA	MS2 forward	188.0554224	418.953	4266.037478	4519.326797	4524.013314	4873.314115	5079.538962	5361.08692	8441.923104	5663.808156	5983.533625	5619.0938	4741.433333	5145.303778	5041.425776	8061.102875	4528.585	4942.306542	6997.035853	4069.90225	4424.4711	5353.657292
2544	NA	NA	NA	NA	Unmapped	188.9808074	244.759	11456.38929	9567.257143	11785.57652	10504.77686	23004.21224	19377.81211	8858.855833	9096.959045	12309.74541	21376.06433	10128.77967	11895.81477	16366.37394	15314.12918	11568.13412	8838.284235	14183.738	16760.115	12557.17647	19513.80065
2550	NA	NA	NA	NA	Unmapped	189.0330056	40.562	31145.26794	33106.39912	35256.121	32021.262	6226.285211	7867.693332	41228.08813	97262.83289	26605.68	9638.164083	15615.928	6008.836063	7090.813333	10263.6064	3654.85	3782.292667	4762.872	11300.4468	6872.969357	25387.31088
2555	NA	NA	Carglumic acid;Glycyl-Aspartate;Aspartyl-Glycine;L-beta-aspartyl-L-glycine ;N-Carbamyl-L-glutamate;Carglumic acid;L-alpha-Amino-gamma-oxalylaminobutyric acid	0.150479610600338;0.150479610600338;0.150479610600338;0.150479610600338;0;0	MS1 mz matched	189.0506547	395.011	7764.9	6734.450222	8003.200333	7051.754846	15266.47954	16654.53	17603.4624	15338.46393	19628.06792	14372.07595	11364.64229	8680.271875	13361.25154	13384.14194	10517.5256	10214.67553	19453.82287	19343.3265	15586.76718	15336.01369
2556	Itaconic acid	0.8148	NA	NA	MS2 reverse	189.0396268	225.048	23170.10571	18412.8319	21628.0179	22898.352	20323.70223	38359.28	11515.1685	24331.88618	58565.92286	21526.28923	49253.16167	92367.52097	49075.56473	8327.375294	49924.752	21000.54289	119228.615	86474.65556	22467.11541	42559.37613
2560	NA	NA	L-cis-3-Amino-2-pyrrolidinecarboxylic acid;D-1-Amino-2-pyrrolidinecarboxylic acid;Cucurbitine;(R)-Piperazine-2-carboxylate;(R)-Piperazine-2-carboxylic acid;(R)-2-Piperazinecarboxylate;(S)-Piperazine-2-carboxylate;(S)-Piperazine-2-carboxylic acid;(S)-2-Piperazinecarboxylate	-9.43768817730723;-9.43768817730723;-9.22550359704686;-9.22550359704686;-9.22550359704686	MS1 mz matched	189.0871901	302.8255	3505.45	2079.582143	3145.601952	2853.209353	3875.793429	3261.474923	5465.252318	5143.005	4975.313632	4029.976471	1889.434583	6444.7812	3093.403875	4084.482467	3343.7725	1344.513	10769.50191	6235.491429	4608.297647	4998.549267
2576	5-Hydroxyindoleacetate	0.9882	NA	NA	MS2 reverse	190.0501094	256.367	28489.04509	30115.53773	31891.57009	28526.99239	17467.7235	43704.32778	15733.38305	46541.605	30949.34018	106367.1055	42761.249	102579.1987	85270.78659	20767.2125	30668.40792	46342.7725	30759.29858	16852.72821	20630.75243	61036.70042
2582	N-Acetyl-DL-methionine	0.9797	NA	NA	MS2 forward	190.0510239	182.738	8241.272308	12504.25467	8652.506187	7868.433	7343.20125	7223.111	7872.6765	12814.47488	27030.02779	12551.40607	8767.883057	17193.66495	19640.66469	13628.77747	20585.97075	11672.95083	26542.92331	29297.982	16253.80643	13239.72
2594	Citrate	0.9818	NA	NA	MS2 forward	191.0192249	478.85	37662.50648	33797.67143	43498.64318	45733.63575	1067076.716	1716553.241	1455319.597	747038.8483	659042.9186	206587.1003	371189.5823	290747.2805	952943.005	356675.5553	759656.7907	941830.4503	1363640.999	860734.3337	995673.2298	1116882.347
2600	Quinate	0.8533	NA	NA	MS2 forward	191.0552818	339.4475	21126.6055	22720.34721	27573.42373	29430.6518	30820.65014	46668.04915	30602.57255	14056.73736	31362.43455	21992.74562	29051.67517	19211.54164	30591.24671	30795.56446	22356.98077	15027.1086	29728.3016	22194.31221	17495.058	45649.1778
2609	NA	NA	NA	NA	Unmapped	191.179658	41.257	109228.647	123774.7208	118853.2748	110378.2109	65649.024	25669.0495	45011.95892	29583.45727	19848.375	27327.33333	33560.99237	88433.91541	20835.948	80685.2125	50389.32709	34476.787	43409.49282	55592.78667	22530.71154	28009.824
2629	3-Isopropylmalate	0.8502	NA	NA	MS2 reverse	192.0864188	326.757	5749.840125	7309.352764	7488.641614	4802.570115	14622.54615	25710.43454	11890.07923	9142.350143	10210.50464	18944.04633	11351.23268	6243.66372	10835.46016	8448.472966	7202.86376	9704.418923	4264.816609	10763.36084	4201.514913	9430.154947
2649	D-galacturonic acid	0.9485	NA	NA	MS2 forward	193.0343129	363.754	14904	15219.61305	14935.80347	13841.61684	13212.14642	17198.87194	27151.57278	10223.0075	18475.66941	16170.582	7754.797833	12242.35063	18217.14989	49018.74196	17150.6766	9109.527842	81801.80514	21986.97647	46554.74182	17088.25235
2652	2'-Deoxy-D-ribose	0.631	NA	NA	MS2 forward	193.0710804	182.134	42808.33632	41269.06673	40427.05191	41817.95087	36456.52083	41407.73333	70579.848	34272.10582	65733.89369	43673.51161	42879.59105	53927.337	44668.83068	66871.606	57613.21367	20776.47	75996.43206	53465.17683	34594.60381	44061.2535
2660	NA	NA	NA	NA	Unmapped	193.1224235	45.888	110951.082	161020.5006	89302.76568	167059.7318	79733.37443	59471.91176	155358.9785	96290.5944	167035.8332	92575.11596	105301.6353	114417.1838	201015.8137	121038.4387	73244.77053	70478.09395	200569.1053	157288.2162	99638.88	87633.19989
2668	NA	NA	NA	NA	Unmapped	194.0127223	59.067	3450819.046	3517060.655	3841925.171	3816410.937	2542168.451	1334517.422	10596021.66	8126150.764	8373027.014	2445855.523	3165001.072	881141.128	2926410.291	1337743.56	1435433.14	881407.2296	2223074.889	3068194.001	2206362.153	6280593.776
2692	NA	NA	NA	NA	Unmapped	194.9269621	400.4685	564051.2241	562326.8302	584597.4671	528597.947	689195.4	736367.3125	815375.5035	814355.7756	692138.65	718661.3198	704322.7105	830456.4579	661983.3257	597992	792135.3588	746222.1882	744824.26	699659.8345	826099.4242	752453.2523
2704	NA	NA	Ethyl 1-(ethylthio)propyl disulfide;1-(Methylthio)propyl propyl disulfide;	14.6979149037554;14.6979149037554;	MS1 mz matched	195.044294	258.4275	117438.1502	118802.6769	123840.6136	122862.2527	145462.1076	188583.3707	180698.9786	158303.3687	189014.3002	241025.12	162267.3344	163042.6946	134627.5923	129090.1864	204249.4788	90934.52659	191190.1462	198308.5269	173513.2024	173903.7055
2706	Galactonic acid	0.9806	NA	NA	MS2 forward	195.0500713	356.3005	119524.2758	77776.97158	85427.65207	142753.9544	200863.3149	73344.70575	106838.7679	149872.112	194583.2094	176068.4056	71144.17951	149798.5584	153548.9487	269996.3516	67357.794	33841.82857	141504.8119	279015.3109	195599.915	84742.73077
2713	NA	NA	Bethanechol chloride	18.28525446	MS1 mz matched	195.1014857	45.896	16982.63	18927.37957	23090.00881	24595.32747	21165.88885	10686.88235	27464.51147	18306.6085	30352.97265	12968.13111	26345.41782	20739.56356	33981.69141	35349.22362	17259.82624	9883.400765	19183.92506	18939.6605	18798.83077	25816.5989
2730	NA	NA	NA	NA	Unmapped	196.0275019	244.759	24902.64573	20580.50086	24509.73023	22973.74648	27128.05964	44001.00544	39935.51447	9418.120909	44583.9209	26470.19242	21956.2093	24067.38868	24570.23068	72248.55584	30215.605	11135.63086	70017.84445	57087.06474	23296.27636	27956.95663
2732	NA	NA	3-Hydroxy-2-methylpyridine-4,5-dicarboxylate;Tauropine;N2-(D-1-Carboxyethyl)taurine	13.0826184335507;-4.0601758665082	MS1 mz matched	196.0275702	293.839	20734.63813	23017.84816	24250.39441	21223.46687	32065.8885	21499.18135	26730.42684	20661.533	22391.22626	18134.30984	14666.77195	18769.26154	36091.56774	39164.81573	35171.807	19717.467	32984.9253	28377.56088	40011.4	28951.45023
2733	NA	NA	NA	NA	Unmapped	196.0278374	326.6515	91792.2555	94688.03079	92305.304	96850.733	113892.8102	111917.4795	103721.2292	107182.3237	99869.82192	122704.4862	109502.7417	105418.903	107504.4956	107719.356	130365.4737	107027.4882	104702.1174	93585.9662	129980.7378	109512.3524
2750	Anthranilic acid (Vitamin L1)	0.9998	NA	NA	MS2 reverse	196.0611229	171.018	7770.043714	10507.67662	9784.95532	8763.7935	12815.27519	4880.126015	12154.27394	8988.466235	13128.90163	8476.903	5446.553923	6293.186932	10139.29157	7006.132736	7304.262511	3348.568565	5638.641118	19534.70821	4514.610694	8288.743833
2768	NA	NA	NA	NA	Unmapped	197.0057087	349.049	10685.80135	12933.49347	14437.68907	13654.75338	17664.80292	23964.99231	18732.9805	20178.16579	18080.55878	25755.23077	19461.87982	13801.12225	21980.16679	13811.72375	27089.70923	21726.46429	17714.03157	15586.106	24461.2676	25635.525
2772	Fosfomycin	0.9095	NA	NA	MS2 reverse	197.0209609	364.9435	5668.96737	5141.128588	5216.373056	5587.947429	7309.815333	4553.264333	5587.127167	7594.847961	6851.166316	3930.029412	4307.50825	647.744	5930.454875	7315.652268	4872.150706	4544.4428	7677.314579	6348.173117	7500.699474	6602.271167
2783	NA	NA	3-(4-Hydroxy-3-methoxyphenyl)-1,2-propanediol;2,3-Methylene suberic acid;3,4-Methylene suberic acid;(2E,4E)-2,7-Dimethyl-2,4-octadienedioic acid;5-(3E-Pentenyl)tetrahydro-2-oxo-3-furancarboxylic acid;Guaifenesin;cis-2,3-Dihydroxy-2,3-dihydro-p-cumate;cis-5,6-Dihydroxy-4-isopropylcyclohexa-1,3-dienecarboxylate;1,2-Dihydroxymint lactone;Paeonilactone A;7-Deoxyloganetate	-16.1992670766618;-16.1992670766618;-16.1992670766618;-16.1992670766618;-16.1992670766618;-16.1992670766618;-16.1543385504739;-16.1543385504739;-16.1543385504739;-16.1543385504739	MS1 mz matched	197.0809466	301.564	11716.82215	11662.66632	12671.45267	12349.74929	13273.65546	9423.44	17595.24996	14862.42105	16148.88857	11787.91736	13709.76576	14054.53518	19025.08068	16164.15903	9930.453462	10164.37	18936.02725	13622.375	12481.00412	14716.10582
2788	NA	NA	Valyl-Valine;5-Carboxy-2-oxohept-3-enedioate;5-Oxopent-3-ene-1,2,5-tricarboxylate;5-Carboxymethyl-2-hydroxymucote;4-Carboxy-2-hydroxy-6-methoxy-6-oxohexa-2,4-dienoate	-11.0688358176003;0.462652600192369;0.462652600192369;0.462652600192369	MS1 mz matched	197.1175258	34.0425	148646.155	128760.131	142793.4749	119308.4932	118740.1814	73021.56075	120035.682	126009.5233	203976.0723	76099.70502	115153.6716	120914.6254	184066.6865	246675.1659	260454.1303	98744.1342	199898.2276	142978.2305	248323.2285	105342.5356
2809	IS	1	NA	NA	MS2 forward	198.0325484	220.9495	251382.801	253451.9748	276236.177	261867.5767	369462.5541	395182.9525	379462.0567	388917.5427	394791.8687	405073.9427	336356.7805	345885.6526	366688.2682	301794.8375	357470.4488	347679.7564	410765.1765	377869.8518	408524.596	393476.2948
2811	6-Hydroxynicotinic acid	0.7138	NA	NA	MS2 reverse	198.0397032	44.2615	14531.13025	10701.14938	13158.7654	15067.23721	14445.36596	9812.657143	12002.78657	19282.3904	20604.984	12875.32085	12282.11929	27647.202	14006.27297	16816.86189	17877.46361	11565.70366	23672.17676	23506.20338	8287.371	9285.507
2835	NA	NA	NA	NA	Unmapped	198.9534953	173.3695	45908.82164	41554.131	46638.089	44485.24595	46485.72409	93776.96337	76264.61231	68381.46552	70738.58922	71851.54956	83816.96163	67828.91077	59125.22805	35288.20658	97215.8396	83615.85435	51472.74144	48486.66709	119379.793	64432.72878
2842	NA	NA	Sevoflurane;Sevoflurane	-5.47680250100987;-5.41580503107248	MS1 mz matched	199.0061168	32.467	153668.09	165471.9711	173489.3239	196046.1795	215163.9064	179291.2491	226864.5908	234175.3563	241960.4919	232825.0958	200648.7777	243931.0033	130048.9513	207007.4403	300783.2472	275088.5233	245018.4704	308988.2908	239757.3967	147677.4704
2852	NA	NA	Triacetin;Propanil;DCPA;N-(3,4-Dichlorophenyl)propamide	18.1668079274609;14.2149735027814	MS1 mz matched	199.0712297	285.321	14130	13042.70471	12911.57053	14743.737	19322.57271	26698.67476	17903.569	19801.54969	18906.489	25555.60013	16215.89365	23319.857	16844.63138	21725.80221	15849.00936	13553.67456	27720.23329	18876.54	20619.83429	11082.26047
2863	NA	NA	Dexmedetomidine;Dexmedetomidine;Tetrahydrozoline;Tetryzoline;2-Tetralin-1-yl-4,5-dihydro-1H-imidazole	8.64382323385298;8.88616623175817;8.88616623175817	MS1 mz matched	199.1330784	67.0915	188069.4617	208501.7949	205518.7132	212692.2439	89049.61702	106973.0493	106621.9396	133272.8801	216108.8199	77576.40521	143653.7937	197555.7628	139866.4716	130137.9528	111525.1742	109136.2286	169247.8261	94980.0222	107271.5571	96219.26665
2864	NA	NA	Dexmedetomidine;Dexmedetomidine;Tetrahydrozoline;Tetryzoline;2-Tetralin-1-yl-4,5-dihydro-1H-imidazole	8.83869525319193;9.08103829832258;9.08103829832258	MS1 mz matched	199.1331174	47.137	50660.71365	36187.568	43432.2735	47619.02157	41430.45864	26808.975	35483.07719	40430.68541	39188.37665	19633.15646	45640.5553	41662.63793	51468.79677	38347.31582	29271.43556	29714.31168	47712.605	48781.06727	43113.59325	32625.93282
2865	Dodecanoic acid	0.9954	NA	NA	MS2 reverse	199.1695395	46.3965	592418.0292	711919.6234	669755.0549	631442.1546	495781.2748	437066.6388	573617.5062	389784.0623	558003.3625	562715.492	418715.3227	735920.0484	616752.9141	852795.1203	674267.4995	378550.384	643454.0502	647634.6007	362773.895	472444.6369
2876	Cysteine-S-sulfate	0.9035	NA	NA	MS2 forward	199.9681625	282.9405	3528.892937	2368.134	2744.625154	2908.203375	5785.083316	4584.968235	4934.66975	7397.336471	4447.012632	2627.783308	3756.222	3110.9442	5453.901895	5941.448529	2361.2225	4754.844033	8456.561692	7302.695714	10834.95	3573.603077
2889	NA	NA	2-Aminomuconic acid semialdehyde;2-Aminomucote semialdehyde;2-Aminomucote 6-semialdehyde;6-Oxo-1,4,5,6-tetrahydronicotite;1,4,5,6-Tetrahydro-6-oxonicotite;1,4,5,6-Tetrahydro-6-oxonicotinic acid;Gentiaine	2.88494412261017;2.83602259185011;2.83602259185011;2.83602259185011	MS1 mz matched	200.0555066	153.431	242140.8309	219537.0375	213506.1202	228599.398	184438.012	270903.9158	330567.0135	237841.8205	304132.7889	174793.22	197074.8635	199518.5259	281239.52	448296.9651	340873.9345	280931.875	374999.2431	362126.6981	429632.0731	263321.4236
2890	NA	NA	NA	NA	Unmapped	200.0560168	374.7815	282063.1475	271919.1316	336335.6867	303443.9479	489668.3435	444854.6782	441112.1059	670624.7101	504251.7617	752460.6199	387602.9472	635520.3025	388697.6549	301903.3534	477448.8684	240649.0237	699288.1102	713694.4007	679288.8541	596864.535
2916	Caffeic Acid	0.9113	NA	NA	MS2 forward	201.0216354	61.5205	7070.146744	9797.266065	6244.657588	8942.794189	7540.392094	11853.17538	5537.088333	8104.903931	8420.439478	11434.55425	5944.986478	25528.49311	9378.745725	7600.174543	7029.335	8937.87695	17029.66844	7668.476692	8295.4656	7460.184032
2934	NA	NA	2-Amino-1,6-dimethylfuro[3,2-e]imidazo[4,5-b]pyridine;Metamitron;Goltix	7.89566944651053;7.70268030123337	MS1 mz matched	201.0870566	168.739	6337.435765	10101.15842	12990.38704	12268.68319	7956.634636	4874.80796	11389.62	5191.026462	8246.521222	12669.79	3810.943056	4087.773	10038.47343	37046.01716	11480.56353	2296.126368	14744.10094	16690.47162	6860.847143	14673.4291
2947	NA	NA	Piperazine phosphate	12.78481257	MS1 mz matched	201.1486844	100.8365	97161.37165	99397.58977	100654.6582	100759.941	106069.6178	71691.71911	75878.71552	127333.9906	141369.8449	76621.72358	68166.95191	91484.15257	110844.5903	183168.5329	90680.146	35090.006	158712.5179	106209.268	127661.7404	107531.3771
2980	Acetylcarnitine	0.9326	NA	NA	MS2 forward	202.1076938	251.1945	29758.21096	26337.72083	29247.65254	27717.22142	39288.97164	17703.54883	51645.08345	19985.5628	44272.97435	13324.3339	54435.65342	36756.42325	59955.05208	36603.49014	21978.20008	12282.61916	59173.66571	49336.78814	28024.73324	46864.08091
2999	L-Tryptophan	0.9797	NA	NA	MS2 forward	203.0818295	238.2025	40559.40518	29498.44333	39573.75994	32842.45759	66898.10181	76658.0058	95264.30664	73114.78125	77158.85625	29166.33554	55335.95044	23000.91028	46350.30688	42284.37	64522.21944	23709.02788	138171.276	116530.8884	31507.9096	64949.33333
3002	NA	NA	N6-Acetyl-5S-hydroxy-L-lysine;Valyl-Serine;Serinyl-Valine;3,4-Dihydroxy-2-hydroxymethyl-1-pyrrolidinepropanamide;N6-Acetyl-N6-hydroxy-L-lysine;N6-Acetyl-N6-hydroxylysine;N5-(L-1-Carboxyethyl)-L-ornithine	-4.93358988712991;-4.93358988712991;-4.93358988712991;-4.93358988712991;-4.89929499133488;-4.89929499133488	MS1 mz matched	203.102568	449.329	8908.159714	10351.19257	11250.63818	7017.053571	22784.88026	8962.586882	21494.80282	7928.879368	17731.24855	7511.438313	7376.991429	10988.11143	21002.93678	22049.93483	17572.7898	5305.804765	13152.09	31370.834	10575.72775	18382.21111
3003	NA	NA	Diethyl (2R,3R)-2-methyl-3-hydroxysuccite;Diethyl (2S,3R)-2-methyl-3-hydroxysuccite	14.0284311890912;14.0284311890912	MS1 mz matched	203.1026632	271.9835	2847.188769	1609.416945	2189.6035	1888.726898	3234.729077	1992.20625	3607.124667	4747.938462	3296.035556	2869.945	997.7944545	2269.46475	2627.9225	3781.402091	2076.33	786.6304	11360.857	7787.902	2953.6	3032.64
3021	Xanthurenic acid	0.9961	NA	NA	MS2 forward	204.029369	200.618	28860.21373	22877.43287	32922.69861	30890.80039	81060.81043	164637.5684	66569.7571	50381.75577	61187.26122	139386.5945	70898.57182	35577.6615	136441.866	33228.2333	115788.15	75918.27559	86039.95858	55993.72421	65950.96086	180118.0002
3065	3-Methoxy-4-hydroxyphenylethyleneglycol	0.8962	NA	NA	MS2 reverse	205.0533642	140.788	6902.376429	6658.586857	6186.8685	5653.450667	9448.332464	6183.734	7021.63	4331.8025	18103.87271	10847.95346	3663.957176	5400.228889	7536.456	10462.73513	6172.4025	1551.996002	9886.84	8274.0525	2495.695625	6459.497083
3072	NA	NA	Actimine;Spectimine	-13.09873976	MS1 mz matched	205.1222824	260.021	4091.1	4335.531136	4912.587619	4367.392909	4792.53735	5798.76	5446.7205	5446.600619	7986.078364	6270.050533	10919.031	5478.7405	7280.658	5544.8695	4118.992267	3232.686667	3863.171583	3193.95	4145.767818	8786.3075
3073	NA	NA	2-Phenylethyl 2-methylbutanoate;Ethyl (±)-2-ethyl-3-phenylpropanoate;2-Phenylpropyl isobutyrate;2-Phenylpropyl butyrate;2-Phenylethyl pentanoate;2-Phenylethyl 3-methylbutanoate;Methyl 4-tert-butylphenylacetate;Benzyl hexanoate;xi-8,9-Dehydrotheaspirone;3-Methylbutyl phenylacetate;alpha-Methylphenethyl butyrate;Eremopetasinorone A;3-Phenylpropyl 2-methylpropanoate;Hexyl benzoate;(E)-6-Methyl-6-(5-…	-3.29790791288285;-3.29790791288285;-3.29790791288285;-3.29790791288285;-3.29790791288285;-3.29790791288285;-3.29790791288285;-3.29790791288285;-3.29790791288285;-3.29790791288285;-3.29790791288285;-3.29790791288285;-3.29790791288285;-3.29790791288285;-3.29790791288285;-3.29790791288285;-3.29790791288285;-3.29790791288285;-3.29790791288285;-3.29790791288285;-3.29790791288285;-3.29790791288285;-3.…	MS1 mz matched	205.1226047	46.116	182635.9455	292597.7283	286204.8615	302483.4992	218359.3952	102089.76	306387.0401	187862.9633	434565.5318	149286.6598	152643.8476	232562.9905	283284.3686	323922.4312	124609.0007	62723.00871	265432.2453	179648.4371	111853.728	143483.4897
3084	NA	NA	NA	NA	Unmapped	205.9884786	322.407	4455.031	3970.677913	4163.159913	3888.795294	5970.143739	7021.6485	7111.482263	7060.967417	8442.448	4889.206667	7294.384615	5194.269	7934.563125	5918.594857	7253.868462	4419.13375	8725.7664	8097.838412	7964.46	7732.890529
3105	NA	NA	1,3,11-Tridecatriene-5,7,9-triyne;(3E,5Z)-1,3,5-Tridecatriene-7,9,11-triyne;Fluorene;Diphenylenemethane;2,2'-Methylenebiphenyl;1-Phenyl-5-heptene-1,3-diyne;Benzene, 5-heptene-1,3-diynyl-	-7.52837892831217;-7.52837892831217;-7.82763311049507;-7.82763311049507	MS1 mz matched	206.102754	273.325	43740.2868	40251.68	44780.5314	40975.72971	55863.0496	98211.875	35241.34846	77725.752	52717.875	95235.94	38335.0156	36706.28487	44249.49467	34176.35692	48326.92007	77654.21812	55626.59443	49721.40923	50675.072	54443.27157
3110	NA	NA	N-Desmethyl tapentadol;Luciduline;(+)-Luciduline	13.3315753366336;13.4006042605508	MS1 mz matched	206.1650761	194.896	2062.450174	1991.97625	1747.076923	2113.243053	2956.144304	5322.658125	4494.442118	3523.483364	4735.26615	2194.698211	1679.813217	1840.526286	2315.1102	4791.600667	2074.6481	705.96965	3031.369167	1644.771429	946.5257143	1666.252158
3118	NA	NA	NA	NA	Unmapped	207.0110968	32.9055	68692.09685	69029.97873	85619.89	78666.6309	64066.398	248940.7981	41693.75591	53355.56601	813583.5622	119875.6889	68808.5741	203473.305	28869.13788	28777.70161	48411.36078	46221.29	70621.63877	38794.92035	47497.92595	45405.90345
3128	D-Arabinono-1,4-lactone	0.9172	NA	NA	MS2 forward	207.0500021	73.45	44079.42222	49128.301	45207.15139	47352.18557	46505.65192	54655.69964	39660.03777	44741.732	47711.84616	41377.75638	46225.482	52086.9864	56198.75689	42085.18153	53972.44455	57750.7724	59742.93274	54827.16	60786.92574	42038.37534
3163	NA	NA	NA	NA	Unmapped	208.0274613	177.0265	144111.5186	152359.1242	184393.3902	157704.4597	57824.05343	49142.43144	60827.39825	87912.57732	53073.59807	96330.4712	50644.78571	111725.6735	65460.65891	194580.1711	43140.77735	86670.85914	64611.894	95667.61789	109615.2568	56320.6975
3167	NA	NA	4-Chloro-1H-indole-3-acetic acid;	14.4279836801824;	MS1 mz matched	208.027372	42.825	101034.5383	108422.4965	101259.5365	109199.0281	122012.5613	80822.442	137318.1733	118145.3572	106197.8724	72791.007	97147.83377	64789.99164	111582.4115	112279.7958	115961.6682	105768.4783	132226.1615	97731.8452	182830.1023	108012.0195
3171	NA	NA	Hydroxyphenylacetylglycine;3-Carbamoyl-2-phenylpropionic acid;N-Benzyloxycarbonylglycine;N-CBZ-glycine;p-Hydroxyphenylacetylglycine;4-Hydroxyphenylacetylglycine;3-Carbamoyl-2-phenylpropionic acid	-8.64691399457335;-8.64691399457335;-8.60960602444224;-8.60960602444224;-8.60960602444224	MS1 mz matched	208.0644021	72.103	433359.1032	488962.1399	505905.6304	492483.0516	1218507.215	735638.0483	229431.465	409047.17	429869.9991	516125.6224	334085.0196	165817.5239	907238.6748	1002825.129	639275.11	640628.3728	702885.9679	715838.7651	1132421.62	575125.2572
3213	D-Ribose	0.9964	NA	NA	MS2 forward	209.0670986	72.654	29106.23012	33923.70375	34096.08723	32721.34475	73400.22755	48172.0208	8876.602	30880.21673	27157.021	36951.66138	24871.65845	12637.872	55969.65307	65503.77325	41442.92118	43334.55835	45014.84441	48093.462	66090.1864	40555.57924
3230	3-Hydroxycapric acid	0.9995	NA	NA	MS2 reverse	209.1168216	45.577	35802.80831	42020.48343	33232.9242	42961.35635	39222.54253	21968.77375	77292.80668	43711.18778	51063.372	28231.11055	43871.57876	51747.42931	55579.44228	52725.53115	34811.69898	25544.50077	50628.5025	37934.95897	54985.13349	33381.95085
3235	NA	NA	NA	NA	Unmapped	209.9481199	185.978	61647.51103	99217.98943	90857.89557	96700.14711	76994.56431	227719.3687	182685.6585	155206.6771	146607.2484	272410.6337	293317.4199	239903.6467	93220.52371	54091.4688	179690.2941	313407.9293	110725.9043	54065.71408	138059.3934	156728.682
3242	NA	NA	NA	NA	Unmapped	210.0068854	62.9745	132708.8259	145105.1658	148223.5194	153665.0135	162156.4018	171115.9737	182223.3646	145158.2287	212589.3407	139410.5922	154952.9582	170598.2181	227701.9251	218102.0224	205441.458	185583.2884	243230.0438	263338.9044	243469.5928	203846.202
3243	NA	NA	NA	NA	Unmapped	210.0066906	292.064	6538.639091	5932.495	6997.166	5699.694	9139.573448	6518.304333	11203.59408	8616.4767	11897.237	6524.868923	5150.580136	6352.442318	11300.74967	12122.32658	12602.80764	5034.472941	20657.48892	16189.20692	8464.679773	11834.63574
3249	NA	NA	Nicorandil	-20.37342112	MS1 mz matched	210.0432421	185.3005	14210.4	10868.85	12792.627	11947.80471	9078.052632	10610.58571	12397.71692	8463.344167	13814.395	7264.857143	5308.459	6622.414	27446.055	43837.77575	16753.30286	4110.976833	35518.53563	71802.5	31197.85143	20161.54029
3256	2-keto-D-Gluconic acid	0.9325	NA	NA	MS2 reverse	210.0595948	73.1185	18289.95981	21519.168	21756.69988	21212.18474	46149.44394	29078.98883	5990.204647	25504.71458	18409.21827	22168.72943	15753.45966	8481.439576	34598.34903	40850.7025	26010.63818	25339.80444	27945.78118	29760.7401	41844.59027	25182.672
3257	5-Hydroxyferulate	0.9951	NA	NA	MS2 reverse	210.0582303	107.735	15956.824	20602.40212	19065.08857	17991.87055	52997.06552	23035.45196	3353.6582	23272.35596	12086.97231	39938.63287	15111.09719	1382.845	34812.10671	19471.38598	11599.34584	16837.30015	25090.24955	38235.4016	19323.28845	24103.02976
3263	NA	NA	7-Hydroxylorcaserin;4-(4-chlorophenyl)-4-hydroxypiperidine;N-Hydroxylorcaserin;1-Hydroxylorcaserin;5-Hydroxylorcaserin;Propachlor	-0.849929252995172;-0.849929252995172;-0.849929252995172;-0.849929252995172;-0.849929252995172;-0.888777712732642	MS1 mz matched	210.0762124	49.044	68866.07467	64526.59757	63690.38511	66839.62918	91796.38933	4413.417	136785.8919	81586.96507	5176.5	63922.03553	5999.297556	144591.9206	34197.20949	58793.86752	5754.698089	8200.8	64774.4752	74822.85677	11264.95273	35530.76913
3279	D-Ribulose 5-phosphate	0.8047	NA	NA	MS2 forward	210.999599	272.679	5220.764063	3724.665	4126.320133	5517.965828	4973.195294	4740.754286	3511.611846	5450.484375	4056.192	5565.400929	5291.174	5561.354118	3818.9364	9135.615881	5551.841563	5498.839412	5944.628429	6566.918857	5537.525625	6425.313632
3288	NA	NA	Carglumic acid;Glycyl-Aspartate;Aspartyl-Glycine;L-beta-aspartyl-L-glycine ;N-Carbamyl-L-glutamate;Carglumic acid;L-alpha-Amino-gamma-oxalylaminobutyric acid	0.150479610600338;0.150479610600338;0.150479610600338;0.150479610600338;0;0	MS1 mz matched	211.0326894	395.038	10640.58333	9489.703333	9118.606235	11048.01926	13926.02856	15094.5	13481.88153	15211.20441	14103.48274	12946.7625	14858.32377	12672.5302	13639.27209	11175.71306	10693.27368	13437.32167	13186.83863	13060.05131	11890.96111	13097.01594
3301	NA	NA	3,3'-Dimethylbenzidine;3,3'-Dimethyl-4,4'-diaminobiphenyl;o-Tolidine	6.435636797	MS1 mz matched	211.1326652	108.854	79239.30735	80229.09152	107427.6977	75973.85045	110097.5333	29099.44375	128357.5341	86883.82006	100097.6013	48190.03933	106566.2964	99919.9937	195498.7751	134611.786	96185.09492	100346.9233	126255.5788	130647.1988	117488.3361	76422.14815
3314	NA	NA	m-Chlorohippuric acid;Omethoate	14.7615752706772;-0.397610581052039	MS1 mz matched	212.0224153	248.5985	18817.85053	18000.03167	20841.88095	20333.71882	22820.5005	30055.10083	31601.59167	15930.17861	25005.4558	26979.9775	24644.19394	25163.03915	24237.49289	20735.67033	23895.43624	15543.24218	26167.84806	46850.18728	31994.45018	24710.90256
3320	NA	NA	Mesalazine;3-Aminosalicylic acid;3-Hydroxyanthranilic acid;Aminosalicylic Acid;2-Nitro-p-cresol;6-Methoxy-pyridine-3-carboxylic acid;3-Hydroxyanthranilate;3-Hydroxyanthranilic acid;3-Hydroxy-2-methylpyridine-5-carboxylate;4-Aminosalicylate;4-Aminosalicylic acid;(5R)-Carbapen-2-em-3-carboxylate;1-Carbapen-2-em-3-carboxylic acid;(5R)-Carbapenem-3-carboxylic acid;(5R)-Carbapenem-3-carboxylate;(5R)-7…	15.7269943695346;15.7269943695346;15.7269943695346;15.7269943695346;15.7269943695346;15.7269943695346;15.6819081745501;15.6819081745501;15.6819081745501;15.6819081745501;15.6819081745501;15.6819081745501;15.6819081745501;15.6819081745501;15.6819081745501;15.6819081745501	MS1 mz matched	212.0584907	113.033	50278.36873	61853.18573	63596.46014	59627.55905	29281.96077	80527.35189	70876.60858	105634.3066	99827.27795	72682.10037	41072.156	58364.77091	66422.58668	66253.67579	76108.08474	102664.8548	64171.18421	69182.29979	46793.59885	54964.105
3324	Perseitol	0.7469	NA	NA	MS2 reverse	212.0894149	244.0725	13709.90286	12302.85829	12558.74967	13065.84967	10328.1315	13599.89583	16282.86442	17124.01629	14755.68733	13591.13333	11292.77314	14448.79665	11367.261	19910.77366	16402.69648	8862.996042	30406.12265	17193.9768	9034.231	14112.84206
3330	NA	NA	Disodium malate;Disodium DL-malate	3.37106302	MS1 mz matched	212.9560478	312.6705	60874.04512	58701.71016	58984.5604	58721.65776	66059.29927	76244.37112	77357.9136	72070.082	73791.11574	72045.804	72797.69735	70088.86125	69366.61615	68105.24888	75587.26953	70497.10485	74168.336	74258.91583	70762.64956	74641.83272
3337	m-Chlorohippuric acid	0.659	NA	NA	MS2 forward	213.0158221	108.494	40842.6745	77868.32598	63258.72823	48727.641	29872.976	99211.72576	30629.896	28427.42857	187312.9528	28460.068	25129.11374	85362.09889	33491.52618	58244.32842	34513.26084	20546.302	46138.27255	26288.07316	40082.951	85532.94615
3343	Serotonin	0.6647	NA	NA	MS2 reverse	213.0481315	352.4495	10698.47526	10891.85865	11225.58621	11046.12932	18592.30232	24566.4363	20452.91429	21881.895	20035.20091	21199.45788	15896.95485	20801.97364	17636.21778	13835.10025	21201	14466.93468	25414.49183	19220.46788	20833.13289	20426.357
3363	Tridecanoic acid (Tridecylic acid)	0.9487	NA	NA	MS2 forward	213.1851138	45.189	310669.6276	365388.4171	389589.243	367144.456	223434.183	113516.2465	278012.7255	186644.9591	201754.1392	178817.4789	194485.9159	395405.7836	222123.3879	468057.6176	295581.84	89710.77867	297965.1431	370154.5096	122099.1471	212964.5815
3369	NA	NA	NA	NA	Unmapped	213.9789392	25.7825	85189.72	101540.6145	109454.99	100207.1324	48712.84667	31451.81	53678.035	46424.23714	49987.855	129561.0861	17164.56257	72831.51333	31657.2404	114023.1726	70149.114	23758.066	83438.14368	146039.433	212260.0333	35668.19111
3379	Nname,Clofibric Acid	0.7604	NA	NA	MS2 reverse	214.0364401	112.855	24518.26206	26836.72647	29691.4389	22534.05292	18961.35631	40725.11939	15568.20733	19716.10465	36337.60255	17180.35128	14885.6862	171280.9484	32422.4766	15079.30247	35736.91868	23198.62277	59181.58653	44430.93555	16982.75252	32111.16707
3380	sn-Glycerol 3-phosphoethanolamine	0.951	NA	NA	MS2 forward	214.0479974	371.593	254426.0662	261171.0646	276064.3518	254097.2816	404224.6773	333740.6585	414911.9053	315140.2641	431192.7921	294973.6703	261202.26	420723.7473	355046.6433	431685.8428	319608.8312	266556.2656	489996.5054	458821.8763	369618.6723	328573.9147
3382	NA	NA	5-Acetyl-2,4-dimethylthiazole;	-9.57556346560947;	MS1 mz matched	214.0533601	35.343	44837.29412	51019.13268	52584.07695	53794.61407	154105.5733	25382.17767	67783.7	29360.32875	35481.11233	21257.02857	58998.81319	63139.00058	55365.95163	49473.17	90203.51694	56166.76154	48154.64889	54603.414	89018.92885	42163.20356
3383	NA	NA	NA	NA	Unmapped	214.0646824	268.0125	103204.9106	89072.51168	93949.30584	78583.93182	71471.04514	184048.018	179015.7667	132416.0039	169603.5165	68474.442	206453.802	125465.6561	257821.2095	102231.8995	54392.46489	39105.83386	158063.6345	51184.19077	39323.16688	128653.0856
3386	NA	NA	Kinetin;Succinylproline;Succinyl-L-proline	-17.2488736982257;-11.1586697749501	MS1 mz matched	214.071046	73.418	69790.76396	70714.53922	68341.14146	63555.646	61405.62954	48304.11235	38932.93572	53132.95662	124732.402	55646.99296	75101.13569	273940.4023	74333.37531	38679.00133	79973.9026	31162.58123	221874.378	143954.3088	28788.88748	38556.94332
3426	NA	NA	Propane-1,2-diol 1-phosphate	-1.922161432	MS1 mz matched	215.0812847	47.7405	18390.14127	17866.11353	23409.13	17545.993	22252.2278	18552.00857	31115.18789	26963.6346	25333.0721	23989.14962	17494.6655	24474.6294	15924.42091	20997.29333	19464.43745	1684.41	30794.874	19083.879	25660.9375	27538.89317
3436	3-Hydroxydodecanoic acid	0.9911	NA	NA	MS2 reverse	215.1643323	45.8955	11212.29214	19899.56097	15051.36196	17547.72127	20643.8393	31440.226	38125.70773	34926.25113	36191.01094	29737.17171	27653.8338	20908.51481	24443.21486	13812.412	21166.91067	26371.74171	29845.78931	36609.4365	26836.21053	22483.05026
3450	NA	NA	NA	NA	Unmapped	216.0324312	41.976	61222.50613	74094.72	60121.42935	60064.8995	93086.37624	125919.8086	160804.7445	67065.19516	100299.0436	78818.26224	86135.02878	74928.49665	68072.93329	56612.19646	72182.92821	54452.77655	68944.05471	71313.696	79069.80364	61438.93263
3459	Glucosaminic acid	0.8161	NA	NA	MS2 forward	216.0502274	331.222	9729.121133	8273.664	11507.30037	11400.54557	11641.95919	10903.19203	11917.17243	14183.86697	10973.60553	11131.73868	9259.725161	10348.77563	10822.33233	10816.33812	11373.64256	8026.298865	15462.9464	739.86	12129.66386	12005.68676
3474	NA	NA	Propionylcarnitine;O-Propanoylcarnitine;O-Propionylcarnitine	12.5873084134454;12.624613482777	MS1 mz matched	216.1341412	415.9965	4620.308167	4667.562882	5011.76	5338.272722	6228.575136	4973.454684	7201.633526	9490.6432	7561.1431	10226.03658	5226.203182	6874.575778	6057.727222	5719.384615	8258.852	4297.908333	8077.618824	6381.188	7509.813	7037.834632
3480	NA	NA	NA	NA	Unmapped	216.9082409	400.4625	56204.74148	49437.21753	53766.62605	53540.461	57196.60333	69298.659	63326.33536	72479.94128	55737.05428	64976.6705	67726.38112	75551.321	55335.91091	56883.5775	61983.339	71039.44588	64291.94	56857.2352	75159.81614	63884.48889
3494	NA	NA	5-Chloro-3-methylcatechol	-3.164286596	MS1 mz matched	217.0286756	287.893	47243.48008	58221.03672	61781.81912	66876.52892	71276.37283	46915.44764	59725.35469	72870.24184	71382.09996	76333.9381	53119.11824	79782.69824	64594.00579	96598.52936	50488.092	44364.89272	100068.3563	58520.50957	87208.5825	46077.5966
3506	5-L-Glutamyl-L-alanine	0.9719	NA	NA	MS2 reverse	217.0819808	410.052	2257.142596	2237.623034	2218.641476	2335.416016	1870.069571	2585.526316	2892.327	2074.877351	2011.51787	1600.1375	1976.403279	2410.521857	2085.537492	3190.265579	2191.018099	1611.212172	2527.413834	2433.385845	2186.717965	2293.950762
3536	NA	NA	L-Oxalylalbizziine;4-Amino-2-methyl-5-(phosphooxymethyl)pyrimidine;(4-Amino-2-methylpyrimidin-5-yl)methyl phosphate;4-Amino-5-hydroxymethyl-2-methylpyrimidine phosphate	-19.9106013360583;17.6843685358301	MS1 mz matched	218.0447736	256.504	24030.19391	25312.38545	25645.66145	23550.60871	12630.55867	35015.62778	12574.94394	39147.79909	24373.75267	85761.8255	36504.72663	81922.93976	61308.0741	18253.12189	26327.2896	38888.4855	23405.8482	13909.59044	19830.24346	49794.35459
3537	NA	NA	NA	NA	Unmapped	218.0452934	121.567	735839.4145	760950.098	783420.3378	747111.8283	581372.4777	642688.6737	566409.2346	591907.2573	439292.7201	598748.6625	644342.8811	451861.3048	1300217.723	467534.0171	1861103.217	1277966.426	596930.0363	560325.675	1228384.806	1162769.775
3541	NA	NA	Oxamyl	-7.011984418	MS1 mz matched	218.0662639	374.7595	195524.4073	178610.1756	222113.4087	201125.4321	332845.8222	309284.6934	302345.2375	455559.8748	333949.1258	494766.2276	269618.5496	419115.5544	270192.8062	210156.1885	330469.2722	160595.4558	487660.5753	481691.0908	456701.5199	423894.3738
3549	Pantothenate	0.88	NA	NA	MS2 forward	218.1028694	254.547	148738.9413	132358.8048	151013.1161	146878.4394	266636.9304	211543.9055	255566.6499	180096.1145	230524.5295	153708.6114	117391.5064	232988.9532	147239.1886	178536.3483	208501.5278	136940.538	356059.6	247964.0922	159579.5096	189327.7333
3572	NA	NA	NA	NA	Unmapped	218.9876233	349.0505	15658.448	19201.14167	19890.09	17924.49818	26030.64654	35431.40308	30056.67	30250.83643	27572.2898	35267.43462	25622.11557	21263.42684	30085.66126	18340.17776	36643.49769	32019.42253	22563.07438	19968	32730.8854	36628.35248
3582	Oxoadipic acid	0.8859	NA	NA	MS2 reverse	219.0480786	121.572	82855.00188	85576.78888	101207.4396	88758.18722	71770.06562	78838.07368	68700.10272	67274.89595	54303.23822	67298.59	76201.162	60007.00364	138972.1164	57322.53758	206329.1559	147370.6274	72870.8565	64543.47292	131410.3858	130690.6613
3590	3,4,5-Trimethoxycinnamic acid	0.9945	NA	NA	MS2 reverse	219.0692707	374.8045	18207.50878	16115.54277	20678.42662	18417.5775	30500.14043	29200.54937	28275.79863	43746.24469	28472.81853	42545.22326	23999.77859	38991.87073	24797.57573	20030.25984	29131.16	15282.05276	41971.23553	41425.13139	41718.93371	36628.8
3610	NA	NA	NA	NA	Unmapped	219.8440102	188.614	27498.61568	26938.59714	28168.77287	25529.1816	30589.933	38421.54657	38016.15	37800.4441	30813.10533	36828.73179	38746.81464	39536.65429	30341.53431	24706.998	34866.90122	37728.38655	34240.47426	32126.86277	37020.49142	35869.67163
3618	NA	NA	Phosphoramide mustard;Isophosphamide mustard;Quinmerac	15.9097284433007;15.9097284433007;5.05102604043885	MS1 mz matched	220.0255164	116.586	949839.1407	998485.8467	1051040.743	1005197.626	1347789.257	1064390.195	836004.0471	523425.6888	1169704.402	1129623.734	863827.0357	1005976.773	1499288.991	818090.1037	2096851.013	853622.1811	1360148.859	871410.4447	492598.8035	1170646.733
3631	N-Acetyl-D-glucosamine	0.9938	NA	NA	MS2 forward	220.0819145	243.4425	112302.2684	104434.366	112691.95	117713.979	112569.2645	110623.5587	193892.0991	169724.4145	177957.2924	117568.561	87101.69114	115863.8747	115510.8203	284103.1803	146617.7778	76054.79827	210500.1225	173905.5306	179071.8011	126292.7318
3653	NA	NA	NA	NA	Unmapped	220.5953137	20.486	7572.74775	6860.198625	7753.59	7377.857143	986.38	1209.272857	1081.08	272.0265245	1977.8225	700.632	815.9771429	1289.25	10359.23333	5167.774429	13361.71111	661.5493249	13585.005	10905.55714	5943.6	12379.28
3666	NA	NA	Octafluorocyclobutane;2-(4-Chlorophenoxy)propionic acid;2-(p-Chlorophenoxy)propionic acid;CPP;MCPA;(2-Methyl-4-chlorophenoxy)acetic acid	-24.9962505623929;4.99940007201523;4.99940007201523	MS1 mz matched	221.0034725	361.3355	11343.57	10403.8878	11308.15761	10041.59727	13348.18154	13618.42553	12255.3876	12632.8898	13690.58333	15602.95286	13298.02091	15097.83694	11576.14923	9908.245455	13723.22886	13747.859	12538.34733	12123.98455	16368.96	14286.0862
3667	NA	NA	2,4'-Dichlorobiphenyl;PCB 8;4,4'-Dichlorobiphenyl;PCB 15;2,5-Dichlorobiphenyl;PCB 9;2,6-Dichlorobiphenyl;PCB 10;3,5-Dichlorobiphenyl;PCB 14	-0.934683421671616;-0.934683421671616;-0.934683421671616;-0.934683421671616;-0.934683421671616	MS1 mz matched	221.0000925	22.482	6376.85	5793.284077	7845.945	8550.255	17801.43986	61701.17786	3467.91075	52296.318	13322.08738	66488.81808	3331.224167	3308.2295	26515.36357	476.255	4800.64	4261.237143	2647.216	3617.081344	2150.345827	2828.187624
3672	NA	NA	Threoninyl-Cysteine;Allocystathionine;Cysteinyl-Threonine;L-Cystathionine;Acetamiprid	-6.42867806156156;-6.42867806156156;-6.42867806156156;-6.42867806156156;-5.403769669773	MS1 mz matched	221.0593375	268.2965	12499.93425	10695.78125	12076.51667	16717.1499	16440.67333	13305.18075	19139.82	14034.71111	15939.2146	16368.71089	7837.091429	12078.76857	9843.582857	20072.44128	14269.81225	5934.181	15283.95	23318.89	17850.37918	14288.71186
3690	Dexpanthenol	0.6525	NA	NA	MS2 reverse	221.1535013	45.162	70185.68571	81627.55529	92303.466	84958.7586	84193.472	49155.237	92140.65494	60925.77319	93721.71967	65881.95832	54262.35781	92027.5299	78142.03806	91271.672	109617.1015	53220.26114	64822.68006	56133.625	83023.853	84146.62159
3722	NA	NA	Mepanipyrim	-17.48009622	MS1 mz matched	222.0971294	332.993	5406.938727	4794.38795	5543.012786	5206.846905	8846.794048	11275.44075	6719.406381	11787.66584	7608.6325	11719.89333	5809.53985	4555.35375	5538.773565	4977.836429	4151.740778	7220.69328	5227.888389	5318.674105	6026.73697	4073.111833
3743	NA	NA	Cysteinyl-Cysteine;	-8.63102800575479;	MS1 mz matched	223.0196045	344.067	4095607.981	3964635.364	4284838.11	4399453.124	4952878.02	6411269.071	5343989.42	6574318.471	4961634.722	6580601.301	5842854.388	6631361.967	5003455.8	4189511.136	5763863.313	6621101.246	5482571.088	4981486.118	6284837.977	5510309.416
3750	4'-Hydroxychalcone	0.9372	NA	NA	MS2 reverse	223.0746132	188.309	15657.43075	11972.05895	12339.00259	12572.88668	12166.27573	11554.056	16115.37128	13883.025	15395.82543	16803.16648	11009.48123	15477.82281	13787.66455	17107.40444	13398.96944	10967.15795	20498.05133	20085.20083	12241.2889	13544.7705
3752	D-Quinovose	0.9979	NA	NA	MS2 reverse	223.0805901	27.0425	12863.48769	7077.345706	15669.86311	14458.94716	14955.15505	24572.10411	11883.87752	9912.126471	13968.31822	16861.20213	6697.887731	3761.426667	15979.53428	8490.167104	12062.90014	8284.102974	10656.59219	8556.639	3694.26	9188.241512
3776	NA	NA	Glutarylglycine;N-Acetylglutamic acid;N-Acetyl-L-glutamate;N-Acetyl-L-glutamic acid;L-2-Amino-6-oxoheptanedioate;L-2-Amino-6-oxopimelate;AminoDHQ;5-Deoxy-5-amino-3-dehydroquinic acid	-14.3999068885592;-14.3999068885592;-14.2809010931467;-14.2809010931467;-14.2809010931467	MS1 mz matched	224.0223326	204.527	77431.2995	80048.189	81517.74982	91434.15168	100021.8527	83696.68738	88521.86921	89594.19017	81871.1233	65191.58053	72235.65913	65501.71917	106840.7969	103529.5579	102655.6136	80950.636	90022.38211	77971.3326	119857.69	78401.2827
3777	NA	NA	NA	NA	Unmapped	224.0229741	139.174	992823.6113	633549.2186	925292.2417	577497.3619	1016987.438	430580.5503	693328.5146	530502.1772	862188.7744	405305.874	500279.4675	728269.0704	691427.2193	710253.202	625797.5	602335.2295	488625.4025	806984.0566	1345761.943	858323.7959
3778	NA	NA	Methyl 1-(methylsulfinyl)propyl disulfide;6-Thiourate;6-Thiouric acid	-5.58191271294856;-8.15193024133177	MS1 mz matched	224.0223114	116.563	239367.374	275418.3887	255293.6864	252532.5037	208252.2628	158014.202	198282.3342	191413.8996	174151.5692	135418.8875	168091.315	141425.261	264032.9795	226236.3328	221751.7356	269553.9504	161030.4765	175722.8791	282580.5558	194261.5891
3799	NA	NA	Aminopyrrolnitrin	-0.825197505	MS1 mz matched	225.0063135	107.0795	179550.9915	204238.6505	186254.2257	196809.4913	123251.9245	180254.9297	149053.4706	143153.75	180998.4142	215774.592	69899.14538	112578.9724	411469.5193	317090.7573	432203.1046	34978.66489	470973.4991	598182.332	300133.851	439260.4503
3804	NA	NA	NA	NA	Unmapped	225.0270837	318.98	8231.429111	8289.511579	7280.9595	7738.155476	21655.8545	20072.91667	8629.597667	7293.618167	12302.21862	13724.55333	13341.67789	10553.39899	12666.94947	6960.180063	8803.578235	6658.019947	13755.34012	13011.22959	5789.660716	8941.062429
3813	NA	NA	6-Methylmercaptopurine;4-Hydroxy-3-nitrosobenzamide	22.1831644099263;-16.8636298481893	MS1 mz matched	225.0539144	247.722	8789.998389	9974.08506	10101.2725	11099.22581	15991.78	10890.4812	17104.716	13054.2365	14076.66121	10023.17123	6742.61415	8548.03281	10748.1525	18827.31837	10782.1055	5219.832261	24470.2065	26693.21636	11202.507	11845.71
3818	NA	NA	N-Acetyl-L-glutamate 5-semialdehyde;Tris(1-aziridinyl)phosphine oxide;TEPA;APO	12.6666383611391;-4.62235904403915	MS1 mz matched	225.0603894	350.305	24062.17485	24376.49493	31670.793	29374.4165	40477.31475	55777.07252	54439.96413	29357.19839	36824.21086	27164.73067	13516.52738	26545.4371	46943.27575	80583.333	29993.0256	14588.09132	61226.22368	76703.31947	62273.24257	57707.87468
3826	Creatinine	0.8905	NA	NA	MS2 reverse	225.1121903	138.464	15153.44932	14689.04842	13154.01435	12224.62905	91273.27188	9517.933594	23607.41839	20018.45825	33009.925	15026.08229	12353.05333	19055.98379	47226.97543	53741.23179	8677.310813	7754.913768	27806.31161	14392.06994	22228.21055	12434.99612
3834	Myristoleic acid	0.9646	NA	NA	MS2 forward	225.1852497	44.8925	795082.3876	920585.0914	944541.7661	1048314.385	587028.5408	365137.3982	825375.765	580778.278	812819.7408	526315.1285	558677.0414	1280789.984	698700.6632	1296714.274	952817.2913	313664.0297	777996.6216	793720.4369	395747.8086	843542.251
3836	NA	NA	3-Nitrotyrosine;Chorismate;Chorismic acid;(3R,4R)-3-[(1-Carboxyethenyl)oxy]-4-hydroxycyclohexa-1,5-diene-1-carboxylate;Prephete;Prephenic acid;Isochorismate;Isochorismic acid	-5.51183295535954;9.0780554489556;9.0780554489556;9.0780554489556	MS1 mz matched	225.1848533	159.832	4026.8828	3054.402545	2772.195	3200.21475	2644.992	3794.552619	2247.823	1533.206335	3293.905682	4318.603733	3615.248	1777.652331	3757.140588	3165.36	3108.854571	4406.264739	3097.995231	4260.197357	1907.41	3446.123087
3849	NA	NA	L-Glutamic acid 5-phosphate;Trinitrotoluene;2,4,6-Trinitrotoluene	-19.7701088818933;-12.3338346156455	MS1 mz matched	226.0110649	228.0995	8884.834	5619.086308	8021.990813	7295.26313	5766.541875	10705.73855	5537.631429	9581.761588	4294.102313	8492.952	9456.586174	5923.869545	10294.15077	3810.593083	10675.09125	13525.23529	5721.2826	4509.5394	7836.839857	10073.1554
3851	NA	NA	L-Glutamic acid 5-phosphate;L-Glutamyl 5-phosphate;L-Glutamate 5-phosphate;alpha-D-Glutamyl phosphate;L-Glutamyl 1-phosphate;alpha-L-Glutamyl phosphate	4.47494621740909;4.42296807110033;4.42296807110033;4.42296807110033	MS1 mz matched	226.0205041	88.048	361696.0696	360562.697	384137.0893	379637.4875	667983.733	336727.3929	213281.3867	254427.3198	541993.0179	382127.5686	175297.3067	77552.17622	723636.7241	932108.234	425206.6114	485344.7877	525963.4612	490632.9292	690824.343	276812.3765
3861	NA	NA	L-Arogete;L-Arogenic acid;Pretyrosine	-21.80338683	MS1 mz matched	226.0744489	223.649	8702.34	8127.874286	7199.15	7906.022857	2554.776	5309.7	5840.841571	5908.285714	9870.303529	18219.936	6745.388889	15695.70158	8546.880889	6357.5577	36356.89457	5722.78272	25761.75444	13858.1275	7408.633077	6744.257143
3863	Deoxycytidine	0.9649	NA	NA	MS2 forward	226.0823612	255.321	10056.90888	8198.801056	8625.568154	10713.23815	9304.412994	8594.181204	9957.123195	10615.2163	6773.835046	7796.218761	10829.57744	9808.158904	7114.510046	10618.67051	6242.480569	11188.16923	1069.777444	10759.89551	7559.083856	6380.152151
3881	Phosphoenolpyruvate	0.8837	NA	NA	MS2 forward	226.9951745	419.206	12128.37166	15449.4032	9774.766599	9872.70105	11518.95562	11423.58033	12301.28889	12227.86646	12229.39336	19128.64	12125.3665	12687.31743	11063.64579	10513.36543	12895.30058	13961.87931	21018.34062	23325.94473	12965.08578	11401.31084
3895	NA	NA	Metoxuron;Dosanex	-2.630810474	MS1 mz matched	227.0550488	28.669	81864.27827	83999.61189	93926.03224	91371.22676	111245.9357	121504.2179	122235.3651	123243.3095	143260.263	131148.5813	128090.6538	127203.2605	103764.0613	100131.1804	121720.3167	130758.551	113031.0145	107155.1412	107832.8732	82852.99333
3898	2'-Deoxyuridine	0.9026	NA	NA	MS2 forward	227.0669025	112.51	304997.7469	327032.6855	351990.5148	348681.377	350965.224	79024.86263	129856.6894	329135.3735	136643.4024	97853.79063	62348.56682	91169.89357	251043.89	732067.3918	319579.022	48972.39455	452374.2966	114181.4809	729455.397	286532.3255
3911	NA	NA	Metyrapol;Deoxyguanidinoproclavaminic acid;Deoxyguanidinoproclavamite;Deoxyamidinoproclavamite	-14.3039208009456;3.50689235856105	MS1 mz matched	227.1138487	371.399	16484.5269	20005.01148	24475.77091	14880.21496	30710.04136	18339.80921	33660.836	21651.90677	24039.95929	22608.15237	10949.28783	22666.56	30591.53	30742.85084	21728.42491	8016.050842	39695.546	44290.28458	25659.0985	53907.66404
3942	NA	NA	cis-2-Methylaconitate;(Z)-But-1-ene-1,2,4-tricarboxylate;(Z)-But-1-ene-1,2,4-tricarboxylate;Homo-cis-aconitate;cis-Homoaconitate;(Z)-1,2,4-But-1-enetricarboxylic acid;(Z)-But-2-ene-1,2,3-tricarboxylate;cis-2-Methylaconitate;(E)-3-(Methoxycarbonyl)pent-2-enedioate;(E)-2-(Methoxycarbonylmethyl)butenedioate;trans-Homoaconitate;(E)-1,2,4-But-1-enetricarboxylic acid;2-Methyl-trans-aconitate	-0.468005226729032;-0.468005226729032;-0.53182408750059;-0.53182408750059;-0.53182408750059;-0.53182408750059;-0.53182408750059;-0.53182408750059	MS1 mz matched	228.0505317	418.925	12256.08577	10932.076	10656.71829	8911.2	11713	10157.35114	15168.4569	13549.70743	13954.62395	10901.00222	9273.982467	13558.4575	8881.117332	9445.512751	9235.0866	6666.617844	8570.419522	5903.52	7380.980576	7388.227826
3969	Dihydroxyacetone phosphate	0.9994	NA	NA	MS2 forward	229.0109824	414.961	32673.93279	32565.13972	39674.25173	30548.30907	101480.3424	103802.9749	132265.203	101208.559	109438.3981	98383.04037	65921.7482	76793.65159	105598.8675	80592.54624	113132.9858	74524.0811	125051.1651	117275.4292	133474.8597	102887.4126
3976	NA	NA	Aspartyl-Aspartate;L-beta-aspartyl-L-aspartic acid ;Dapsone;4,4'-Sulfonylbisbenzemine;Diaphenylsulfone	-1.81686653909581;-1.81686653909581;8.46562894174578	MS1 mz matched	229.0456066	436.9775	16578.082	13139.69065	16359.32813	13287.73817	32025.37537	26518.9686	46704.94671	38035.06	42052.8373	27756.13093	21886.98338	27101.64561	31533.9973	45191.13085	22746.61167	18295.22217	65865.71735	58163.42805	36483.33313	43133.2685
3984	NA	NA	Lactyltrimethylammonium betaine;Chalcone;Benzylideneacetophenone;1,3-Diphenyl-2-propen-1-one;1-Methoxyphenthrene;Chalcone	13.4558973353848;5.76676880260453;5.76676880260453;5.76676880260453	MS1 mz matched	229.0704591	22.5645	4806.692308	5355.412154	6186.75	6381.111875	8808.3822	16658.5552	18873.216	31799.47313	10283.08425	8701.792615	10551.3744	10388.212	8871.932053	6621.723	9474.636	8151.858053	6383.207385	4974.280769	9966.373611	4714.269
3996	NA	NA	Ibudilast;Camoensine	17.7577388801418;17.815095816946	MS1 mz matched	229.1432721	273.2945	5043.372	4860.368	5283.766733	5924.339235	6106.645833	3841.013846	4629.210923	5907.086667	5407.575447	4231.436667	3824.942143	6057.493457	5745.033429	6604.135841	5058.876083	3288.1046	6188.854435	4010.298462	6827.044	4670.105
4001	NA	NA	NA	NA	Unmapped	229.1797356	78.9445	92901.83274	97281.42888	87509.38812	83833.51142	70916.85776	34271.93065	33037.29947	72671.50719	71837.05811	76920.71876	42388.95758	77786.1539	41417.83579	84632.55456	44614.0845	38489.68006	71678.67529	52511.52329	60435.77244	49893.025
4019	NA	NA	NA	NA	Unmapped	230.0381878	350.468	134808.6019	133794.1337	114637.2356	127310.042	96486.19695	139522.3311	117597.9	157384.7853	141212.7341	166851.2097	147740.2081	151249.285	116041.8862	116501.6	159040.2123	162856.3691	125113.4614	116994.9649	137330.7366	128654.2197
4023	2-Deoxyribose 5-phosphate	0.7571	NA	NA	MS2 reverse	230.048047	39.523	54534.12496	63412.09861	58310.20813	52939.57333	95202.97595	64949.62304	52597.377	41367.261	58266.84556	47868.32213	47856.06635	47815.09691	65179.41267	63659.57091	66206.83889	61192.96532	69287.33172	71190.24522	115904.7891	43732.08191
4062	Sedoheptulose	0.9474	NA	NA	MS2 reverse	231.0474778	27.887	34106.17894	28520.70775	28841.71345	26139.42133	13465.482	20639.02567	16610.39719	28770.4725	14706.04725	16753.53267	14236.90255	13988.64489	58192.51867	51684.28623	43092.2695	20474.3562	46619.09781	50372.24446	38542.26933	39813.96692
4064	NA	NA	Hexahydro-2',3alpha-dimethylspiro[1,3-dithiolo[4,5-b]furan-2,3'(2'H)-furan];Hexahydro-2',4-dimethylspiro[1,3-dithiolo[4,5-c]furan-2,3'(2'H)-furan];	-1.62975674784743;-1.62975674784743;	MS1 mz matched	231.0587929	353.417	6456.248167	6614.785227	7083.284727	7222.845111	14337.85479	6656.07965	15758.78356	7513.548421	7162.863349	8177.783333	4550.904	6290.657778	10385.24138	11103.1585	16443.99288	3608.00132	21442.51493	19610.8638	15016.60373	15780.323
4072	NA	NA	NA	NA	Unmapped	231.133666	220.648	2949.618467	2447.451333	3420.08475	3571.298824	2674.429091	1731.066589	6914.785216	3950.466231	5302.046	3083.851276	1071.36	2404.283333	2366.480786	6491.761667	2395.741263	1105.312767	14987.38938	7878.548857	2369.081524	3181.825
4095	NA	NA	NA	NA	Unmapped	232.0281568	73.847	888383.5948	952668.3258	998501.9678	961852.2595	1061326.453	1570137.257	1476173.36	950809.1205	1328831.307	1156526.851	1257385.848	1188983.614	1755089.576	975708.9853	1462401.229	617601.4579	2164966.102	1813845.201	1566653.236	2075880.321
4120	NA	NA	NA	NA	Unmapped	232.9236172	15.635	79774.275	113094.64	162962.5109	94802.21895	100089.7442	75139.57543	43615.34376	75178.07941	71495.31364	49941.925	107482.5741	97468.0042	165492.8741	90481.7038	125819.9465	103068.7313	81128.59263	100165.8784	55869.43709	92530.66361
4123	NA	NA	NA	NA	Unmapped	232.9234798	107.691	25787.84632	26495.5405	25585.93929	21418.71905	15753.6225	17991.79706	15102.5223	19351.75862	24413.92814	31845.4875	40726.77124	30565.00614	23399.31	11124.32135	24902.47317	49419.25577	13249.38608	13868.354	17458.26627	23385.67594
4126	NA	NA	NA	NA	Unmapped	232.9417012	21.2945	36377.97506	36463.18612	37109.92471	31200.73688	42173.635	45859.11883	52937.69433	46300.62941	39910.80533	36689.9222	67567.95556	49190.00089	60986.08421	37311.34288	45466.08	55510.51333	37997.24706	34062.82894	56420.35206	49980.52889
4134	NA	NA	2'-Hydroxybiphenyl-2-sulfite;2-(2-Hydroxyphenyl)benzenesulfite	-0.427286334	MS1 mz matched	233.0292116	420.181	4720.187938	3665.9	4430.61075	2438.1	29708.2955	11287.43325	28875.99733	9597.231875	14905.42637	14881.59573	8006.415625	5815.517667	37093.4676	41107.5555	33734.55088	14196.49371	40951.68733	71128.49589	192907.8381	34933.69688
4138	Pinosylvin	0.7909	NA	NA	MS2 reverse	233.0584353	70.479	97969.86071	116568.9692	124321.9276	124316.1603	139978.1618	213635.575	249914.1727	303272.0271	304296.6888	281007.7181	90047.80954	270062.948	172823.2982	46105.24087	57650.51732	109315.7354	44580.70865	136291.4118	35441.05575	123687.6098
4141	Acetylglycine	0.9888	NA	NA	MS2 reverse	233.0767683	303.721	6104.02	4758.354211	5285.7875	5547.68445	9488.83705	5338.86925	6092.931429	5762.993176	6017.085529	5823.1125	2982.127125	4957.012579	6105.7795	7856.844	6344.817778	4032.43505	9334.397118	6598.46	4849.382222	5861.887176
4145	NA	NA	S-4-Hydroxymephenytoin;4'-hydroxymephenytoin;5-Methoxytryptophan;Geranyl phosphate	6.7406963630285;6.7406963630285;6.7406963630285;-0.340449743999656	MS1 mz matched	233.1020203	23.99	7479.289933	7631.147	9375.231765	9129.096875	3050.241857	16218.59652	4738.822244	4084.975	5504.790895	12842.1468	3298.916666	4111.880476	5203.979368	3346.230563	4255.17073	7398.628284	4242.483333	6204.455143	3910.2354	1715.681
4153	NA	NA	Bronopol	-15.07931721	MS1 mz matched	233.9059293	182.1785	864.96	1476.002571	1184.731429	1365.650375	1320.831	3518.093636	4689.544444	2355.2625	3578.486154	4794.921	4528.657	4779.8205	1541.07275	815.0304	3317.76	1890.40575	3050.611	1275.9825	2710.692	3311.4837
4162	Indoxyl sulfate	0.8235	NA	NA	MS2 reverse	233.9829849	326.1195	20374.50039	23126.94434	20578.42278	20250.55214	29172.74823	25840.95537	28301.406	23886.743	25413.96927	27833.55253	26390.715	24809.877	31161.716	23647.06947	31437.85195	23385.14891	28102.75421	24455.833	30977.06232	28534.61589
4167	NA	NA	NA	NA	Unmapped	234.0409395	60.3285	275469.6291	244352.1933	246647.1165	212190.0417	315272.926	267846.6041	613279.9616	279440.1127	190142.388	355625.987	148358.3627	256213.0121	402541.2267	229341.874	604400.7228	633715.0745	298049.4978	152810.5854	541958.6625	335929.4444
4177	NA	NA	1,4-Bis(chloromethoxymethyl)benzene	-13.18548015	MS1 mz matched	234.097119	291.181	4420.000455	3125.745286	4180.150034	3776.636889	6617.86488	8887.354105	13740.07765	17484.79971	7108.616421	11880.4865	5801.126143	8106.208258	5101.673478	4720.6265	2939.787955	3593.038286	6792.740038	4327.917333	6339.947545	2590.769588
4179	NA	NA	1,4-Bis(chloromethoxymethyl)benzene	-8.932099456	MS1 mz matched	234.0971865	155.358	18726.4885	20253.22787	21209.54609	20176.10283	13204.22872	24944.731	33698.65368	34571.97641	33660.63308	31712.60258	22947.00626	15181.59657	34142.43788	21744.85489	25003.9575	15029.84583	34998.188	30118.73226	34481.03909	22102.94432
4183	NA	NA	Aminosalicylate sodium anhydrous;Sodium p-aminosalicylate	15.98929174	MS1 mz matched	234.1334219	359.1515	16252.86936	14828.709	13002.336	16249.33006	43858.41943	68910.98739	8339.816727	16611.51764	10623.49714	52246.91817	23294.79441	12114.91279	14183.127	7178.902368	7941.349	28756.50289	4883.6	7014.057632	8386.949381	6534.923684
4192	NA	NA	Methazolamide;Methazolamide	-8.07656550203865;-8.15495343729085	MS1 mz matched	235.0018754	122.8625	8732.126762	9028.553667	9904.699864	9484.89	40705.08691	14817.27609	29597.19283	21026.95195	30750.69855	47894.09167	27012.48677	48118.39205	28436.76464	4785.781067	44989.37105	9925.047364	24383.6495	14088.389	30580.76864	11996.59939
4197	NA	NA	3-(4-Hydroxy-3-methoxyphenyl)-1,2-propanediol;2,3-Methylene suberic acid;3,4-Methylene suberic acid;(2E,4E)-2,7-Dimethyl-2,4-octadienedioic acid;5-(3E-Pentenyl)tetrahydro-2-oxo-3-furancarboxylic acid;Guaifenesin;cis-2,3-Dihydroxy-2,3-dihydro-p-cumate;cis-5,6-Dihydroxy-4-isopropylcyclohexa-1,3-dienecarboxylate;1,2-Dihydroxymint lactone;Paeonilactone A;7-Deoxyloganetate	-16.1992670766618;-16.1992670766618;-16.1992670766618;-16.1992670766618;-16.1992670766618;-16.1992670766618;-16.1543385504739;-16.1543385504739;-16.1543385504739;-16.1543385504739	MS1 mz matched	235.0268342	296.792	5173.698538	3754.858846	4008.055556	3775.615556	15827.73775	5219.122333	4457.748455	5333.125	3401.041111	4302.730333	2471.7	2812.615237	15692.78812	15305.58935	6491.6372	11829.3774	6464.788889	12159.5445	32757.81333	6687.488
4201	NA	NA	1,2,3-Propanetricarboxylic acid;Ascorbic acid;D-Glucurono-6,3-lactone;Ascorbate;Ascorbic acid;L-Ascorbate;L-Ascorbic acid;Vitamin C;D-Glucuronolactone;Glucurone;D-Glucurono-3,6-lactone;D-Glucurone;2-Hydroxy-3-oxoadipate;L-xylo-Hexulonolactone;L-xylo-Hex-2-ulono-1,4-lactone;D-Glucurono-6,2-lactone;5-Dehydro-4-deoxy-D-glucurote;4-Deoxy-L-threo-5-hexosulose urote;(4S)-4,6-Dihydroxy-2,5-dioxohexanoat…	-23.223038745049;-23.223038745049;-23.223038745049;-23.2912065471151;-23.2912065471151;-23.2912065471151;-23.2912065471151;-23.2912065471151;-23.2912065471151;-23.2912065471151;-23.2912065471151;-23.2912065471151;-23.2912065471151;-23.2912065471151;-23.2912065471151;-23.2912065471151	MS1 mz matched	235.0383791	226.319	11555.83153	11519.532	12174.7086	12957.85457	6987.334286	12672.30306	8686.299158	9569.0835	17537.92433	18024.699	10971.86686	29332.8857	21086.79155	12890.27667	21560.74822	11026.2438	28159.8278	24108.21333	10161.94667	9267.894278
4202	NA	NA	2-Propenyl 1-(1-propenylsulfinyl)propyl disulfide;1-Propenyl 1-(2-propenylsulfinyl)propyl disulfide;1-Propenyl 1-(1-propenylsulfinyl)propyl disulfide;2-Propenyl 1-(2-propenylsulfinyl)propyl disulfide;2-Imino-3-(7-chloroindol-3-yl)propanoate;7-Chlorodehydrotryptophan	7.14381561527307;7.14381561527307;7.14381561527307;7.14381561527307;11.4957381374932	MS1 mz matched	235.0380134	365.7275	4191.427273	5350.707895	5491.719	5099.125929	6743.464875	5716.896667	6200.898462	6469.376	6000.85175	6523.35	5713.956167	6165.236704	7250.8326	9862.244333	5604.698	5391.849231	8772.565491	8770.997118	7638.719111	6951.501167
4206	NA	NA	L-Formylkynurenine;N'-Formylkynurenine;L-Formylkynurenine;N-Formyl-L-kynurenine;N-Formylkynurenine;N-Formyl-D-kynurenine;N,N-Dihydroxy-L-tryptophan	1.24152983697937;1.24152983697937;1.27075729090624;1.27075729090624;1.27075729090624	MS1 mz matched	235.0715312	256.4875	36033.59283	34440.18783	37524.51133	32525.85935	22417.33689	50066.03933	20037.92936	60651.84167	38399.50588	117658.1475	49442.63167	124071.5575	102089.0192	26152.02113	38691.7272	51658.43004	38288.22787	27076.764	22854.82353	69482.86125
4217	3-Hydroxyisovaleric acid	0.6109	NA	NA	MS2 forward	235.1178262	24.6125	12242.776	12485.21068	13402.2424	13556.97156	5468.9775	11995.3195	8541.29484	9098.970737	8287.14425	17499.9548	5793.963	9005.461	9591.380029	6760.836353	9427.6182	9032.019818	12783.0528	9918.381767	8469.316188	8688.915
4237	NA	NA	2-Iodophenol	14.54493886	MS1 mz matched	236.0224794	96.187	129484.7662	127843.6291	136956.5666	140597.5679	137389.5787	190229.8177	140782.9086	184880.4053	158488.328	117391.8414	143708.6043	160320.6891	378262.9795	202459.6323	205072.9584	149648.7031	391430.0629	153687.5049	210923.7575	194165.6687
4248	NA	NA	Clausine L;Methyl 6-methoxy-9H-carbazole-3-carboxylate;Ketorolac;Mukonine;Pranoprofen;1-Hydroxy-3-methoxy-10-methylacridone;1,6-Dimethoxy-9H-carbazole-3-carboxaldehyde;Ketorolac;3-Methoxy-8,9-methylenedioxy-3,4-dihydrophenthridine;3-Methoxy-3,4-dihydro-[1,3]-dioxolo-[4,5-j]-phenthridine;(E)-1-Methoxy-4-[2-(4-nitrophenyl)ethenyl]benzene;(E)-Methoxy-4'-nitrostilbene;alpha-(p-Methoxyphenyl)-4-pyridi…	-6.05003239271817;-6.05003239271817;-6.05003239271817;-6.05003239271817;-6.05003239271817;-6.05003239271817;-6.05003239271817;-5.8802890749833;-5.8802890749833;-5.8802890749833;-5.8802890749833	MS1 mz matched	236.05872	127.1665	67214.4775	69852.62962	87815.1024	69272.1705	113964.9289	74028.0592	75091.70999	81032.41503	297703.5547	45090.70532	86711.64446	107603.3136	159056.321	112606.4772	75782.9268	72144.36026	79803.94216	87709.14483	157680.8095	56696.25963
4250	NA	NA	N-Benzoylaspartic acid;Methyl 2,3-dihydro-3,5-dihydroxy-2-oxo-3-indoleacetic acid;Cartap	-21.2795106177381;-21.2795106177381;-8.10805338382503	MS1 mz matched	236.0586779	37.3645	29988.20308	35429.18444	37097.16	34942.05	74614.995	64053.97421	26299.02083	116244.5449	55381.44381	32802.8489	28707.185	56562.14577	56831.75065	49810.632	30204.59809	18353.55939	42918.29385	65139.01062	89181.6196	55097.64055
4252	NA	NA	Dicrotophos	-1.098379174	MS1 mz matched	236.0763396	326.309	23229.04855	22384.19255	30328.14178	25114.9895	33895.53833	32833.50325	44211.7644	60848.84954	37183.03248	40687.47237	22631.97735	28222.34736	30642.29957	35264.23579	31033.05127	26226.50024	45736.82172	50991.08948	47008.04203	40665.3156
4253	NA	NA	Dicrotophos	-1.075601725	MS1 mz matched	236.076345	306.6035	11811.80686	11697.51381	11530.20998	11653.40581	16792.70576	15689.7	19365.04	35901.74486	20726.20042	17251.52063	7490.462941	11944.51561	14611.49735	16953.39894	13455.79941	8593.444138	23898.00739	18553.39594	18964.20241	12204.83
4267	NA	NA	NA	NA	Unmapped	236.1126531	360.675	5500.223077	5225.008714	5883.15	6001.285	8114.40345	7877.894526	5173.76175	5240.520095	5273.224	7471.62	3445.2	4573.602636	6910.91125	6103.972727	5529.701692	5212.4	7807.784063	6229.824	6604.6134	8185.050938
4268	NA	NA	Bis(4'-chlorophenyl)methane;DDM;1-Chloro-2-(chlorophenylmethyl)benzene	-18.9773726460458;-18.9773726460458	MS1 mz matched	236.1125967	216.894	4953.168	4593.3838	4444.986667	4628.410333	5440.185556	2150.742857	3113.177143	10707.15218	5468.829231	2702.31	1663.065	1005.18	11360.77091	5761.324444	8377.543333	3729.7125	7129.762	20782.4412	8505.020667	8162.551111
4275	NA	NA	NA	NA	Unmapped	236.8823236	400.4645	26529.13633	25774.68333	22920.45	24750.91048	26383.1	25107.4828	26849.69	37091.18	23112.66	26712.2691	30299.832	31688.664	27592.56667	25400.29333	29054.432	36561.11273	26392.6	23435.27111	31866.13929	24937.336
4282	NA	NA	5-(3-Buten-1-ynyl)-2,2'-bithiophene;5-(3-Buten-1-ynyl)-2,2'-bithienyl	6.018331839	MS1 mz matched	236.9873471	378.265	278394.4327	269946.077	301672.9844	267285.8552	378689.5456	389299.2307	399273.2074	425807.0747	440344.0339	432448.0881	439558.8073	335739.5274	417129.0797	338319.3946	415715.3785	494040.5597	326970.6865	366222.9139	417140.1557	450721.8213
4306	NA	NA	Tyrosyl-Glycine;gamma-Glutaminyl-4-hydroxybenzene;Felbamate;Glycyl-Tyrosine;Falimint;Felbamate	-9.89897506070873;-9.89897506070873;-9.89897506070873;-9.89897506070873;-9.89897506070873;-10.0799931457005	MS1 mz matched	237.0906107	175.4415	127102.3427	115491.774	137247.9481	123122.4584	71424.38842	33820.40842	102221.6464	57751.30857	118271.6355	46311.39469	47207.95357	63990.64231	113464.8458	256041.0229	72470.2424	15546.33143	275145.5694	235905.5829	24323.28975	57976.56
4320	L-Galactono-1,4-lactone	0.9305	NA	NA	MS2 forward	237.1482873	79.2775	9943.089	12506.69065	12888.00033	8959.0865	19911.34037	14765.71545	40298.70468	17007.17667	31611.739	19954.49707	18975.9226	17747.50932	11060.44311	26846.03925	14202.69714	13273.078	24224.84803	12874.42238	11364.50911	17801.04425
4321	NA	NA	NA	NA	Unmapped	237.1847373	44.668	19715.23389	30787.40374	24609.90095	32240.54937	21685.9977	10774.81083	17737.32257	13042.512	17235.2544	15402.96222	15578.60724	26151.61555	16953.19745	23193.1088	28368.46576	11258.17986	18419.62781	19186.6625	10386.432	17407.10017
4338	NA	NA	Orbencarb;Thiobencarb;Benthiocarb;S-4-Chlorobenzyl diethylthiocarbamate	-15.9493293695775;-15.9493293695775	MS1 mz matched	238.0297362	342.77	89132.33447	86718.60167	87892.09867	76591.58	222643.3067	108768.6503	153389.4656	173681.3874	95963.919	115804.3048	139302.4926	113352.48	130012.3936	104041.7582	134620.8444	95659.66215	134038.232	179540.4489	239311.1139	183881.0751
4344	Cyclohexylsulfamate	0.8382	NA	NA	MS2 reverse	238.0741648	84.5035	12656.24034	11308.16412	13160.0611	13725.49905	12427.92668	18982.044	12075.65399	11293.94895	18297.01167	13704.48061	10902.20901	9863.899721	16720.3872	24374.97095	16184.18444	7988.001004	25834.61628	24408.66658	14783.30912	19831.14506
4364	NA	NA	Thiram;Tetramethylthioperoxydicarbonic diamide	19.58428807	MS1 mz matched	238.9923988	312.284	25553.19938	24453.80425	27566.06375	27987.51121	31526.24676	33534.94143	33102.45313	33117.6995	34533.36677	33794.2393	32428.45452	33869.74608	30389.76538	30779.056	32382.14092	33381.07044	31981.24938	32796.2833	33458.3885	33644.03374
4374	NA	NA	Levamisole;Levamisole	4.31661122491141;4.41020600072942	MS1 mz matched	239.0423768	315.07	17493.80669	12477.56516	16663.66906	14476.6215	22124.84571	28902.12577	21822.21173	16627.84	16426.61143	21420.99577	26112.768	14862.32738	17379.97306	22471.12929	20117.1548	15614.438	20511.1494	19107.94371	20473.03125	21727.992
4387	NA	NA	Ethyl 3,4,5-trimethoxybenzoate;3-Carboxy-4-methyl-5-propyl-2-furanpropionic acid;3-(3,4,5-Trimethoxyphenyl)propanoic acid;Isopropyl 3-(3,4-dihydroxyphenyl)-2-hydroxypropanoate;2-Hydroxyamino-1-methyl-6-phenylimidazo[4,5-b]pyridine;2-Hydroxyamino-PhIP	11.3481989556358;11.3481989556358;11.3481989556358;11.3481989556358;5.82379672565137	MS1 mz matched	239.1024983	259.1745	9474.937318	9150.768	9419.524571	9582.465455	16624.9545	13233.52468	5435.859833	8705.873208	7198.760571	10432.81961	12334.33618	10260.3421	11458.87636	9986.5425	19571.60739	11588.54327	11326.12061	12165.46933	13053.45067	12219.15126
4400	NA	NA	Thiazafluron	-24.02186122	MS1 mz matched	239.2004298	44.132	319251.8036	411435.3333	420988.044	441975.519	168244.3761	136422.4398	318178.4765	173774.4459	182590.3924	164867.5878	223684.0195	546554.3901	159723.3093	381042.7974	254660.967	101145.441	280043.8514	248344.2776	72837.34033	226151.2339
4426	Stavudine	0.9886	NA	NA	MS2 reverse	240.0977686	202.5975	33954.17779	28919.238	38882.58119	39198.65654	28830.54109	50421.24471	21613.45908	24981.56924	27988.43471	36578.72352	40904.50748	40105.51262	42734.49806	24417.4801	40697.397	28780.37177	33027.79558	41462.19886	28252.06382	50789.30926
4430	Tetrahydrobiopterin	0.9283	NA	NA	MS2 reverse	240.1053424	259.094	1082.418333	1414.296177	1177.845	1211.611532	1843.015875	1301.525	958.6042074	1137.860565	946.7902222	1125.969231	1288.6086	1075.1	1861.290318	1284.167053	2351.016923	1437.54	1732.871724	1784.726074	1168.100471	1223.0464
4434	NA	NA	NA	NA	Unmapped	240.343396	99.962	8697.523474	7812.5894	8040.99125	8905.560529	20199.28	2841.090583	4957.764368	11440.268	7296.822105	6213.847875	5928.2552	6568.9134	7508.136842	17729.53256	7765.083667	1543.47525	15876.30557	4943.519667	12842.44235	7071.737647
4437	NA	NA	NA	NA	Unmapped	240.7497864	55.0645	23781.765	27017.25567	29668.68933	31928.22188	26957.196	42457.09994	41390.66105	32923.22667	34469.35188	40331.86729	36719.48228	44744.43033	31227.05529	26842.776	40435.98239	39451.09838	40680.02278	31386.02888	40041.84129	45869.13182
4459	NA	NA	Cyclamate;Sodium cyclamate	16.91175447	MS1 mz matched	241.07192	27.917	109045.347	107497.4808	106466.1954	120191.558	113247.3025	112335.8828	126356.2324	119129.0097	163132.6719	143536.5688	144160.3619	155866.956	123704.8962	89270.20819	132545.8462	119973.9077	145257.5257	136636.9636	102046.7247	110346.7934
4460	Lumichrome	0.8067	NA	NA	MS2 reverse	241.0719035	49.738	104303.1666	86550.76513	90833.275	82890.28272	121690.4577	24441.22191	213223.8299	142801.0415	142060.2928	131546.1031	89217.2085	122037.1691	155844.5856	169825.1558	99074.7512	23954.97809	143855.6666	117445.2508	121366.3418	130466.5162
4462	Thymidine	0.8199	NA	NA	MS2 reverse	241.0794372	354.556	3670.523895	2759.2914	2771.68	3718.27478	2854.237354	2384.286926	3822.901874	2832.804962	2541.757935	3616.910596	2250.869568	3005.377734	5183.03	5611.948486	2962.176	2963.034	4666.704	4184.529	6152.603577	5532.188461
4467	NA	NA	Thiopental;Thiopental	0.419232835423984;0.413037273736404	MS1 mz matched	241.1070481	184.278	10203.0472	10155.69452	10007.75455	9198.56685	24170.22286	6040.871	19468.24856	23618.53941	12843.72595	12227.05998	7990.784286	11743.984	14979.83415	14695.40922	7316.198333	5834.17195	16086.49533	15166.70196	13009.9563	10856.70178
4470	NA	NA	Fructose 1-phosphate;Inositol phosphate;Myo-inositol 1-phosphate;Mannose 6-phosphate;Glucose 1-phosphate;Glucose 6-phosphate;D-Tagatose 6-phosphate;Beta-D-Fructose 6-phosphate;Fructose 6-phosphate;1D-myo-Inositol 3-phosphate;D-Tagatose 1-phosphate;D-Mannose 1-phosphate;D-fructose 1-phosphate;Beta-D-Glucose 6-phosphate;Beta-D-Fructose 2-phosphate;Dolichyl phosphate D-mannose;Sorbose 1-phosphate;Ga…	4.61297522287587;4.61297522287587;4.61297522287587;4.61297522287587;4.61297522287587;4.61297522287587;4.61297522287587;4.61297522287587;4.61297522287587;4.61297522287587;4.61297522287587;4.61297522287587;4.61297522287587;4.61297522287587;4.61297522287587;4.61297522287587;4.61297522287587;4.61297522287587;4.61297522287587;8.84157323106485	MS1 mz matched	241.1182225	206.9845	13263.22907	11786.31385	14203.278	12612.6	18897.147	12985.45714	22219.71855	18074.072	15366.27	18180.11754	8990.454545	12845.9688	12051.96086	24407.86115	26497.632	8914.8	34152.18323	38897.25538	26728.48909	19176.025
4479	Pentadecanoic Acid	0.9992	NA	NA	MS2 forward	241.2166971	44.5575	3156386.487	4580247.215	4618946.318	4796000.842	1031707.632	1127739.938	2059001.103	1050061.277	787506.5026	860839.1978	1246060.607	2741786.309	752573.065	1976633.644	1066779.803	509152.485	2251647.803	2497765.424	349306.9165	1126146.285
4501	NA	NA	p-Hydroxyphenylacetothiohydroximate	-2.185369606	MS1 mz matched	242.0384039	335.153	35861.24571	34111.53086	31437.20431	28625.373	32882.48835	36796.6765	16788.29726	29630.95357	18539.05533	34374.18111	40201.5915	30223.73679	26014.01463	13187.73961	22136.49333	37186.63535	16448.67142	18525.72923	20036.15681	17361.76853
4506	NA	NA	Aminoparathion;Oxolinic acid	23.5556081926983;4.9796275775404	MS1 mz matched	242.0477673	126.049	127789.3613	120418.2447	116252.108	110394.8197	359923.4357	124916.1828	27497.7354	131252.9848	36764.21541	105143.7735	111163.0774	27563.94145	123475.6584	95585.66867	72711.132	458677.3186	23690.72734	22183.69187	294024.3312	57091.32771
4514	Cytidine	0.936	NA	NA	MS2 forward	242.0778064	225.6105	143424.2692	138601.3515	140725.7333	131180.7689	215733.2073	126077.644	133712.6509	166722.4044	189269.9634	91830.00667	135726.795	423484.4075	213299.4312	170525.7547	170676.0932	112974.8075	471716.685	457159.8611	188844.5062	172344.6328
4527	N,N-dimethylhistidine	0.7771	NA	NA	MS2 reverse	242.1129482	333.653	5860.676869	4984.533042	5605.75375	6048.769684	7899.958008	5680.183229	9002.70008	6282.586373	7776.80775	1430.28	4564.552495	6185.390459	6380.646348	11737.00076	6871.121419	2672.4276	10608.641	1289.6116	4887.606636	7963.15575
4535	NA	NA	NA	NA	Unmapped	242.1750181	124.3965	43986.1575	43471.40568	48881.97932	48512.58339	17592.55609	42325.4987	43284.66615	62971.17809	133515.1632	69480.86968	35695.55361	59062.32613	54232.7923	73424.37945	33061.746	38591.87165	52497.38326	41020.19395	83143.65826	36625.5558
4551	NA	NA	Methyl 5-(1-Propynyl)-2-thiophenepropanoate;9,10-Phenthroquinone;9,10-Phenthrenedione;Phenthraquinone;Phenthrenequinone;4-(1,2-Epoxyethyl)-8,9-epoxy-enediyne;Anthraquinone;9,10-Anthraquinone	-8.65296712415232;7.69037031053846;7.69037031053846;7.69037031053846	MS1 mz matched	243.0169996	96.3355	207792.1821	194632.1348	205430.3144	215073.5273	73643.95836	41784.88138	167385.6337	73434.51886	77327.29243	178944.8072	77427.01554	44524.49667	276283.4252	489255.7103	311856.991	149048.661	947370.0352	291877.5272	215070.1513	445129.7755
4552	NA	NA	2-Pyrone-4,6-dicarboxylate;Chelidonic acid;4-Oxo-4H-pyran-2,6-dicarboxylic acid	-9.78256616277163;-9.78256616277163	MS1 mz matched	243.017032	338.159	10092.75429	10669.11984	11523.897	9370.876629	10455.43253	16315.19423	19415.05357	3714.9296	18459.02663	6952.762727	7481.5776	8074.437273	14414.90802	17615.10215	12720.96429	2889.384556	12080.96826	26936.20136	9296.657643	15998.91679
4567	NA	NA	Uridine;Pseudouridine;Uridine;Pseudouridine;Spongouridine	-2.19650517869377;-2.19650517869377;-2.04859681368052;-2.04859681368052;-2.04859681368052	MS1 mz matched	243.0624322	153.431	4561279.037	4496742.888	4876648.212	4931356.3	3717327.627	5304733.255	6932259.198	4888273.653	6436577.559	3801299.633	3747758.497	4242992.934	5525930.017	8407861.36	7558714.475	5636324.851	7140347.199	7045315.443	8401213.267	5661707.878
4568	NA	NA	Ng-L-Glutamyl-L-aspartic acid;Na-L-Glutamyl-L-aspartic acid;L-beta-aspartyl-L-glutamic acid ;	-0.384615236843232;-0.384615236843232;-0.384615236843232;	MS1 mz matched	243.0610823	433.33	19389.7095	16588.01832	19209.54308	14964.42024	32190.72912	25627.79929	54549.30479	34266.08358	43905.95725	31644.81905	22290.95424	27403.4336	36866.96621	53243.95275	27786.70475	20159.226	65216.91695	54533.64285	36947.23329	49381.2025
4573	NA	NA	Ng-L-Glutamyl-L-aspartic acid;Na-L-Glutamyl-L-aspartic acid;L-beta-aspartyl-L-glutamic acid ;	-0.384615236843232;-0.384615236843232;-0.384615236843232;	MS1 mz matched	243.0616262	372.0145	8772.394839	11049.1956	12260.58512	12689.21324	18918.585	10774.45942	18588.61007	8943.16	780.5	16681.92508	8837.477341	676.853	13858.18588	16030.11323	14413.99235	9391.457428	23104.36399	17200.782	13928.9438	15938.43575
4578	Nicotinamide	0.8164	NA	NA	MS2 reverse	243.0866617	100.269	49335.26009	49450.156	52447.06429	52166.859	125172.2257	21715.59637	39252.5141	76622.56765	48637.42217	39149.681	34025.83652	43932.3013	38252.97191	114109.3311	39752.272	10092.08183	85899.32218	29941.147	83167.89188	35619.49125
4587	NA	NA	Etomidate;Etomidate;1-(1-Phenylethyl)-imidazole-5-carboxylic acid, ethyl ester;Cyclo(L-Phe-L-Pro);(3S-trans)-3-Benzylhexahydropyrrolo(1,2-a)pyrazine-1,4-dione;3,3'-Dimethoxybenzidine;ortho-Dianisidine	5.30187512478924;5.2109362071899;5.2109362071899;5.2109362071899	MS1 mz matched	243.1224721	217.6445	6942.988636	6576.837	7195.505957	7837.8365	8203.748136	4422.533029	11633.55789	6833.848318	8459.054545	6593.0265	5407.612	8174.554045	9310.821	11116.04732	4389.873333	10159.87484	13583.13233	8197.361667	6635.999455	8266.169222
4589	NA	NA	Fucose 1-phosphate;L-Fuculose 1-phosphate;L-Rhamnulose 1-phosphate;L-Fucose 1-phosphate;6-Deoxy-L-galactose 1-phosphate;beta-L-Fucose 1-phosphate;2-Deoxy-D-glucose 6-phosphate	-10.642411373407;-10.642411373407;-10.642411373407;-10.642411373407;-10.642411373407	MS1 mz matched	243.1338018	188.3515	8361.88	7833.210833	8571.390294	8920.006615	9927.72	10638.04018	9750.18	17074.62807	10998.496	13480.23142	7006.10029	9077.3325	10235.96889	12891.18627	12348.61715	10212.34035	20372.19545	22965.5779	17938.27837	13512.20273
4592	NA	NA	9-Methylthionoldoxime;Pebulate;Vernolate	12.7994076828004;12.7994076828004;12.7994076828004	MS1 mz matched	243.1589021	254.1945	5424.982909	5413.487727	5648.982955	7828.058318	7184.34	6280.140818	4678.485222	6432.8	5065.418455	3429.297263	3206.633455	5921.292586	5441.870864	8248.101	4411.822889	2628.993545	5747.3	4849.967474	9116.806304	4254.701111
4595	NA	NA	(±)-1,4-Nonanediol diacetate;Menthyl ethylene glycol carbonate;1,11-Undecanedicarboxylic acid;	11.2955264714918;11.2955264714918;11.2955264714918;	MS1 mz matched	243.1702173	170.729	5620.540739	6389.6066	5744.770333	5623.216375	4121.196933	2535.738909	7681.295	4094.573857	6338.675417	4142.282857	2016.232214	5447.858824	4232.967867	10275.05008	3288.610237	712.8788889	21491.89363	10965.57314	2574.567692	5193.438769
4600	NA	NA	6-Thiourate;6-thiouric acid;6-Thiourate;6-Thiouric acid	-5.42958908856937;-5.42958908856937;-4.88663283307672	MS1 mz matched	243.195412	74.8025	150327.3449	177945.724	173489.1626	174910.3518	234397.4075	59840.99007	104302.3141	88107.22919	245107.6897	163031.5847	53971.68871	185330.3463	286003.0259	184641.2211	170100.8492	59044.6489	195964.3187	181160.0942	180427.1334	133980.0954
4602	NA	NA	1-O-Galloylglycerol;Xylometazoline	-11.2977947003005;5.90145781689824	MS1 mz matched	243.1953411	96.5195	61918.33428	60155.007	61093.67904	68792.16274	33497.59611	17249.03124	22748.35973	23463.466	32434.12879	22658.45942	24172.70868	55736.565	62846.99563	117930.7766	56655.02775	13757.18896	48198.85826	57244.59849	57628.45988	54476.27016
4633	Pseudouridine	0.9667	NA	NA	MS2 reverse	244.0750969	257.894	9585.999857	9747.977143	10064.22127	9422.63385	3772.042304	17325.22944	12974.58286	10580.24521	27714.1473	3675.972632	14702.6509	9405.635364	27536.5295	8323.532388	2776.601429	2699.100818	18849.82254	8148.555556	3031.678	15764.17967
4634	NA	NA	5'-Deoxy-5-fluorocytidine;5'-Deoxy-5-fluorocytidine	-0.976003118674287;-1.04087951260215	MS1 mz matched	244.0809449	313.5535	65308.52314	60255.48455	54510.06476	50809.81524	72047.66138	49634.74283	32804.9028	50091.96214	153744.6185	56654.862	73021.74845	314174.6555	107655.8747	33835.34006	114337.4309	32203.43033	332389.2495	194385.8663	29724.39617	43316.25176
4635	Azacitidine	0.7103	NA	NA	MS2 reverse	244.0815734	225.524	2331.8	2041.484684	2378.209565	2062.3042	2824.438462	2146.033632	1855.325111	2529.939368	4758.257533	1756.6835	2415.789409	5985.872318	3411.6936	2552.979611	2470.540313	2003.290048	5948.983333	5725.883333	3223.163852	3086.182714
4649	NA	NA	Valerylcarnitine;Pivaloylcarnitine;2-Methylbutyroylcarnitine;Isovalerylcarnitine;Isovalerylcarnitine;O-Isovaleryl-L-carnitine	11.2374350089171;11.2374350089171;11.2374350089171;11.2374350089171;11.2708825608625	MS1 mz matched	244.1654632	358.3905	2494.292136	2315.597842	3034.010455	2930.665739	5165.004118	3331.967	4971.1618	3926.655	4703.637	4287.8025	1461.780526	2908.667421	2537.637632	4633.522714	2618.449437	837.369	7422.075167	4806.924385	2389.9399	4024.297895
4668	3-Phospho-D-glycerate	0.6421	NA	NA	MS2 reverse	245.0123275	96.8675	6387.002188	8893.324166	7627.635714	5044.591714	6447.447319	6831.811768	6456.107106	6499.535734	7674.845266	6499.851363	4719.362767	5716.713953	12763.86104	6254.3	10989.27208	3630.64625	36428.96278	8632.150188	10887.3447	18143.19689
4675	NA	NA	NA	NA	Unmapped	245.0430716	324.1225	498129.83	505246.378	541444.2165	481675.986	597823.5219	587230.0867	1136412.513	360596.8209	800868.3454	768987.5258	507649.1182	732228.4091	499173.513	886576.0867	643865.065	281264.602	1146480.503	1228194.575	430074.1416	647198.442
4678	NA	NA	Aprobarbital;Aprobarbital;2,6-Dihydroxypseudooxynicotine;1-(2,6-Dihydroxypyridin-3-yl)-4-(methylamino)butan-1-one	2.65444467368292;2.85577752346733;2.85577752346733	MS1 mz matched	245.0668287	25.3335	35920.42264	32809.01712	34326.70829	39016.85918	83261.10553	117532.4648	43611.69728	211173.2663	80388.33547	76487.2099	45361.824	50537.2613	76823.05274	33217.28481	11016.12608	13317.28292	22386.81719	23569.76929	28775.063	7652.4214
4685	Alpha-N-Phenylacetyl-L-glutamine	0.8657	NA	NA	MS2 reverse	245.0938186	330.327	1386.264905	1297.474412	1630.5603	1629.234	3288.96652	1955.382758	2853.8325	2225.035556	2135.387053	2408.563636	3728.160954	1203.774	2474.32785	3054.744444	2300.187	2277.257355	3158.13	3361.9675	2582.331905	2277.94
4688	gamma-L-Glutamyl-L-valine	0.7858	NA	NA	MS2 reverse	245.1128623	352.418	3658.2288	3427.496338	4270.425333	3922.260286	4156.713	3947.504547	5618.082619	4640.871583	5068.61091	3306.083	2831.722435	3685.051271	4432.296808	4247.308	4163.10125	2178.643398	6846.446625	5874.0415	4759.371806	5100.426938
4689	Methyl linolenate	0.6123	NA	NA	MS2 reverse	245.1132344	372.278	6215.320614	4579.171238	3347.47	6121.367912	6809.602118	5060.87588	8116.959734	6849.168434	6772.482195	8668.641429	3139.52381	7247.617708	8900.304375	7918.790424	6140.717992	3965.136328	6047.220375	7839.109847	17640.3701	4508.606357
4693	NA	NA	Dibutyl malate;3-Hydroxydodecanedioic acid;2-Deoxystreptidine;N,N'-Bis(aminoiminomethyl)-2-deoxy-streptamine	5.18471251741524;5.18471251741524;16.2506500259632	MS1 mz matched	245.1382389	168.4455	16076.4825	13917.113	18914.92091	16469.65473	20387.73184	9611.781333	16363.21926	12625.56024	12099.1458	11612.13384	9902.42988	14285.91658	18355.734	24002.33006	9999.350944	8329.712826	19189.03925	18708.87689	10556.75221	8093.811
4698	NA	NA	Glycerophosphoglycerol	3.54861604	MS1 mz matched	245.1531735	44.848	28825.52027	32972.07732	36010.8445	35798.7215	30722.38239	19920.957	33147.06656	23209.49457	33910.78727	18979.54111	15771.93294	30011.87386	24915.61278	44815.97741	25748.74567	31028.54395	21361.84778	21756.83824	25858.29545	15565.41329
4714	Pyridoxal 5'-phosphate	0.8029	NA	NA	MS2 reverse	246.0194456	153.427	5118.317714	4101.81695	4115.980136	4492.045091	4333.965889	3315.349286	22075.60937	8539.537045	10516.85695	8954.972	4259.632063	5605.801091	4095.793875	7373.667368	4755.045303	3465.6825	13303.55416	13395.93335	4312.691563	5268.716276
4726	Floxuridine	0.6109	NA	NA	MS2 reverse	246.0607643	418.5245	13185.09247	10919.39992	11244.462	9752.4	14002.52	13054.3022	19017.78381	16052.73616	16683.83188	13971.79044	12142.53717	16106.54912	9562.562222	11181.83513	7801.062375	8063.8292	11143.92393	8217.671	9949.156286	9164.346
4727	NA	NA	Tinidazole;N-Succinyl-L-glutamate;(2S)-2-(3-Carboxypropanoylamino)pentanedioic acid	21.5467592000048;-4.85693886564166	MS1 mz matched	246.0607058	205.7555	29651.517	29269.27876	32859.00095	34802.21332	26892.48571	18753.59567	51918.18758	25480.30259	46715.2875	29421.83508	20189.4	28011.53714	35294.49218	51314.88778	36116.44372	11488.89245	57692.74778	88580.94457	42858.39482	47281.68
4730	NA	NA	N-Succinyl-L-glutamate;(2S)-2-(3-Carboxypropanoylamino)pentanedioic acid	19.42775546	MS1 mz matched	246.0735238	236.88	13943.31464	11456.01861	12876.91213	11982.44287	9725.493684	14816.91675	19276.55755	20787.37105	16466.97075	13452.2415	14758.11107	16313.64639	11862.2434	16248.86416	14077.86219	10851.13761	22995.76121	18711.99148	10703.31611	14447.79
4736	NA	NA	Threoninyl-Gamma-glutamate;Gamma-glutamyl-Threonine;Glutaminyl-Threonine;Threoninyl-Glutamine;Yellow AB;1-(2-Phenyldiazenyl)-2-phthalemine	-7.36777041254692;-7.36777041254692;-7.36777041254692;-7.36777041254692;16.5917407933945	MS1 mz matched	246.107844	325.7695	6467.125455	6242.840545	8044.687235	10224.22437	6834.917294	5019.455737	9215.050625	7770.1314	10473.866	9561.079647	3347.078889	8507.201316	5423.139588	11448.08139	8638.008375	2110.726667	14589.43421	9540.6066	5829.703714	9425.7302
4752	NA	NA	3,3'-Dithiobis[2-methylfuran];Furfuryl 2-methyl-3-furyl disulfide;Bis(2-furanylmethyl) disulfide;6-(2-Chloroallylthio)purine	-18.6755387968432;-18.6755387968432;-18.6755387968432;0	MS1 mz matched	246.979831	347.216	210042.2708	217427.3113	214949.8947	228187.5768	184008.6128	203492.4552	170582.9322	190303.099	184641.701	205391.3462	194769.2523	204053.2936	188334.3997	181474.9254	193960.9188	220777.3615	185326.6115	171362.0224	179884.0127	179157.9877
4757	NA	NA	5-Acetylamino-6-formylamino-3-methyluracil;5,10-Dihydrophezine-1-carboxylate	16.7877054093473;-0.884665300057316	MS1 mz matched	247.0383028	189.114	4784.780389	4298.4294	5316.979905	4256.56	5747.679686	2798.710417	3091.533333	3936.182857	13486.72735	3047.744081	2540.523333	2593.240662	6271.665714	5714.031579	9986.070231	4923.343333	9028.125	4909.009875	5429.86415	4865.527333
4759	NA	NA	Aspartyl-Aspartate;L-beta-aspartyl-L-aspartic acid ;Dapsone;4,4'-Sulfonylbisbenzemine;Diaphenylsulfone	-1.81686653909581;-1.81686653909581;8.46562894174578	MS1 mz matched	247.0558273	436.942	10087.1475	7660.374957	10044.16186	8046.191762	19613.9055	18223.72741	28622.60479	24235.90181	26158.55333	17562.15908	13594.26357	16577.13881	19918.70386	27348.65915	15044.34975	10691.34636	40857.35985	35890.76947	22169.0611	29149.30364
4769	NA	NA	Guanabenz;N-Acetyl-L-2-amino-6-oxopimelate;L-2-Acetamido-6-oxoheptanedioate;L-2-Acetamido-6-oxopimelate;N-Succinyl-L-glutamate 5-semialdehyde;(2S)-2-(3-Carboxypropanoylamino)-5-oxopentanoic acid	-21.6373408573383;11.6845534098961;11.6845534098961	MS1 mz matched	247.0924945	303.676	29193.795	24596.53368	32072.01635	24017.607	45410.42829	57529.41722	71929.27237	32298.61263	69178.389	50985.69025	21062.42714	37092.708	44359.78926	59763.50275	29760.41	9583.670667	75718.25792	86757.94176	51915.13918	58249.321
4771	NA	NA	Sudan I;C.I. Solvent Yellow 14	4.030714041	MS1 mz matched	247.0921751	287.321	7657.760733	5945.86275	7586.3128	6264.021368	11320.92525	6176.63987	10805.40395	14430.57679	7876.140208	6251.823541	3656.006684	5798.06585	7029.580737	14035.73877	7861.509818	4845.002941	19739.90848	13616.32715	8870.404043	7187.524333
4778	NA	NA	Suberylglycine;Isovalerylglutamic acid;4-Bromophenylthiourea;N-p-Bromophenylthiourea	-7.23765796039892;-7.23765796039892;-16.8748693819659	MS1 mz matched	247.1284298	301.913	4916.549333	4860.183	5089.663313	4387.89931	4193.478391	4328.488421	5408.175944	4838.2872	3117.275348	4637.701333	4256.002111	5225.77575	6170.135417	5514.41132	7458.331222	6605.816432	6155.8785	7325.468741	9135.077273	6153.6981
4780	NA	NA	Heliannuol C;(S)-Pterosin D;Glechomafuran;(1(10)E,4beta,5alpha,8beta)-4,5-Epoxy-1(10),11(13)-germacradien-12,8-olide;(S)-Pterosin A;Marasmen-3-one;Illudin C2;1beta-Hydroxyalantolactone;Cichoralexin;Artabsin;Desacetyllaurenobiolide;Annuolide E;(1beta,4E,8beta,10alpha)-1,10-Epoxy-4,11(13)-germacradien-12,8-olide;2,12-Epoxy-7(14)-illudadiene-3,8-diol;Enokipodin A;Gamma-CEHC;2alpha-Hydroxyalantolacto…	-21.1351402326163;-21.1351402326163;-21.1351402326163;-21.1351402326163;-21.1351402326163;-21.1351402326163;-21.1351402326163;-21.1351402326163;-21.1351402326163;-21.1351402326163;-21.1351402326163;-21.1351402326163;-21.1351402326163;-21.1351402326163;-21.1351402326163;-21.1351402326163;-21.1351402326163;-21.1351402326163;-21.1351402326163;-21.1351402326163;-21.1351402326163;-21.1351402326163;-21…	MS1 mz matched	247.1286276	215.428	3645.267857	3121.422286	3477.89	3273.200045	1489.661893	692.2816875	1741.665333	3519.211765	1308.030882	1873.949882	913.8304367	1361.722232	4409.014091	10957.4575	5414.7582	1496.196714	6883.05075	12533.648	5192	6426.03052
4782	NA	NA	Pyridoxamine 5'-phosphate;Pyridoxamine phosphate;Pyridoxamine 5-phosphate;Pyridoxamine 5'-phosphate	-15.1342007390643;-15.1342007390643	MS1 mz matched	247.1692441	44.557	348752.6974	472528.7213	525788.6022	493701.9785	282834.0033	140428.1511	465684.643	328504.6394	506966.9	239887.5946	255788.9765	640813.1443	448789.4033	746313.6436	663689.3362	249184.0817	437191.5438	305424.0794	326430.5863	340203.1076
4783	NA	NA	NA	NA	Unmapped	247.1652353	254.087	41307.88267	45297.64614	44306.36509	49363.76059	48401.17764	55340.47435	77979.08755	59952.14665	72495.95	52824.5925	47380.7387	52693.22086	47351.98364	60470.19189	71480.46465	34422.92462	94717.07709	72981.74867	48156.57782	60308.87035
4861	NA	NA	Thienodolin	3.436043981	MS1 mz matched	248.997659	343.413	40462.92045	41498.20909	35771.7	38529.065	68401.39525	36071.08333	51032.14775	38824.09712	42174.97855	49645.8345	37169.36364	35515.43	73219.12383	80278.54334	52935.55735	36722.27793	70814.72	106803.1846	98911.4	52071.56
4862	NA	NA	NA	NA	Unmapped	249.005619	42.248	128256.4896	112002.8568	135326.914	140697.6355	85426.15763	3226804.269	3347308.251	93397.14648	12570.35	38210.94683	4843621.926	43377.64233	46998.74444	71352.14625	80020.94556	4806528.392	92249.93231	120563.3059	4242245.07	66611.83515
4863	NA	NA	(S)-Spirobrassinin;Cyclobrassinin sulfoxide;Blue pigment;Nicotine blue;(E)-2,2',5,5'-Tetrahydroxy-6H,6'H-[3,3'-bipyridinylidene]-6,6'-dione	-10.6625996647982;-10.6625996647982;-7.24574498475251	MS1 mz matched	249.0207884	277.7395	2926960.924	3010001.932	3287977.309	3015486.272	3667775.452	4478211.173	4348121.916	3658600.226	4392348.266	4354300.156	3979408.75	3586756.187	4041909.817	3566654.874	3826313.973	3996982.325	4026250.419	3972300.113	4239913.685	4138533.25
4887	NA	NA	Feminosulf;para-Dimethylaminoazobenzenediazo sodium sulfote	-18.50266557	MS1 mz matched	250.0294552	349.805	18552.08353	15979.2616	15041.01269	16885.95421	40167.80181	55355.30357	34845.73793	25752.0428	53194.29261	28129.2	12042.51374	41966.90858	18475.97127	31411.65483	17521.66588	19691.7102	15060.96562	39410.37538	30467.9001	17871.09177
4889	NA	NA	NA	NA	Unmapped	250.0373932	110.955	134163.1476	162816.9727	161766.6222	150772.6464	172889.3446	142903.2113	219990.9626	72466.73442	153283.3169	145172.3412	115840.4391	116720.1895	495640.1193	370799.6198	297547.4429	59848.1775	245369.1565	245389.7006	263769.7735	362600.3392
4893	NA	NA	Kinetin;Kinetin;6-Furfuryladenine	10.6476308408837;10.6936605655044	MS1 mz matched	250.048314	349.808	5771.262187	5233.2148	5130.479667	6126.85475	47911.74421	4494.942687	6543.22	8439.194615	58460.00948	9619.611429	9363.853187	11074.048	6638.799091	39077.28557	8787.05	8655.418187	9158.619167	47936.58809	3420.066389	8024.607778
4901	NA	NA	cycloguanil;	-5.63813264643501;	MS1 mz matched	250.0923575	289.9755	24370.46818	16154.12318	21241.71586	22387.48364	15087.55724	27290.784	30324.36632	22419.47536	24672.67342	16848.61444	10859.79936	17274.38332	25591.05723	47698.58169	21437.64421	14539.33595	40075.60816	37587.95167	26811.74182	23327.56737
4902	Deoxyadenosine	0.6133	NA	NA	MS2 forward	250.0938968	136.1845	4196.294667	3610.209429	3215.505333	3723.153	8915.058067	5991.134118	3167.103333	1948.466667	2064.912818	2655.3856	2753.143692	1577.3457	1867.04	1968.995214	1054.052385	779.7166667	2114.54625	1553.359097	890.2012	1055.8592
4906	NA	NA	5-Methoxytryptophol;(E)-5-(3,4,5,6-Tetrahydro-3-pyridylidenemethyl)-2-furanmethanol;Trihomomethionine;2-Amino-7-(methylsulfanyl)heptanoic acid	22.8750542584064;22.8750542584064;5.23291714186623	MS1 mz matched	250.1105525	41.9255	42257.90617	33272.78779	37665.66922	41246.90187	41428.72864	65843.5465	43978.60283	35468.91027	35153.42143	41998	47163.45322	39057.93862	36087.21969	32163.99667	69418.21095	35059.87637	52193.301	49677.09353	48723.683	39666.38949
4932	NA	NA	Pterosin J;Phenytoin;Oxcarbazepine;Carbamazepine-10,11-epoxide;Carbamazepine epoxide;2-Hydroxycarbamazepine;3-Hydroxycarbamazepine	-2.80651833818969;4.36352269570536;4.36352269570536;4.36352269570536;4.36352269570536;4.36352269570536	MS1 mz matched	251.0795146	302.739	8246.98387	9792.066818	8435.683913	9290.986136	15567.94257	14124.97263	14147.721	7561.036875	10143.97435	10710.94354	7453.101952	8734.041522	14345.81155	10407.27436	6702.117	8377.690391	8922.411304	10278.94885	10796.14008	6423.238619
4933	Deoxyinosine	0.9976	NA	NA	MS2 forward	251.078507	170.2185	2963819.3	3201610.968	3207276.445	3219443.376	5181024.561	600559.2947	2421237.222	4541289.949	2312748.608	1594333.62	1481479.187	2061651.061	2674802.418	7347760.163	3102430.234	263210.528	5517405.854	1861145.302	4071401.158	2423196.508
4943	NA	NA	NA	NA	Unmapped	251.2007344	44.2225	1717747.703	2230271.333	2205955.296	2356910.363	967213.9777	625262.7509	1919119.011	972826.1952	1155359.164	919185.689	1384792.421	3506168.508	1012315.949	2177598.891	1634749.057	476198.883	1588898.855	1366914.573	388117.8099	1184695.728
4967	Suberylglycine	0.905	NA	NA	MS2 reverse	252.0801351	170.2485	285824.5	295790.2956	299273.7262	304355.1609	452607.4437	62718.15293	232717.8	405231.181	204999.2583	148469.92	136330.5204	183467.9275	239786.9184	700485.293	270051.93	28560.4165	472499.2816	170915.7065	360521.856	223648.5706
4968	Phenylacetylglycine	0.9999	NA	NA	MS2 reverse	252.0894634	102.2035	25851.65896	27074.2016	27426.90432	27689.66054	50671.5459	28832.87775	32778.66031	31486.126	34224.70364	30697.13154	12060.43826	27951.56098	30341.96967	19587.456	16420.38443	6048.870186	33218.323	58788.825	28189.6991	55483.59657
4983	NA	NA	NA	NA	Unmapped	252.9134427	401.084	13777.09561	14848.21529	12101.69294	12083.729	12792.676	11463.572	12368.9405	13103.67641	11028.985	9921.500375	11819.152	12253.07209	11414.42647	11334.62647	12233.1	13582.698	10088.70222	11883.05295	11791.89483	9851.651077
5000	NA	NA	Bis(2-furanylmethyl) sulfide;Bisthiosemi	-11.0817271407901;-14.4299549372053	MS1 mz matched	253.0491325	365.659	121075.2816	114869.5678	124263.557	120946.4563	153956.1662	135828.8978	175649.0927	149712.7956	150268.915	152427.975	129625.353	125147.3982	164844.0194	262175.5455	170821.7359	131268.3525	221111.8544	252967.3637	217310.4491	184515.814
5007	NA	NA	3-[(2-Mercapto-1-methylpropyl)thio]-2-butanol;Caffeine;1,3,7-Trimethylxanthine	0.481245079214539;-2.0610015230021	MS1 mz matched	253.0916806	358.0005	116671.2391	102059.4866	92030.18205	115117.6067	340564.9513	465372.3416	50409.42547	180894.4982	55827.48706	365989.1355	139088.2975	67704.2007	95776.56091	29314.39269	40601.6065	95629.46795	28437.61118	36161.8488	50671.65161	66438.125
5008	NA	NA	(S)-MHD;10-Hydroxycarbazepine;(R)-MHD;Nepafenac;10-Hydroxycarbazepine;10-Hydroxycarbamazepine;GP 47779	-6.01206913452325;-6.01206913452325;-6.01206913452325;-6.01206913452325;-5.90305994948142	MS1 mz matched	253.0916277	298.043	35598.56469	32865.51429	30669.11157	40504.18967	64539.68	55700.02114	34476.56883	38789.933	20574.036	21084.89686	18534.55143	27209.46476	36854.76221	63780.96267	33687.68733	16492.677	37582.92	24002.84837	44917.24533	25695.75529
5012	NA	NA	3-Hydroxyphenanthrene;2-Hydroxyphenanthrene;4-Hydroxyphenanthrene;9-Hydroxyphenanthrene;1-Hydroxyphenanthrene;Phenthrene-9,10-oxide;9-Hydroxyphenthrene;9-Phenthrol;Phenthrene-1,2-oxide;1-Phenthrol;1-Hydroxyphenthrene	14.6084081303022;14.6084081303022;14.6084081303022;14.6084081303022;14.6084081303022;14.4275458949472;14.4275458949472;14.4275458949472;14.4275458949472	MS1 mz matched	253.0920453	182.118	96935.09941	96170.86091	95257.32482	92105.54327	81546.01909	104303.2889	180159.7547	84938.35855	167004.124	114666.5111	102868.8883	128763.1233	102813.6967	156962.635	149791.3589	49784.93932	182807.7354	125534.3643	85820.15909	105185.7997
5022	cis-9-Palmitoleic acid	1	NA	NA	MS2 forward	253.2172556	43.91	32768214.47	37210556.84	40773160.89	38764220.36	13039620.71	9306752.538	24120554.79	11814848.07	10639576.08	10405926.14	18890568.91	44873225.94	9337810.31	30949004.18	17165200.04	6474837.02	20710734.99	19403627.44	4700157.956	15332303.57
5037	NA	NA	Sulfathiazole;Sulfathiazole	2.63515339107796;2.70534591095368	MS1 mz matched	254.0142899	41.276	51795.86555	63460.21591	58059.3767	65420.57367	71003.72608	34683.14617	51018.72	136860.8866	87310.87777	53742.51931	33544.79943	26324.144	77279.44575	50781.68274	23794.27647	28207.85891	62253.57106	60303.51033	41328.86959	60217.44893
5042	NA	NA	5-(3'-Carboxy-3'-oxopropyl)-4,6-dihydroxypicolite;5-(gamma-Carboxy-gamma-oxopropyl)-4,6-dihydroxypicolite	-19.36770966	MS1 mz matched	254.0329605	208.323	246909.7545	236742.8807	256398.4386	254022.7103	254087.8028	335276.2298	297477.5453	328482.1107	285220.8741	189014.5636	255687.2311	246440.6521	347376.3446	316309.4413	370508.1602	329834.1286	326142.5547	302362.2111	415603.1052	259478.5388
5049	NA	NA	3-Hydroxyhippuric acid;Leucodopachrome;L-Dopaquinone;N-acetyl-5-aminosalicylic acid;Salicyluric acid;4-Carboxyphenylglycine;Dopaquinone;4-Hydroxyhippuric acid;2-Hydroxy-7-methoxy-2H-1,4-benzoxazin-3(4H)-one;Alpha-Hydroxyhippuric acid;2-Hydroxy-6,7-dimethoxybenzoxazole;Dopaquinone;1,2-Epoxy-3-(p-Nitrophenoxy)propane;EPNP;2-Carboxy-2,3-dihydro-5,6-dihydroxyindole;Leucodopachrome;cyclo-Dopa;Salicylu…	14.5714123886051;14.5714123886051;14.5714123886051;14.5714123886051;14.5714123886051;14.5714123886051;14.5714123886051;14.5714123886051;14.5714123886051;14.5714123886051;14.5714123886051;14.3550580047274;14.3550580047274;14.3550580047274;14.3550580047274;14.3550580047274	MS1 mz matched	254.0692295	144.108	52308.33459	49181.73641	43248.46778	42582.41909	39812.58982	36336.90005	53589.35842	36082.03464	54909.53618	52845.61394	42319.03073	193155.3152	30935.21909	17954.18667	242517.5214	12774.08843	39044.17071	99323.60116	15982.12943	20274.3675
5083	NA	NA	NA	NA	Unmapped	254.8927791	400.4655	14737.87	13572.98213	12936.28778	12668.733	13059.922	13022.28293	14770.1225	17543.25275	12086.7445	14340.39657	14269.58	15989.49906	11789.72667	13203.26012	14733.04556	15494.745	13161.75	13498.356	17692.608	11623.74667
5091	NA	NA	NA	NA	Unmapped	254.9667749	312.427	914182.8333	822431.2059	832086.0748	810879.0208	1268868.706	1487571.21	1500112.244	1277903.627	1449184.297	1338637.333	1218957.302	1198019.948	1225975.721	1190052.398	1356916.279	1179009.468	1456641.049	1375061.157	1347218.49	1452284.41
5093	NA	NA	Tetranitromethane	2.04111208	MS1 mz matched	254.9871441	322.47	16592.94	13940.48874	14895.06923	13930.28714	34694.96727	40262.60625	33110.67375	38296.41075	41452.488	21145.49273	39124.69429	29001	47913.3	24676.44001	42270.005	17776.91222	55191.21667	46293.32525	41537.09912	38574.6075
5111	NA	NA	Lamotrigine;N-Acetoxy-IQ	19.5243097180122;0	MS1 mz matched	255.088644	27.3335	111580.8147	128647.6209	125375.8894	121715.67	130249.1127	135680.9668	142275.822	181288.9695	178478.1576	147727.0094	164336.4528	192688.2306	131168.1633	122002.9035	147338.56	124524.4711	174801.4875	148216.9494	148617.2497	136475.1
5118	NA	NA	1-(2-Thienyl)-1-heptanone;trans-4-Hydroxystilbene;(E)-4-Stilbenol;cis-Stilbene oxide	4.15212873811179;21.4188673702798;21.4188673702798	MS1 mz matched	255.106322	496.664	27103.71972	24490.34261	36136.60416	31349.53085	27013.3202	34664.703	29217.49078	35254.79369	28236.00377	32763.80759	36474.34985	38495.33705	33028.29538	25789.06629	37751.66725	33528.19167	33250.20029	35793.38611	37545.07289	35279.335
5148	NA	NA	(2S)-Liquiritigenin;(S)-Pinocembrin;Isoliquiritigenin;(E)-2,4,4'-Trihydroxychalcone;7E-Mycosinyl acetate;4'-Methoxybenzophenone-2-carboxylic acid;Emodinanthranol;2-Dehydro-O-desmethylangolensin;Dihydrodaidzein;Phenylgalactoside;Aryl beta-D-glucoside;Phenyl beta-D-glucopyranoside;Phenylglucoside	-3.4060035885097;-3.4060035885097;-3.4060035885097;-3.4060035885097;-3.4060035885097;-3.4060035885097;-3.4060035885097;-3.4060035885097;-3.4060035885097;2.83783372459612;2.83783372459612;2.83783372459612	MS1 mz matched	255.2525272	22.9495	503416.3182	646314.9117	589822.2976	599136.4167	697141.2633	694741.2712	746764.3365	674214.1888	716731.6268	554517.8016	897921.0083	683556.3757	795486.6063	685340.9151	659804.64	777327.6067	667157.45	627865.4554	754782.0935	716345.1122
5151	NA	NA	NA	NA	Unmapped	255.8205261	188.6025	25537.29977	25014.8239	24513.2552	25755.4701	29579.1179	34760.38516	36661.85514	33921.57067	30492.1912	35387.87359	36041.4959	36046.69415	29245.40948	21879.06	33989.05787	35621.37	32685.80444	30360.80415	33576.65308	34342.33258
5164	NA	NA	NA	NA	Unmapped	256.0277093	41.1545	869337.353	914800.5657	970249.4673	1044557.978	1951102.082	134120.8474	411272.1639	1718626.089	894847.7734	586006.1293	212951.2679	39074.06324	534527.7213	502837.751	193367.9995	258493.391	310187.0099	459291.4801	728592.7659	628081.778
5167	NA	NA	3-Hydroxy-2-methylpyridine-4,5-dicarboxylate;Tauropine;N2-(D-1-Carboxyethyl)taurine	13.0826184335507;-4.0601758665082	MS1 mz matched	256.0495566	293.9535	821073.2144	899584.3043	845516.708	964252.4784	1479495.029	876468.6389	1182498.777	876279.5734	1019446.504	814822.14	596343.6133	679029.108	1611035.761	1686913.953	1565265.856	798047.1614	1498506.931	1145445.302	1782449.78	1242677.423
5169	NA	NA	N-Acetyl-b-D-galactosamine;N-Acetyl-D-glucosamine;N-Acetylgalactosamine;Avenic acid B;Beta-N-Acetylglucosamine;N-Acetylmannosamine;N-Acetyl-D-glucosamine;N-Acetylchitosamine;2-Acetamido-2-deoxy-D-glucose;Glcc;N-Acetyl-D-mannosamine;2-Acetamido-2-deoxy-D-mannose;N-Acetyl-D-galactosamine;N-Acetyl-D-chondrosamine;2-Acetamido-2-deoxy-D-galactose;N-Acetylhexosamine;N-Acetyl-D-hexosamine;N-Acetyl-beta-…	0.284047301248781;0.284047301248781;0.284047301248781;0.284047301248781;0.284047301248781;0.284047301248781;0.45230469597806;0.45230469597806;0.45230469597806;0.45230469597806;0.45230469597806;0.45230469597806;0.45230469597806;0.45230469597806;0.45230469597806;0.45230469597806;0.45230469597806;0.45230469597806;0.45230469597806	MS1 mz matched	256.0588232	243.363	226873.0279	237311.6881	281678.3904	291331.5589	252227.3734	317679.9752	381176.3615	413611.6714	342537.1625	358728.2829	234593.3511	366812.1503	254558.9666	417364.9652	364969.2359	225450.7162	469599.5553	560214.2559	412686.0809	348860.6896
5170	NA	NA	N-Acetyl-b-D-galactosamine;N-Acetyl-D-glucosamine;N-Acetylgalactosamine;Avenic acid B;Beta-N-Acetylglucosamine;N-Acetylmannosamine;N-Acetyl-D-glucosamine;N-Acetylchitosamine;2-Acetamido-2-deoxy-D-glucose;Glcc;N-Acetyl-D-mannosamine;2-Acetamido-2-deoxy-D-mannose;N-Acetyl-D-galactosamine;N-Acetyl-D-chondrosamine;2-Acetamido-2-deoxy-D-galactose;N-Acetylhexosamine;N-Acetyl-D-hexosamine;N-Acetyl-beta-…	0.284047301248781;0.284047301248781;0.284047301248781;0.284047301248781;0.284047301248781;0.284047301248781;0.45230469597806;0.45230469597806;0.45230469597806;0.45230469597806;0.45230469597806;0.45230469597806;0.45230469597806;0.45230469597806;0.45230469597806;0.45230469597806;0.45230469597806;0.45230469597806;0.45230469597806	MS1 mz matched	256.0585279	262.871	124494.3548	156392.9818	158595.0813	182771.7283	129720.649	161783.9483	221504.2505	198477.3355	204473.2521	177303.8198	134966.5513	197609.6255	146496.7061	229496.6483	197981.218	122755.6723	221480.6826	160559.9958	206849.2753	201718.9447
5175	NA	NA	Meclofenoxate;Hydrocotarnine hydrochloride	10.0469928065455;10.0469928065455	MS1 mz matched	256.0844829	224.305	8304.77515	6998.599615	9579.584118	6786.763063	7199.206364	2575.053385	8515.390371	3503.425714	13428.99215	12268.84615	5829.769615	14416.73373	7665.827812	4551.573333	9981.8345	3526.8398	16758.59556	24616.21	3254.537143	3042.6
5176	NA	NA	L-Dopa;N-Hydroxy-L-tyrosine;2-Hydroxy-3-(3,4-dihydroxyphenyl)propanamide;DL-Dopa;3,4-Dihydroxy-L-phenylalanine;L-Dopa;3-Hydroxy-L-tyrosine;L-beta-(3,4-Dihydroxyphenyl)alanine;Levodopa;Dihydroxy-L-phenylalanine;N-Hydroxy-L-tyrosine;N,N-Dihydroxy-L-phenylalanine	6.04966363424317;6.04966363424317;6.04966363424317;6.04966363424317;6.08924395938369;6.08924395938369;6.08924395938369	MS1 mz matched	256.0829755	109.4305	30253.10386	33222.99155	35607.92787	48423.704	28132.22386	52552.1059	69371.60205	32831.44363	47169.2063	44666.1084	72862.25618	57925.78609	55384.88217	25517.77782	44784.31316	36675.25273	28195.705	53407.28085	36877.77882	50883.179
5212	NA	NA	(±)-Sulfobutanedioic acid;	18.0661589853271;	MS1 mz matched	256.9960262	58.236	187586.568	189477.2417	204115.1	189221.7196	114037.1966	19602.26786	284657.3319	245069.1618	312166.0867	326010.3704	63012.83739	169952.5747	218438.9779	303281.7145	240366.6536	43775.98638	497881.0619	284032.497	192512.7945	575013.823
5220	NA	NA	Lofexidine;	5.16058686782364;	MS1 mz matched	257.027338	361.474	18434.50981	17931.22421	20211.9475	15404.99118	27443.048	25583.175	35733.66643	16658.0325	35194.235	43975.638	25529.2686	27731.50093	27316.17	24315.11713	27798.77671	13801.4635	40451.95	41830.59109	41097.84	32613.15273
5237	Acadesine (Drug)	0.6277	NA	NA	MS2 forward	257.086299	109.991	4351.004	4326.879	7939.57216	6951.09787	2789.72	8804.6997	9341.056395	3442.1778	11715.05765	6284.8126	6889.109211	7492.234235	7471.044868	1840.883333	4883.061563	6892.701698	1448.513	6458.2175	2706.936692	7589.027315
5254	NA	NA	Ethyl 2-benzylacetoacetate;1-(5-Acetyl-2-hydroxyphenyl)-3-methyl-1-butanone;Ethyl methyl-p-tolylglycidate;Precocene II;Precocene 2;Flossonol;1,2-Dimethoxy-4-[2-(2-propenyloxy)ethenyl]-benzene	-10.4420008144356;-10.4420008144356;-10.4420008144356;-10.4420008144356;-10.4420008144356;-10.4420008144356	MS1 mz matched	257.2107586	185.131	2719.642909	2461.435455	2818.771	2781.02313	2056.865	1903.626963	1553.066667	1040.893143	2572.218333	1891.198238	2859.545	3170.270333	3604.623882	3887.147	3226.72896	6767.111804	4138.434333	7978.941176	2052.567857	3196.467
5256	NA	NA	NA	NA	Unmapped	257.2109405	75.518	51990.03288	41350.55938	56313.20571	62078.14151	37559.68319	24614.80409	28273.49864	26453.3124	37412.64157	14348.55283	8022.238	53081.0706	51891.43644	89845.01448	47105.5263	25216.51354	44305.73867	32340.94163	34363.28392	43974.9024
5282	N-Acetylmannosamine	0.645	NA	NA	MS2 reverse	258.0445029	294.0195	36201.59556	37698.01632	39109.24968	38111.654	66380.21813	29762.19	38967.5075	43724.07776	46333.81858	24349.40523	30646.04504	35194.0756	58727.6292	66641.19471	57092.10829	34427.56208	59853.55996	43451.71341	64607.47731	47968.35523
5283	NA	NA	Glucosamine-1P;Glucosamine 6-phosphate;Aminofructose 6-phosphate;D-Glucosamine 6-phosphate;D-Glucosamine phosphate;1-Amino-1-deoxy-scyllo-inositol 4-phosphate;scyllo-Inosamine 4-phosphate;D-Galactosamine 1-phosphate;alpha-D-Glucosamine 1-phosphate;D-Glucosamine 1-phosphate;D-Galactosamine 6-phosphate;Kanosamine 6-phosphate;D-Kanosamine 6-phosphate;Aminofructose 6-phosphate;Amino-D-fructose 6-phos…	-9.99090110739128;-9.99090110739128;-9.99090110739128;-9.97970628348057;-9.97970628348057;-9.97970628348057;-9.97970628348057;-9.97970628348057;-9.97970628348057;-9.97970628348057	MS1 mz matched	258.0431148	187.676	50839.50769	49235.56975	45802.51906	49797.50813	132980.8786	46508.46643	18560.12357	39725.85447	28772.98519	76644.94394	29441.14563	10975.50705	77347.24481	61981.948	31563.84407	55554.16875	16865.055	33647.42507	86454.45225	36054.97
5285	O-Phospho-L-threonine	0.783	NA	NA	MS2 reverse	258.0426958	125.2045	13615.58691	13519.70441	13384.96206	13238.15952	22894.46194	28628.04318	15744.64	30962.16265	49674.0156	23475.21588	17507.8071	11705.49624	71281.3725	41627.9904	27801.72686	19023.8	15786.252	28215.94867	22339.17098	24278.99194
5290	NA	NA	NA	NA	Unmapped	258.0638056	308.732	8695.415769	13470.27795	15969.92396	13711.68719	14813.689	12326.459	17855.08158	19321.61594	11063.78593	22521.429	10881.35077	13870.14026	9176.72	17093.352	16521.42635	19097.82408	12905.5725	14572.23075	13631.40196	14441.53652
5291	NA	NA	NA	NA	Unmapped	258.0694898	353.205	9753.87875	9266.666267	10811.78	10335.61042	19262.7543	12780.98813	15930.55	13801.596	12080.09856	15993.49383	7640.262583	11932.52733	15933.3525	15015.31714	16947.20914	5755.8078	26421.90123	24244.78442	16664.08336	18336.79989
5296	NA	NA	Mizoribine;Kokusaginine;Furo(2,3-b)quinoline, 4,6,7-trimethoxy-;Maculosidine;Furo(2,3-b)quinoline, 4,6,8-trimethoxy-;Skimmianine	-5.47706351852888;-21.1660674412366;-21.1660674412366;-21.1660674412366	MS1 mz matched	258.0790162	41.1545	180713.1826	159024.5362	168698.7556	170057.2025	344602.3489	168586.4188	189700.9997	132744.3358	180228.9927	113022.4056	144023.0674	211746.4865	184011.5078	240053.5848	169742.6597	182046.3381	171541.1471	177324.2815	388843.3385	95540.44444
5298	Ribothymidine	0.9466	NA	NA	MS2 reverse	258.0794013	126.0385	4141.966769	4377.959848	4033.507837	4491.208534	4246.05501	4637.942605	5286.442	13797.06138	4444.573004	6006.838352	3352.865565	3643.72	3473.577452	6955.28244	3167.89	5816.8824	5761.977429	6243.192763	6087.913386	5733.317413
5313	NA	NA	5-phosphonooxy-L-lysine;Falcarinone;(Z)-1,9-Heptadecadiene-4,6-diyn-3-one;Dehydrofalcarinol	0.412938349556936;-0.412938008521057;-0.412938008521057	MS1 mz matched	258.180705	352.3885	3373.66715	4340.265	4056.9009	4179.566053	8122.267895	6564.1701	5135.811889	13167.12436	6981.077579	6503.946842	6143.479526	9441.901455	12401.2064	4981.5285	8281.845	6417.360782	6335.977375	4074.074333	8698.46432	5740.377
5332	NA	NA	5-Methylthioribose 1-phosphate;5-Methylthioribulose 1-phosphate;S-Methyl-5-thio-D-ribose 1-phosphate;S-Methyl-5-thio-alpha-D-ribose 1-phosphate;S-Methyl-5-thio-5-deoxy-D-ribose 1-phosphate;S-Methyl-5-thio-D-ribulose 1-phosphate	-0.946494922655976;-0.946494922655976;-1.10033383067907;-1.10033383067907	MS1 mz matched	259.0117139	338.7245	13276.59667	13617.49693	14198.932	14113.528	14425.04007	23200.93231	26686.34615	24891.245	28149.08571	29370.56	15182.43236	19582.45564	13557.3615	16548.5858	16024.14333	12251.77007	14758.75077	14690.24928	14484.663	13722.79623
5339	D-Erythrose 4-phosphate	0.9978	NA	NA	MS2 forward	259.0207447	430.56	24687.83578	21576.39359	24006.7216	20864.51127	55172.5065	26316.77569	36836.064	38815.80727	72596.49738	34971.59571	44566.15159	43541.40436	47425.4788	55171.57446	45660.34135	32594.20577	76770.88283	29736.1348	17072.49513	51841.2046
5343	D-Glucosamine 1-phosphate (Glucosamine-1P)	0.9989	NA	NA	MS2 reverse	259.0472529	294.0465	5921.964058	5428.490483	6163.423754	4050.986143	7539.088667	6976.325769	4744.562063	5839.643955	3286.945625	2961.9712	4412.674444	4596.974885	6545.80469	4650.068571	3802.95	3973.159667	5199.051	3358.032444	7538.432	5951.716826
5371	NA	NA	Asparaginyl-Glutamine;Glutaminyl-Asparagine;Asparaginyl-Gamma-glutamate;Gamma-glutamyl-Asparagine;5alpha-Androstane	14.9857577663204;14.9857577663204;14.9857577663204;14.9857577663204;2.30547196070813	MS1 mz matched	259.2416272	41.207	96007.43665	82051.95341	78990.55386	85397.457	45447.59397	25349.57715	40014.85762	24686.96163	22069.62663	24277.47268	21358.88235	38280.11875	22400.60075	61835.08033	42685.23291	34478.44069	31562.50222	50308.62667	20818.00279	29781.52972
5388	NA	NA	NA	NA	Unmapped	260.0220963	122.689	8056.218824	10507.77159	8867.0214	8679.221688	45482.40624	13354.7308	15499.84615	12125.04693	19819.92838	31815.806	14080.0218	16995.97421	31789.37007	10636.82278	46074.82286	13241.21733	33342.68604	937.58	70551.25176	13249.2655
5392	4-thiouridine	0.7958	NA	NA	MS2 reverse	260.0514031	272.622	1460.377154	1581.2	1370.757188	1242.22	2686.754211	1982.180769	1163.681438	1925.466154	1889.371318	4219.123912	1890.863333	894.8958333	3826.137	1326.086087	2513.569244	1972.959114	1109.753357	1110.566286	873.590375	1639.9
5396	Bufexamac	0.9237	NA	NA	MS2 reverse	260.0691678	91.12	39707.49176	38743.55353	37276.03269	41035.19971	11904.39287	10033.39889	9879.02654	9338.171196	11205.2935	8200.093536	22391.29411	23308.36624	43175.95253	19021.63903	12526.47743	8346.861477	11846.9495	12861.202	21309.21884	27287.90575
5405	D-Biotin	0.8828	NA	NA	MS2 reverse	260.1062542	255.337	1651.923646	1600.072381	1638.347364	2343.919636	1583.835842	2498.073333	927.7823077	6803.339091	1366.790901	1368.673118	2968.488	1410.153956	1222.42414	5237.971583	1257.976546	2310.9571	2470.835714	1805.40849	1445.850652	1572.862941
5434	NA	NA	Ng-L-Glutamyl-L-aspartic acid;Na-L-Glutamyl-L-aspartic acid;L-beta-aspartyl-L-glutamic acid ;	-0.384615236843232;-0.384615236843232;-0.384615236843232;	MS1 mz matched	261.071459	370.9225	21514.71995	19646.56336	18599.38909	18787.76818	39171.01667	21595.82842	33865.17429	38324.75221	25888.84764	26626.092	13896.48	21878.5	24088.74	30572.43429	22591.50833	16947.26475	27000.375	19902.59625	23957.559	21496.27333
5435	NA	NA	Ng-L-Glutamyl-L-aspartic acid;Na-L-Glutamyl-L-aspartic acid;L-beta-aspartyl-L-glutamic acid ;	-0.384615236843232;-0.384615236843232;-0.384615236843232;	MS1 mz matched	261.0714047	432.986	13607.26033	9351.69525	11117.87204	9312.298962	21931.92985	18337.15645	33755.49133	23604.21808	27345.48757	20333.31109	16394.45697	16462.87708	22871.95163	30668.85033	17750.24974	14656.3826	41268.43964	34696.95133	23569.62058	29030.94514
5447	Propionylglycine	0.9214	NA	NA	MS2 forward	261.1080509	292.519	133144.8275	108735.6068	121492.6099	106760.9723	192959.9783	164989.9866	262532.8788	285019.4606	180902.4176	137545.865	88011.09139	148625.1103	208663.0771	154778.3564	80922.52	103075.6733	195729.6894	576580.9175	190566.4007	215777.9594
5451	NA	NA	Thioxanthine monophosphate;Triethylene glycol diglycidyl ether;Etoglucid	11.4442664224685;5.34062506671826	MS1 mz matched	261.1324903	178.188	4991.846043	3719.4872	4371.15	4064.622857	4992.185512	2268.03	5915.644929	3051.519779	6476.525952	2184.087813	2321.412545	3226.533438	8188.196741	5260.1975	5498.2802	1165.849364	9581.67	10712.89611	9460.182136	6706.2055
5457	NA	NA	3,4,5-Trimethoxyphenyl acetate;3-(4-Hydroxy-3-methoxyphenyl)-2-methyllactic acid;Dihydrosinapic acid;Genipin;4-Hydroxy-(3',4'-dihydroxyphenyl)-valeric acid;2,4,6-Trimethoxyphenyl acetate;Genipin	-17.2394053907504;-17.2394053907504;-17.2394053907504;-17.2394053907504;-17.2394053907504;-17.2394053907504;-17.2394053907504	MS1 mz matched	261.1844897	43.883	26038.67619	28824.25	28810.13258	32114.007	17344.95794	11481.536	29935.92187	15979.68	23977.16127	16447.15076	22355.46514	48649.23068	19606.38127	36170.793	36216.65617	14098.19932	18935.62136	21570.78	13510.69591	23501.63053
5506	NA	NA	NA	NA	Unmapped	263.0110603	345.271	411121.0829	390311.3164	409977.5761	431833.92	411349.2513	479408.5912	423581.3651	461798.174	410649.9212	487917.029	446881.8511	496737.3923	425159.7414	380422.336	445073.6761	491871.2063	450199.3478	399730.9405	437988.1091	422769.867
5520	Pentobarbital	0.9994	NA	NA	MS2 reverse	263.0787044	25.821	5731.150222	5093.811706	7206.206933	6286.273926	8968.115539	7420.604857	5495.876667	10523.62584	13034.97581	3559.757143	2743.125	8549.127357	7449.569556	7825.258443	8647.164435	3649.311218	7313.42625	3717.915923	9833.135667	5197.119
5524	NA	NA	(Z)-2-Methyl-2-butene-1,4-diol 4-O-beta-D-Glucopyranoside;Ilicifolinoside A;	9.23402870546586;9.23402870546586;	MS1 mz matched	263.1233419	394.2725	4249.321579	4276.29125	5440.147556	3507.864414	5535.873632	3618.032941	5478.000176	3817.559154	5179.212895	4532.955882	2859.566053	4993.373167	5842.849312	4751.828438	3910.147692	2682.411588	6982.710462	6499.459312	3990.956667	8306.201941
5560	Streptozocin	0.6261	NA	NA	MS2 reverse	264.0894328	106.981	24194.48544	36936.24654	35570.50385	25182.29138	105316.8414	92208.59175	83608.488	36669.28783	117436.4883	31973.312	86776.64382	96881.31083	45787.12334	25978.14446	21804.74346	13135.62401	39135.99973	31733.72327	55308.18836	25262.53465
5594	Pyridoxine 5-phosphate	0.9901	NA	NA	MS2 reverse	265.0566183	262.9815	7139.677519	6473.940578	6592.756348	8213.3175	15917.45238	10568.068	19061.7975	12417.99261	20138.13681	15791.94355	7282.84813	14505.61183	7096.03796	22177.66194	5851.032496	3000.72426	15117.0932	7981.71276	9749.476	5634.9668
5603	NA	NA	Menthyl lactate;11-Hydroxy-9-tridecenoic acid;Menthone 1,2-glyceryl ketal;Menthone 1,3-glyceryl ketal;	-24.3000314070541;-24.3000314070541;-24.3000314070541;-24.3000314070541;	MS1 mz matched	265.1077552	48.5065	39862.84235	38095.53077	39193.87643	42095.62933	58451.35417	86981.64907	77323.21771	45249.30471	98270.61345	41903.67718	5124.3904	73965.76324	15571.98473	33974.32913	96295.97842	10332.81681	37398.5478	39654.97359	18484.61304	23605.521
5619	NA	NA	NA	NA	Unmapped	265.215933	43.776	274610.7468	319168.6667	316520.6033	326533.2082	125113.617	80436.45083	186253.447	90422.29167	81408.87242	99981.51957	139772.3571	305169.6077	81780.98823	247911.3761	126424.8832	76428.96372	166472.3031	166613.9094	53275.07245	121153.9639
5633	NA	NA	NA	NA	Unmapped	266.0325391	219.013	6368.70055	7598.700346	7074.890952	7172.025955	8706.915182	9073.648556	9826.080333	5216.109938	9669.10365	7955.4825	24185.71994	6712.7871	10707.64	10556.97526	10119.71411	6016.925263	9772.7	9005.466667	10244.30529	11120.35956
5674	NA	NA	Lansine;Mukeic acid;9-Hydroxy-2-nitrofluorene;9-OHNF	-18.6877161568322;-18.6877161568322;-18.4974601225471	MS1 mz matched	267.0709573	365.397	26703.88	24014.001	29926.042	28601.72118	38925.28842	38085.77486	38890.85207	25427.65867	40379.57294	25641.81467	21558.44494	27936.27829	30679.332	47164.64331	31401.1971	20650.75442	47027.06667	35348.74275	26706.225	42981.38673
5675	Inosine	0.9937	NA	NA	MS2 forward	267.0732344	203.897	10072382.08	9402237.205	10122672.75	10499015.77	12437229.66	11998572.52	14089707.26	11033004.88	11601409.65	8373305.408	8975842.538	8754063.127	12769017.83	10887339.34	11819942.33	10137110.14	13546783.97	15565465.53	14126825.42	12055240.41
5690	Hexadecanedioic acid	0.9871	NA	NA	MS2 reverse	267.1952579	69.091	141662.1466	209518.457	201896.4215	211802.835	85863.69177	27284.34	56055.22443	73629.1404	117758.2928	57937.18548	47853.05271	169080.3576	140103.6045	248519.2727	117348.3865	22872.70362	132843.819	107073.6652	159840.2135	137546.9272
5693	NA	NA	(Z)-9-Heptadecenoic acid;Cyclohexaneundecanoic acid;10Z-Heptadecenoic acid;2,4-Heptadecanedione;omega-Cyclohexylundecanoic acid;Cyclohexaneundecanoic acid;9E-Heptadecenoic acid;(E)-Heptadec-9-enoic acid	6.59744438047926;6.59744438047926;6.59744438047926;6.59744438047926;6.71040358605053;6.71040358605053	MS1 mz matched	267.2318906	42.9515	2652436.315	2733006.145	2819619.859	2842687.744	1404074.28	855080.914	1661717.165	982511.9286	620461.6965	871673.4657	1151065.258	2081525.872	784801.718	2063770.118	1224367.934	550917.2033	1735116.113	2043501.309	643014.623	1104613.932
5706	NA	NA	NA	NA	Unmapped	267.9940446	122.247	964.66	1060.626667	1421.801522	1143.345344	11016.01457	7764.622222	9739.121786	8129.003333	10769.14536	15937.75714	8166.634273	9877.5425	7117.099	1254.974875	8968.629583	3702.5235	8906.79575	5672.789769	10819.93711	3096.88775
5757	Galangin	0.9994	NA	NA	MS2 reverse	269.0442824	39.676	10535.87	11613.80255	8337.992955	11206.55455	20258.81542	14964.48807	11827.296	18804.4	11609.85525	13026.20542	18886.8975	23568.66686	7372.05	5914.68	7853.384786	10958.44891	13486.36178	3571.462	6751.837273	5010.737857
5769	NA	NA	Aprobarbital;Aprobarbital;2,6-Dihydroxypseudooxynicotine;1-(2,6-Dihydroxypyridin-3-yl)-4-(methylamino)butan-1-one	2.65444467368292;2.85577752346733;2.85577752346733	MS1 mz matched	269.1053853	26.713	136801.1391	149409.669	152707.5712	164510.3353	161631.0253	174136.9886	157833.6974	184399.2424	221921.321	178338.2184	186946.5353	215418.0268	139819.6867	173153.1813	185782.576	155031.4868	194426.3838	176721.9766	178525.5625	164555.6751
5775	Jasmonic acid	0.9992	NA	NA	MS2 reverse	269.1378154	104.1485	25735.12441	28541.22939	26626.07895	28218.68859	31687.17365	33740.5032	35328.59921	23779.54234	41223.43273	34407.30938	14281.18209	28477.28673	30463.50318	37637.22474	24232.70847	8930.954	35842.65777	25582.836	48112.15682	23223.8373
5783	NA	NA	Leflunomide;A771726;Leflunomide	14.5758460263799;14.5758460263799;14.5758460263799	MS1 mz matched	269.2112385	67.705	817422.987	1337754.429	1313696.201	1347866.615	336887.0504	163542.474	350761.573	271151.3929	537194.0415	221519.7619	188037.1305	855946.7589	988463.5334	1215710.008	1005054.953	84602.86868	830314.2485	726539.5152	1093885.943	936988.5847
5785	Heptadecanoic acid	0.9996	NA	NA	MS2 forward	269.2473749	42.832	2553508.257	2679058.411	2751282.876	2553773.414	771005.4251	675614.0367	684417.6621	633126.4692	259697.2164	675438.5882	401630.6127	632455.9435	262025.7696	967074.8504	332260.7052	246625.0339	1084810.939	2347108.333	369186.0583	489602.4485
5797	NA	NA	NA	NA	Unmapped	270.0271996	338.634	4904.944545	5499.296	5198.661818	5160.946364	6401.075933	7985.923581	8189.672727	5015.587545	7911.4394	5400.563846	4696.417	5246.01	8116.529231	8025.863929	8957.899667	4302.056667	7203.308538	7135.802724	7343.602267	9689.14435
5800	NA	NA	Luteolinidin;Pelargonidin;3,5,7-Trihydroxy-2-(4-hydroxyphenyl)benzopyrylium chloride;3,4',5,7-Tetrahydroxyflavylium chloride;Pelargonidin chloride;Pelargonidol chloride;Luteolinidin	13.1472422120041;13.3261713431006;13.3261713431006	MS1 mz matched	270.0642122	297.811	42641.21414	49097.12357	49717.96762	47593.78	61052.19686	45745.30233	57646.46617	60536.98064	78055.14357	49531.416	26037.80933	47833.45864	58493.27614	74712.51517	53064.13433	53226.20764	83565.3785	141324.6815	68128.97833	80574.98075
5804	NA	NA	NA	NA	Unmapped	270.0737926	172.1135	198250.4347	185113.721	216620.103	200260.1892	118748.2612	179358.4485	303818.87	323549.858	296691.4968	274302.8527	195332.1185	144537.0179	307825.582	245529.5507	202540.5666	86468.77519	406645.7084	347900.4488	222663.9558	176588.9588
5805	NA	NA	NA	NA	Unmapped	270.0736743	156.539	216587.9834	208128.459	217634.8664	229797.4382	152755.3768	271562.0174	480936.3286	408950.984	369534.3799	424911.0348	271775.0855	128203.3184	409660.5378	222274.0277	295608.06	130747.4633	5858.339545	367113.3873	368471.0212	258459.4437
5839	NA	NA	NA	NA	Unmapped	270.9550807	149.912	22466.81565	24049.04867	25647.81387	26786.27839	29889.05043	39679.5414	18682.97142	30401.7428	37399.31635	29781.297	31431.65228	34279.1345	37469.69086	21140.3319	31372.87243	38393.3229	25481.95905	23684.2917	29250.18619	37193.6925
5856	NA	NA	5-Carboxy-2'-deoxyuridine;ringenin;4',5,7-Trihydroxyflavanone;(2S)-ringenin;(-)-(2S)-ringenin;3,6,9-Trihydroxypterocarpan;(6aS,11aS)-3,6a,9-Trihydroxypterocarpan;(-)-Glycinol;Licodione;2'-Hydroxydihydrodaidzein;2'-Hydroxy-2,3-dihydrodaidzein;ringenin chalcone;2',4,4',6'-Tetrahydroxychalcone;Isosalipurpol;Chalcoringenin;Butein;Rubrofusarin;Butin;(-)-Butin;7,3',4'-Trihydroxyflavanone;Garbanzol;3,7,…	-5.33219241355588;-20.2154972000935;-20.2154972000935;-20.2154972000935;-20.2154972000935;-20.2154972000935;-20.2154972000935;-20.2154972000935;-20.2154972000935;-20.2154972000935;-20.2154972000935;-20.2154972000935;-20.2154972000935;-20.2154972000935;-20.2154972000935;-20.2154972000935	MS1 mz matched	271.0559748	92.7975	236419.9411	239770.6683	235175.0259	249626.3532	170033.2139	260872.4598	223698.2896	215749.1994	166898.3778	439254.6853	174659.2017	331110.7969	237440.1932	476159.9472	146859.4166	341343.2079	307777.8033	365923.2234	209146.7846	311218.5323
5870	NA	NA	4',7-Dihydroxy-3'-methoxyisoflavan;5C-aglycone;1-(2,6-Dihydroxy-4-methoxyphenyl)-3-phenyl-1-propanone;4',7-Dihydroxy-6-methoxyisoflavan;6-O-Methylequol;Isovestitol;2,4,6-Trimethoxybenzophenone;3'-O-Methylequol;1,2-Bis(4-hydroxy-3-methoxyphenyl)ethylene;Marminal;1,2-Bis(4-hydroxy-3-methoxyphenyl)ethylene;5-O-Methylalloptaeroxylin;Perforatin A;2',6'-Dihydroxy-4'-methoxydihydrochalcone;Eleutherin;9-…	-4.61145752626818;-4.61145752626818;-4.61145752626818;-4.61145752626818;-4.61145752626818;-4.61145752626818;-4.61145752626818;-4.61145752626818;-4.61145752626818;-4.61145752626818;-4.76213401515321;-4.76213401515321;-4.76213401515321;-4.76213401515321;-4.76213401515321;-4.76213401515321;-4.76213401515321;-4.76213401515321	MS1 mz matched	271.1036042	441.9515	15600.80322	17602.79322	18875.752	15194.29374	23925.17382	36544.67194	38704.57567	19004.41477	27517.24409	27249.97	22985.017	20616.09543	36886.05726	22826.20944	33261.44946	15856.79596	39697.63	29404.78895	39151.73387	45232.55227
5886	NA	NA	NA	NA	Unmapped	271.5545903	21.8615	1354.3035	1391.016	1506.118333	1989.408	469.8259811	1261.015333	934.05	508.8635985	2106.202833	1500.663	262.3308754	457.47	1105.683333	943.1716667	751.6971672	561.5583333	1006.056	1503.566667	928.5266667	1063.475
5898	NA	NA	NA	NA	Unmapped	272.0431524	290.444	15756.82579	15485.3683	15440.89392	17075.22429	24439.50961	19687.4671	25914.63245	19563.52929	19692.67664	17657.0655	14879.25277	14702.69739	26979.3018	31073.51948	24602.72468	14140.31828	27614.89073	21235.17825	29284.91708	23543.15371
5906	NA	NA	Modafinil;6-Nitrochrysene;7-Nitrobenz[a]anthracene	-23.1263573566041;-10.8613258434918;-10.8613258434918	MS1 mz matched	272.076034	284.719	4231.469842	4754.345556	4875.538154	4662.274286	7202.1564	4308.186	7569.441571	5259.711647	7514.911765	4443.379769	3359.586389	5332.795615	5590.397	10528.5159	6992.427	1655.269824	12889.79608	9767.974364	9694.18	7234.429167
5911	NA	NA	Droxidopa;N,N-Dihydroxy-L-tyrosine;Cetoniacytone A	5.99585882099791;6.10146167548161;6.10146167548161	MS1 mz matched	272.0853252	353.0965	30885.435	24565.22345	28243.07588	31876.52768	32103.0186	39543.7427	40013.27647	37984.22762	36896.55116	51905.01511	31732.68424	41763.11543	37080.44625	40043.34314	49924.154	22200.352	59269.87653	51390.8555	37470.21578	45040.19987
5917	NA	NA	L-Thyronine;1,6-Dihydro-1-(3-methoxyphenethyl)-6-oxonicotinic acid	-20.0622403268321;-20.0329476261635	MS1 mz matched	272.094629	39.0025	99992.8746	109405.4722	123818.6686	109901.1864	85838.80278	119687.4453	105851.5454	73976.95141	142931.7257	84835.125	67278.91175	94202.69657	98538.43492	107572.2698	80518.59	45595.59188	133601.748	151686.9338	92370.07771	84052.10691
5934	NA	NA	NA	NA	Unmapped	272.6155024	116.522	4824.575	9134.545158	10410.25214	8601.054833	526.0299816	190.4077014	671.6349231	21.89464283	1524.2357	539.9933333	20.18287928	221.7272186	20937.47042	43213.21109	17298.32087	950.7844667	39415.437	23668.02045	23094.71505	22623.37735
5941	NA	NA	Malathion dicarboxylic acid;	-10.1455080325066;	MS1 mz matched	272.9706864	152.788	115530.4171	114816.7174	127474.7012	129498.1484	176478.74	176515.9825	46884.21922	80045.19261	180513.7511	87035.66083	62050.08106	117278.6307	170431.4115	87299.57294	88096.76867	177155.334	97920.73594	132003.448	100906.2306	127967.5011
5946	NA	NA	4-Ketoifosfamide;4-Ketocyclophosphamide;L-Idurote 2-sulfate	-10.1140828177708;-10.1140828177708;6.61643543146775	MS1 mz matched	273.0013129	37.127	16075.13383	17200.90455	18361.46667	19102.65	18005.69964	42684.2588	43180.81647	18208.34657	41560.20566	46332.53364	34401.27981	34604.97809	24731.18	19993.58357	33104.25242	17303.52	27603.795	28802.97727	18819.24917	17158.488
5950	NA	NA	Disulfoton;Ethylthiometon	-5.962518497	MS1 mz matched	273.0268661	284.07	4787.431364	5272.300588	5350.155667	6864.237437	4052.252813	33639.03821	3020.480692	7043.912867	3092.651161	20883.97823	7234.789688	2081.055643	2612.918033	7600.707812	3773.66	7710.425462	8837.143152	2096.80125	1470.74	5263.393846
5951	1-Deoxy-D-xylulose 5-phosphate	0.9821	NA	NA	MS2 reverse	273.0370499	382.477	28768.80267	26173.287	29997.42033	26413.345	34048.1909	36077.58972	71105.88	36583.25014	48901.01123	39483.25765	25043.01543	37207.8631	37744.633	44628.544	39246.58588	21185.54	68126.51568	61229.5455	40235.8621	40629.67382
5955	NA	NA	1-(2,4,5-Trimethoxyphenyl)-1,2-propanedione;3,4,5-Trimethoxycinnamic acid;Trans-2, 3, 4-Trimethoxycinnamate;L-Histidinol phosphate	7.88124790364919;7.88124790364919;7.88124790364919;-6.78559553776049	MS1 mz matched	273.0539166	121.288	127770.6329	140797.2777	139947.6024	140761.6742	216340.8336	114585.3765	137375.9048	241775.6208	350696.0338	95471.30479	188394.8957	120678.6656	394993.8724	207533.8857	185978.8523	329407.9903	406272.2078	156355.1627	244723.1515	225699.3032
5967	NA	NA	Histidinyl-Proline;Prolyl-Histidine;	10.9454842048529;10.9454842048529;	MS1 mz matched	273.1076174	330.786	4132.257447	2724.63335	3305.057889	2670.1815	4998.044324	5186.966053	6675.936583	4482.127765	6893.183375	5263.077222	3621.545813	4882.809514	6130.737268	5988.688421	3909.390294	2343.06975	7587.802444	5901.5224	6531.998837	4941.852632
5977	NA	NA	3-Hydroxytetradecanedioic acid;Ketamine hydrochloride	21.7964223207681;-8.02374444796764	MS1 mz matched	273.180708	254.162	2690.8022	2945.755556	3025.610095	2330.467368	2788.884	1565.897455	5627.6324	2084.231111	5370.313684	1411.4765	4276.459545	3824.105048	4254.764762	3938.697	2582.851625	626.1697273	8410.855	5894.88575	1676.709231	5057.6375
5979	NA	NA	Thalidomide arene oxide;5-Hydroxythalidomide;cis,trans-5'-Hydroxythalidomide;3-Oxosteroid;7-Oxosteroid;3-Oxo-5beta-steroid;3-Oxo-5alpha-steroid;3beta-Hydroxy-delta5-steroid;5alpha-Androstan-2-en-17beta-ol;17beta-Hydroxy-5alpha-androst-2-ene	0.364658867008174;0.364658867008174;0.364658867008174;-2.55260462303979;-2.55260462303979;-2.55260462303979;-2.55260462303979;-2.55260462303979;-2.55260462303979	MS1 mz matched	273.2231065	45.807	15196.2892	14588.92462	14307.758	12855.49689	7541.24225	8134.342353	26197.21484	50265.98444	9497.4	40941.63286	11058.26962	28175.17015	54676.89741	15230.875	29323.46118	4532.255636	94311.30338	10717.752	9510.870462	33314.70034
6016	NA	NA	4,5-Dihydropiperlonguminine;4'-hydroxypropanolol;Homatropine;Annotine;Annotinine;Norhyoscyamine;Epinorlycoramine;Dihydro-beta-erythroidine	-4.155882579966;-4.155882579966;-3.99778885935486;-3.99778885935486;-3.99778885935486;-3.99778885935486;-3.99778885935486;-3.99778885935486	MS1 mz matched	274.1392784	299.116	4206.451579	3581.56	4084.153474	3907.763739	4384.594	4438.587	4817.744857	3840.490909	4739.28	5462.68175	4539.996	6854.961316	4229.447474	6159.413588	5657.160375	4349.614143	10530.62706	10546.75747	4224.716263	3737.990588
6017	3-Deoxy-2-keto-6-phosphogluconic acid	0.8507	NA	NA	MS2 reverse	274.139475	432.605	4304.339286	4112.661	4093.618435	4035.081217	7703.310462	6168.503	5207.1285	9024.176	6445.688318	6632.87372	4755.561545	4273.001652	5176.101409	5198.933	6201.8565	5098.755	6432.529769	4470.824348	5494.646773	5394.16395
6035	NA	NA	NA	NA	Unmapped	274.9633942	34.423	27289.75487	24381.819	19302.12688	21533.67923	34104.16889	35864.52224	27071.0725	31950.104	35685.33887	28358.90047	45574.67113	25573.1	33210.71294	26735.10667	26567.13265	29153.78286	30704.47714	31541.91595	27405.24731	28781.02917
6042	NA	NA	5-(3-Buten-1-ynyl)-2,2'-bithiophene;5-(3-Buten-1-ynyl)-2,2'-bithienyl	6.018331839	MS1 mz matched	275.0207488	376.928	35276.38714	41564.48937	63551.71831	41434.58267	290382.7458	519069.8147	507954.6388	379626.4663	352564.6151	708234.4306	340762.2448	154903.029	484613.1148	156461.3769	803368.6284	373330.4886	232666.3567	304503.4071	624784.8944	740443.884
6056	gamma-L-Glutamyl-L-glutamic acid	0.9556	NA	NA	MS2 forward	275.0872513	431.865	28176.0176	24236.68278	26491.98243	24371.95874	73685.08773	38018.03445	60689.74713	91945.91738	58225.03777	44492.449	36561.00825	31466.35468	43223.04	53356.63926	37597.1706	39453.6826	92949.92687	80820.32252	67069.36617	70179.06166
6063	L-Saccharopine	0.9604	NA	NA	MS2 forward	275.1233128	423.205	7152.379273	7066.982091	6603.020069	5712.785682	11708.13991	10453.91767	9812.02356	5169.192	12321.61105	9452.022733	9431.678591	9211.236048	12096.33837	12100.98466	6643.114833	6203.324524	8948.625	23056.52833	11958.53644	9889.197053
6073	Stearidonic Acid	0.8807	NA	NA	MS2 forward	275.2007149	43.224	2333492.148	2854719.421	2879707.31	2735944.083	1622943.084	703237.7628	1707747.71	1161295.333	1522268.37	1008757.085	1736911.839	4029091.062	1527075.828	3933796.279	2650526.971	923387.8918	2166543.84	1739401.265	981721.626	1818991.018
6144	NA	NA	Telbivudine;Thymidine;Thymidine;Deoxythymidine;HC Yellow No. 4;2-[[2-(2-Hydroxyethoxy)-4-nitrophenyl]amino]-ethanol	-1.12189555654459;-1.12189555654459;-1.23920702320563;-1.23920702320563	MS1 mz matched	277.0586144	99.897	283534.0977	298860.6077	350899.164	386064.8385	664604.9743	159491.4513	262323.3198	438843.4676	287356.2375	264262.9545	174914.2647	275846.2821	274120.5695	805390.7208	366232.9701	52995.23438	680030.1726	207210.8508	484247.0389	316183.14
6148	5'-O-methylthymidine	0.6504	NA	NA	MS2 reverse	277.0808354	170.428	7983.322474	6760.894286	10019.84	8465.5438	21174.2445	2120.115	11694.48889	28338.36565	5219.28	10311.012	3757.587929	9082.739647	5506.349091	20265.84725	12885.22732	2153.761515	9241.201429	21513.51748	7206.391111	6183.313733
6153	NA	NA	Isovalerylglucuronide;Tuliposide A;6-Tuliposide A;6-O-(4-Hydroxy-2-methylenebutanoyl)-D-glucose	8.19309107093298;8.0765853459876;8.0765853459876	MS1 mz matched	277.1024461	282.075	18186.72646	19455.85215	22562.01588	17979.20764	30823.75684	16475.0433	20685.827	49407.98405	19853.83636	29700.39327	6859.728	13486.7793	35195.96808	35544.31909	19780.67236	25217.52982	46315.55727	28999.40018	30168.84108	14420.313
6156	Primidone	0.9906	NA	NA	MS2 reverse	277.118071	175.748	6074.549933	5931.796263	6853.489158	6428.772	7662.942222	1488.929	6140.224125	9221.51419	8223.517647	7353.430923	2579.378792	7404.358632	1405.602	13966.00794	7227.5948	1719.0306	3503.139545	17357.29207	8904.517476	4883.900203
6160	NA	NA	Pentoxifylline;N-Benzoyl-D-arginine;Pentoxifylline	18.428988552257;18.3948322037285;18.3948322037285	MS1 mz matched	277.1430163	211.125	3034.095238	2700.493778	2338.0175	2982.523722	4148.977588	1720.5	3938.724167	4344.710273	2809.473	1572.956684	2070.996889	4054.442737	2708.93275	3638.37825	1748.4366	3280.065	2048.410933	2159.17	6104.706667	1896.957658
6163	NA	NA	Phenylalanyl-Isoleucine;Leucyl-phenylalanine;Isoleucyl-Phenylalanine;	3.44186629199722;3.44186629199722;3.44186629199722;	MS1 mz matched	277.1542614	195.366	6176.656235	6321.653333	6783.458739	5615.268286	5654.350667	9331.354118	17528.28141	9975.022222	6816.634	7645.891579	8201.954333	9173.817174	7767.79619	6284.708294	7222.3795	3202.147929	9431.010647	14797.64825	8615.913632	5440.608438
6184	NA	NA	Cytidine;Cytarabine;gamma-Glutamyl-beta-cyanoalanine;Cytidine;Cytosine arabinoside;Cytarabine;Cytosine-1-beta-D-arabinofuranoside;gamma-Glutamyl-beta-cyanoalanine	-2.14122173514347;-2.14122173514347;-2.14122173514347;-2.05688944831418;-2.05688944831418;-2.05688944831418	MS1 mz matched	278.0532049	225.351	3039.24	3103.9605	3589.887533	3950.929313	7405.026949	3687.5355	4181.698111	4577.189412	4707.368727	2991.60225	3960.540818	13215.23258	6770.607364	4365.208833	4042.806389	4560.525365	10688.23529	9855.397222	5614.980227	5001.93
6218	NA	NA	Lofexidine;	5.16058686782364;	MS1 mz matched	279.0083475	360.985	6474.042429	6059.719167	6594.883571	7823.0256	7134.404167	7297.738083	11063.15881	5688.75	10092.13714	11914.75825	9345.58625	8941.859063	7863.93	7376.343444	9117.939632	5281.453333	12048.534	10754.02	14943.67629	15320.15567
6221	NA	NA	Sinalbin A;1-Methoxyspirobrassinin;Tos-Ph-CH2Cl	-2.81501512861058;-2.81501512861058;2.60933998718999	MS1 mz matched	279.0332307	380.398	24646.25631	23520.70646	29214.4	24838.80975	42295.55995	47366.08744	34051.773	31270.11939	31200.09188	35964.57988	45419.07339	41249.75479	45945.7596	41572.92964	38199.38806	32974.392	27719.92283	45213.92354	47467.34898	51675.72709
6229	3-Methyluridine	1	NA	NA	MS2 reverse	279.0551707	99.897	91735.43363	91105.16316	113449.3106	120941.2185	215050.677	52584.10017	86999.93832	138692.185	92349.2625	87245.12472	57592.50405	85430.72453	90112.79565	244650.7854	110701.755	15371.136	209130.6875	65256.56688	149925.5763	102676.925
6246	Linoleic acid	0.9998	NA	NA	MS2 forward	279.2326375	42.972	13838429.25	16803522.68	16967363.4	16788219.96	7702021.771	4224959.94	9172387.517	4997757.072	3967413.745	4571239.039	7171516.907	15074993.43	4072913.013	11970711.13	7629235.971	3917224.361	9090009.414	9683362.383	2766506.683	5830553.682
6252	NA	NA	NA	NA	Unmapped	279.641041	29.312	747998.08	759406.725	681364.3321	687436.8254	164692.8818	82528.53818	80674.70155	58985.112	146310.5142	90391.31409	43610.79545	193306.716	491360.925	1961029.665	589920.408	23666.00033	1117175.604	1913412.103	110646.7355	464747.51
6274	NA	NA	Flufemic acid;FFA	-9.75000925	MS1 mz matched	280.0636596	42.317	47440.63623	35667.32795	39177.408	43373.20505	91169.34998	151576.3394	35885.55892	27967.04138	49076.54233	108367.3616	71736.24585	13779.40395	52415.75719	27724.05111	22291.30686	96344.14022	35015.90475	61978.60252	22859.992	64279.64843
6317	NA	NA	N-Methoxyspirobrassinol;4,5-Methylenedioxy-6-hydroxyaurone;Pseudobaptigenin	5.29162116993764;-5.80884146510962;-5.80884146510962	MS1 mz matched	281.0511616	326.824	16739.92786	19083.33219	17741.75	20161.86259	62189.8515	32106.98932	49905.90883	37214.863	39119.03917	34870.92497	19681.39429	41079.633	24255.76981	35425.82	22227.852	8358.390429	24692.44333	16746.03611	30998.60268	14941.61667
6324	3'-O-Methylinosine	0.9837	NA	NA	MS2 reverse	281.0863851	370.43	99729.74303	104783.5703	106599.2332	92054.11486	125336.0574	71220.34771	232847.9661	102727.8206	126282.8527	141581.4447	139170.2821	159238.7423	128752.3228	153765.744	219698.388	68306.96048	178045.209	148594.4555	142237.3842	153160.4604
6325	2'-O-methylinosine	0.9984	NA	NA	MS2 forward	281.0877066	139.237	12460.38941	11181.483	11249.55886	10380.92148	11410.66568	10656.86084	14225.26368	9363.963955	16690.89287	8773.45345	6432.419818	7796.674364	13218.914	20625.72206	9211.436471	4154.381818	13151.58639	19737.46523	171748.7432	18174.92637
6330	NA	NA	1-Methylinosine;Saphenic acid methyl ester	18.3905205438839;4.28039095308231	MS1 mz matched	281.1016075	295.76	6266.607286	5340.753	6008.625	5813.730909	9964.697769	5404.885167	8241.25	8346.8375	11680.77844	6501.382	15194	7883.831538	8993.427692	10373.45667	5375.2925	9447.194667	5237.744444	3782.4605	9779.8935	8404.582526
6373	NA	NA	NA	NA	Unmapped	281.2699391	24.742	97623.30619	95053.56178	64976.98824	93650.15	70612.405	42378.2015	46609.419	71116.28706	44311.88364	63146.44917	89279.77778	75967.01039	85358.58617	87307.23518	70476.23358	84827.14667	78473.0985	73599.63412	81418.27688	88298.75556
6393	Guanosine	0.9983	NA	NA	MS2 forward	282.0838103	244.917	645106.8979	621329.5709	669480.942	660857.0277	890684.0174	928620.6048	997536.1396	764671.9483	907363.2132	597082.061	501265.2013	756254.6234	822899.4454	1002678.012	826138.145	586214.0636	1079081.493	1095347.87	1020732.383	895710.5617
6432	NA	NA	6-Thioinosinic acid;	0.261918409280936;	MS1 mz matched	283.0529353	349.761	10922.97093	9898.593333	10519.80075	9874.508538	13694.2872	22970.67548	20497.28817	18265.89171	19291.60506	25190.88	21273.98175	16407.856	18920.84693	14579.14006	20357.48584	20532.26506	16907.40154	18005.49238	17680.10427	19025.74575
6433	Hesperetin	0.9649	NA	NA	MS2 reverse	283.0592886	287.34	8037.898714	8124.712364	8194.897607	9028.17313	15010.81025	8914.161404	9581.501571	6973.460182	6169.682346	5650.4292	7661.565516	8527.068276	11929.20476	9015.030833	8444.626667	11939.4495	6049.201767	15140.70378	11775.53698	3411.872308
6436	NA	NA	Phenytoin catechol;Xanthosine	-3.11180270385534;10.9931965317482	MS1 mz matched	283.0788229	243.637	336534.7093	307056.9164	339228.8658	332781.6993	257623.9276	287469.1586	341763.5116	380198.364	354224.8028	294492.4154	258694.3109	310743.8222	304596.9509	461954.1535	327381.686	242710.3373	401332.6483	361636.5094	378619.6289	304315.9209
6437	NA	NA	Xanthosine;Xanthosine	6.12794440857677;6.0719730691476	MS1 mz matched	283.0774249	263.0655	158429.337	168692.7766	155666.0171	176783.0946	118272.6794	89643.40228	171117.2613	178999.177	168692.6972	119058.5824	114178.6606	156927.3001	133790.4181	223020.0982	140949.4094	94908.16424	161188.962	141195.2569	161006.6683	147841.4954
6447	NA	NA	Butalbital;3,4-Diphenyltetrahydrofuran;venone B	8.51166009345145;-9.36997618693223;-9.36997618693223	MS1 mz matched	283.1227449	26.127	129342.7278	147886.9837	144163.9	126772.04	130712.8606	182954.5007	168114.3676	168631.9167	202818.596	160218.162	210529.5578	205902.1358	130593.1647	197114.623	181230.708	199471.5692	192719.1387	192431.9818	203968.0179	173466.0081
6450	NA	NA	Tropicamide;Tropisetron	3.58399126937194;3.50621585239286	MS1 mz matched	283.1534963	172.958	10651.85943	9768.992182	12510.456	11346.6229	20108.02738	5998.905	12750.32944	9389.100368	11972.40509	7581.585667	11938.81859	10241.11974	11992.66091	23184.82484	6980.913333	12971.19912	10284.12	10293.1095	11343.35745	8577.663235
6451	NA	NA	6,7-Dihydro-4-(hydroxymethyl)-2-(p-hydroxyphenethyl)-7-methyl-5H-2-pyrindinium;	-3.70911195861032;	MS1 mz matched	283.153526	88.068	42300.8814	41526.048	42288.25146	42269.71435	38953.96219	17937.38281	32274.2565	17291.01889	32164.53438	13060.47631	18158.14849	30084.09333	50508.33557	57764.98944	26980.67518	11125.67721	53858.30067	26837.04921	51422.644	35393.26676
6452	NA	NA	Linalyl cinnamate;alpha-Terpinyl cinnamate;Boldione ;Methyltrienolone;Metribolone;17-beta-Hydroxy-17-methylestra-4,9,11-trien-3-one;Androsta-4,9(11)-diene-3,17-dione;9(11)-Dehydroandrostenedione;4,4-Bis(4-hydroxyphenyl)heptane;1-Methylestra-1,3,5(10),6-tetraene-3,17beta-diol;3-Hydroxy-1-methylestra-1,3,5(10)-trien-17-one;1-Methylestrone;Hexestrol monomethyl ether;(R*,S*)-4-[1-Ethyl-2-(4-methoxyph…	-12.7737007309258;-12.7737007309258;-12.7737007309258;-12.6681342935046;-12.6681342935046;-12.6681342935046;-12.6681342935046;-12.6681342935046;-12.6681342935046;-12.6681342935046	MS1 mz matched	283.1621571	254.882	3358.130947	4684.082857	4466.9842	5727.051	3919.8445	4804.139437	9033.395833	5243.090476	9197.426286	5231.402833	4690.289722	7503.3084	4098.489786	7234.131722	9116.659636	2748.947667	11979.702	6973.61625	4365.034667	6984.461111
6454	NA	NA	Dehydrochorismic acid;Nifuradene;1-[(5-Nitrofurfurylidene)amino]-2-imidazolidinone	13.8289818880005;-15.6129069671594	MS1 mz matched	283.1898415	195.9105	3365.220375	3945.855286	3089.604913	2810.64168	3457.050773	2436.945381	3482.082474	2721.849522	3883.48166	1752.765571	2151.308348	3755.625955	3344.324636	5617.0529	2692.726842	2215.048654	3469.35715	3530.21745	4205.748571	3831.6186
6459	NA	NA	2-Amino-4-oxo-6-(1',2'-dioxoprolyl)-7,8-dihydroxypteridine;2-[(2R,5Z)-2-Carboxy-4-methylthiazol-5(2H)-ylidene]ethyl phosphate;2-(2-Carboxy-4-methylthiazol-5-yl)ethyl phosphate;4-Methyl-5-[2-(phosphonooxy)ethyl]-1,3-thiazole-2-carboxylate;cThz-P	-8.60783919654836;-0.748513638853382;-0.748513638853382	MS1 mz matched	283.2265671	47.077	266341.1833	195531.5657	224647.9565	188817.1691	181125.5832	118138.7467	219648.2175	133829.0045	252193.1418	107492.6123	118222.7906	326188.8643	400757.4697	469439.9525	372253.42	64679.00523	372553.5515	433515.573	313073.4693	400823.57
6461	Stearic acid	0.9971	NA	NA	MS2 forward	283.2618421	43.4055	3457621.484	4047625.458	4833153.54	4200014.806	1835413.03	1717640.024	1367169.666	1477248.146	1156000.195	1494995.989	1272322.988	956118.9227	1179952.323	1227414.469	889045.7878	1148179.668	2227437.168	3526691.451	1151909.238	1047810.373
6462	NA	NA	6-Thioinosinic acid;	-21.3755575252989;	MS1 mz matched	283.2859231	22.92	593975.6041	474707.3002	419543.4882	426816.15	501471.8733	501437.1376	522710.7102	530589.7553	525339.4416	437902.7799	667854.2972	492143.8687	593751.0063	508375.0151	465642.54	622594.5	490592.71	472848.1741	567367.7981	527444.9183
6469	NA	NA	NA	NA	Unmapped	283.9854092	175.8725	14506.63329	11213.48127	13385.87529	13277.14333	7594.271667	8264.580709	10617.15042	7372.779412	17988.83	9978.823385	5634.684652	3670.335648	11363.93236	38991.2325	13061.244	3975.125	22568.35072	30535.58939	6713.28	11083.35429
6477	NA	NA	2-(Formamido)-N1-(5-phospho-D-ribosyl)acetamidine;Riccionidin A	23.6447159298462;10.6669276827467	MS1 mz matched	284.0429405	326.8555	30641.29767	36303.10904	38233.90348	43989.22748	39030.87469	38579.56163	39612.47338	32429.96	34003.53054	43805.97956	37151.47763	39698.24174	37066.14957	37675.30684	45708.25875	32524.87658	36127.11632	29121.14526	45857.51422	37113.9351
6483	Xanthosine	0.9996	NA	NA	MS2 reverse	284.0811972	243.471	31350.1735	28620.28039	30875.72143	31957.3925	27568.75439	26883.1304	34386.18024	35543.046	34948.73617	28404.69759	23962.36074	27894.26676	21649.79685	41497.5603	33095.84091	22244.20392	38468.95021	34053.8805	33878.87136	28332.2827
6496	NA	NA	Diethylstilbestrol;Diethylstilbestrol;DES;4-Methyl-2,4-bis-(p-hydroxyphenyl)pent-1-ene;Equilin;17alpha-Dihydroequilenin;3-Hydroxyestra-1,3,5(10),6-tetraen-17-one;6-Dehydroestrone;Indanestrol;4,4'-(2-Ethyl-1-butenylidene)diphenol;1,1-Bis(4-hydroxyphenyl)-2-ethyl-1-butene	6.22831571342179;6.33982270136867;6.33982270136867;6.33982270136867;6.33982270136867;6.33982270136867;6.33982270136867;6.33982270136867	MS1 mz matched	284.1597379	287.332	3676.944792	2962.899739	3931.213875	3250.77888	4966.186458	4959.195	7289.821	6156.242083	4753.214781	4622.24	1795.323481	3578.977286	3951.988359	9851.276217	4838.01192	1845.602087	12696.15359	10004.06954	4744.216333	4292.805429
6510	NA	NA	(Z)-9-Heptadecenoic acid;Cyclohexaneundecanoic acid;10Z-Heptadecenoic acid;2,4-Heptadecanedione;omega-Cyclohexylundecanoic acid;Cyclohexaneundecanoic acid;9E-Heptadecenoic acid;(E)-Heptadec-9-enoic acid	6.59744438047926;6.59744438047926;6.59744438047926;6.59744438047926;6.71040358605053;6.71040358605053	MS1 mz matched	284.2656637	43.356	630878.4105	686469.5104	746479.0756	690496.7105	373000.9978	317753.142	257075.8766	285881.6501	165258.3344	285304.7732	211924.5953	183429.1076	185354.969	247882.235	204322.4898	189005.9074	395153.4317	763322.3135	208601.4975	192486.6541
6546	NA	NA	NA	NA	Unmapped	285.1327322	163.181	24409.12104	20875.91192	22678.7275	21588.07721	31919.3183	31465.58221	11563.6765	12908.20608	18591.40585	23671.00038	42169.97687	22933.44561	24290.60508	13455.49084	11305.6535	61144.01488	16685.62638	12028.65265	25248.0971	28967.4665
6562	NA	NA	Cernuine;2'-Hydroxygenistein;3'-Hydroxygenistein;5,6,7,4'-Tetrahydroxyisoflavone;Kaempferol;Maritimetin;7,8,3',4'-Tetrahydroxyisoflavone;Luteolin;Norartocarpetin;Citreorosein;N1,N12-Diacetylspermine	19.4894917240701;19.4894917240701;19.4894917240701;19.4894917240701;19.4894917240701;19.4894917240701;19.4894917240701;19.4894917240701;19.4894917240701;19.4894917240701;17.3932850726632	MS1 mz matched	285.2418786	65.3045	127257.986	195360.582	180449.554	190092.4175	45649.49459	27142.76163	43947.51739	48563.77532	70984.49018	31149.13034	34419.286	157740.1859	93262.269	203592.4625	113881.1759	17171.94261	122190.8196	118081.3704	57324.80416	118345.6535
6570	NA	NA	L-Glutamic acid 5-phosphate;Trinitrotoluene;2,4,6-Trinitrotoluene	-19.7701088818933;-12.3338346156455	MS1 mz matched	286.01911	228.09	6260.293237	9550.632833	7847.201294	9113.8923	3000.498429	7609.0482	7472.121316	5162.346111	7982.281043	9112.188	6868.5285	5517.957474	7181.1102	5103.567684	11926.4705	8238.05235	6712.62225	3217.828591	4730.784571	11137.16541
6572	NA	NA	AminoDAHP;2-Amino-4,5-dihydroxy-6-oxo-7-(phosphonooxy)heptanoate;2-Amino-4,5-dihydroxy-6-oxo-7-(phosphonooxy)heptanoic acid;2-Amino-4,5-dihydroxy-6-one-heptanoic acid-7-phosphate	1.36287340544901;1.36287340544901	MS1 mz matched	286.0409912	208.4035	5926.656296	4914.69	5800.182125	5623.036667	15039.40941	14556.71983	16671.2898	17141.915	11529.67359	10675.0815	12695.1153	9338.346421	6492.053333	12451.97538	5260.434714	1578.8751	6937.115	5941.137769	14251.81641	4270.991429
6575	NA	NA	Tricetanidin;Nifurtimox	15.7628019856093;8.66690169501013	MS1 mz matched	286.0600879	326.212	2384692.764	2611190.207	2783618.929	3056485.292	3844574.306	3514292.399	3608516.38	2824156.604	2927272.94	3501543.198	3219259.485	2971787.937	3507877.805	3401421.507	3891910.993	2759775.588	3553647.571	2742756.848	4148861.897	3296645.695
6621	NA	NA	Deoxyinosine;Nebularine;Nebularine;Purine riboside;N-D-Ribosylpurine;Deoxyinosine;N-D-Ribosylpurine;Purine nucleoside;Purine ribonucleoside;5'-Deoxyinosine	-3.39130491997668;-3.39130491997668;-3.57021158264486;-3.57021158264486;-3.57021158264486;-3.57021158264486	MS1 mz matched	287.0540852	170.177	243452.24	241599.6737	258706.0271	261560.338	379449.1296	50389.79813	190574.4537	322928.9396	167025.6383	118009.32	111402.9216	157286.9686	196787.9014	574697.4322	229722.6667	24862.71333	410050.6524	140713.3522	306799.9729	183940.6108
6622	NA	NA	N-Desalkyl flurazepam;Furamizole;5-[1-(2-Furanyl)-2-(5-nitro-2-furanyl)ethenyl]-1,3,4-oxadiazol-2-amine;NF 161	18.8549373136095;8.67906384144991	MS1 mz matched	287.0483716	376.9445	206682.9364	199845.2564	198622.9684	202675.3181	204623.1228	265763.295	163338.4309	246325.2722	220743.2106	177235.947	268335.0847	228899.3194	216046.7797	142445.5311	183208.0461	352053.3359	185138.1265	178085.8982	207465.8779	194683.7796
6639	NA	NA	Arginyl-Asparagine;Asparaginyl-Arginine;	16.7642645523201;16.7642645523201;	MS1 mz matched	287.1594339	282.149	3543.026867	4091.2456	4154.548533	3675.698	4222.166667	4198.591172	5738.558923	3428.6434	2946.110769	4796.207923	3828.954286	4978.172414	3227.58	6481.583333	4250.915143	4497.633917	5562.830769	6678.513706	5101.628667	5233.181538
6646	NA	NA	6-Hydroxypentadecanedioic acid;	22.1798761621248;	MS1 mz matched	287.2000661	43.155	179739.8374	193106.4043	213596.5106	193999.7185	116607.9209	53398.32123	125442.9417	68953.17407	91783.08913	69886.99032	101526.4098	264632.8056	87084.25643	233959.0716	133552.4004	64083.83695	116680.3616	118427.2308	55712.42195	114109.3846
6647	Myristic acid	1	NA	NA	MS2 reverse	287.2211404	104.9385	80194.41671	72941.717	70888.56909	72192.92026	78460.659	43625.29529	54071.395	94870.3013	123504.2842	55298.29333	37452.53667	121040.6823	135874.1691	155554.6707	119433.8613	30508.32301	170731.0863	69193.65186	166671.2661	95225.62832
6650	NA	NA	NA	NA	Unmapped	287.6151159	35.846	157298.7588	150169.3072	161174.7018	150463.2555	55174.31923	17720.02946	57764.89518	39841.35396	69103.83653	41751.64512	28323.02982	86903.94815	607392.8354	350509.7226	472780.9742	76672.29219	828443.7017	416827.469	262837.2019	711136.4685
6670	N-Tris[hydroxymethyl]methyl-2-aminoethanesulfonic acid [TES]	0.8032	NA	NA	MS2 reverse	288.0749928	244.0575	14558.86353	12155.2025	12616.13169	12519.26415	12201.98681	11820.28373	17169.38533	17688.92367	15149.91962	12180.725	12157.45053	14142.80919	11056.08921	15129.39319	14905.91471	8144.658667	19544.73806	19010.5875	9215.331368	14597.48253
6671	Deoxyguanosine	0.9698	NA	NA	MS2 reverse	288.0696748	214.2455	2746.568	1834.863682	2204.140773	2299.057227	4107.219955	1514.471905	2544.421548	3017.078952	1631.706083	1772.455789	1510.8035	1994.398783	2155.078636	3134.608105	2081.631393	999.0497146	2972.488789	2198.152476	2763.190182	2604.44137
6674	NA	NA	TES;N-Tris(hydroxymethyl)methyl-2-aminoethanesulfonic acid	0	MS1 mz matched	288.0739548	337.356	6548.515	6496.686	8724.642857	5667.5316	11707.401	7754.34	7745.04	12209.992	7570.512	18721.735	8750.666667	6808.766667	8575.686	6253.812	13210.09333	10812.54	10806.98999	8461.1125	7858.698	15192.58
6679	NA	NA	2-Amino-4-oxo-6-(1',2',3'-trihydroxypropyl)-diquinoid-7,8-dihydroxypterin;2-Amino-4-oxo-6-(1',2',3'-trihydroxypropyl)-diquinoid-7,8-dihydroxypterin	17.7255635257479;17.8404038434874	MS1 mz matched	288.1073577	290.0995	41765.88632	53266.45235	40571.85521	53114.71433	103859.1588	49358.56489	59551.60974	42681.392	93668.34233	56434.87333	55582.42041	76528.98055	109187.7951	87122.04584	60227.24917	23105.70527	91288.50263	92336.42394	106010.8785	62557.69076
6680	NA	NA	Chlophedianol;	-16.8582030294704;	MS1 mz matched	288.1184679	372.874	49509.2376	51189.02038	66154.68135	59597.47092	69110.08256	104656.722	59993.37021	54231.33333	73340.66717	87459.71975	82395.31289	55637.69719	69735.64206	51333.2715	102044.4349	52714.01369	107886.9178	90029.99435	70722.858	128120.2229
6681	NA	NA	Ophthalmic acid;Tabtoxin;beta-Tabtoxin;Isotabtoxin;delta-Tabtoxin;Ophthalmate;gamma-L-Glutamyl-L-2-aminobutyrylglycine	-4.79165955894179;-4.84215608775396;-4.84215608775396;-4.84215608775396	MS1 mz matched	288.1256382	40.102	164886.3665	166076.6156	169914.873	182020.6158	175396.3901	216921.6111	221841.5382	134827.611	175622.8158	150590.704	146977.1624	109929.6564	407881.2794	160611.7931	203827.4	102221.5932	368936.5645	266814.6492	147304.1666	413596.9248
6708	NA	NA	5-(4-Acetoxy-3-oxo-1-butynyl)-2,2'-bithiophene;Furocaespitane	-3.25405786343102;-3.82093830055444	MS1 mz matched	289.0061919	227.873	26259.42636	16907.7037	20321.89918	16850.08195	15640.91526	28589.24055	15666.86463	30746.43235	11497.37609	24585.15368	27929.2817	15679.43264	28870.73648	10027.96571	27143.55084	41237.60983	15578.35425	11442.2968	25735.26705	28439.74468
6713	D-Ribose 5-phosphate	0.8983	NA	NA	MS2 forward	289.0314239	437.69	3646.445091	3575.4432	5298.109923	4521.0243	15110.77746	9899.371421	17862.01574	7561.167409	14936.72032	8870.006053	5487.900571	6595.474304	9983.727174	11094.66465	6903.781	4949.877385	16392.61263	16184.77216	11772.08158	13047.25053
6731	Argininosuccinic acid	0.9739	NA	NA	MS2 forward	289.1139602	442.1015	44896.38955	50721.24833	55019.43541	43843.23212	62689.455	102754.8003	112864.9996	53436.26628	81861.16446	78694.22647	65331.41861	57000.85046	116805.3705	63700.0545	97921.411	44768.72973	111732.7462	84728.56607	113535.0218	131420.969
6737	NA	NA	Dodecanedioic acid;Bis(1-methylethyl) hexanedioate;Dipropyl hexanedioate;Talaromycin A;Dodecanedioic acid;Diisopropyl adipate;Dibutyl succite	-3.51594020835514;-3.51594020835514;-3.51594020835514;-3.51594020835514;-3.47596673151431;-3.47596673151431;-3.47596673151431	MS1 mz matched	289.1640577	135.9615	7611.386842	7169.733682	7433.61981	7883.134304	6724.2645	3210.336842	6400.428	4571.961391	6868.261792	2696.1172	3303.926652	9291.287571	7553.294217	8118.13605	7282.75405	2145.435455	9105.52385	4413.51105	9729.920421	5381.296615
6762	Furegrelate	0.9994	NA	NA	MS2 reverse	290.0218874	23.4565	889.864	1103.12775	1421.667997	866.565	3306.76	2847.023666	1117.5375	6625.38634	2387.865529	2085.60825	1347.839041	1834.866394	1609.727318	984.4326	2455.194545	818.7817471	1192.437053	1150.394222	1328.525538	1700.974081
6770	NA	NA	Eglizine	-22.9385295	MS1 mz matched	290.0536977	262.574	7987.731613	14915.35042	12954.78165	14999.69152	6089.005714	9295.840565	23830.1215	9968.040346	21416.42513	11411.56174	6953.737318	13799.0565	8035.3035	19153.134	15002.49111	3805.876773	23491.81326	11696.55912	4460.70495	18984.33161
6780	Fisetinidol	0.7895	NA	NA	MS2 reverse	290.0971587	408.621	2494.125	2917.052712	3718.495194	3292.59375	2835.207222	2858.888889	4471.544037	3536.810789	4174.335456	1997.258824	3010.871902	3310.640053	2856.2992	2981.73375	3531.3629	2662.573483	6135.171778	1718.976727	3832.03736	4198.071529
6821	NA	NA	2-hydroxyflutamide;Hydroxyflutamide	-1.71501690740811;-1.74411975877649	MS1 mz matched	291.0665906	25.2225	24253.94658	27008.57623	23636.81216	32238.58295	152844.5807	56020.24342	29928.845	58651.7875	38146.84665	46155.23746	35642.37417	32518.87818	28303.02316	10852.5045	29237.63017	14662.1437	27683.35375	24654.29336	16797.07609	19315.17545
6824	EDTA	0.6986	NA	NA	MS2 reverse	291.0817367	586.6655	26852.124	25245.5965	27178.45592	22690.05647	31904.2314	26634.57067	28358.06684	32572.46919	26692.45282	25596.88861	32134.1559	26460.94881	28364.67841	27040.25411	26504.53756	31769.0133	32547.29739	31441.84576	31333.6781	25722.21695
6839	NA	NA	16-Epivellosimine;Vellosimine;Cinchoninone;Cinchon-9-one;Cinchonidinone;(8alpha)-Cinchon-9-one	3.51248778061061;3.51248778061061;3.51248778061061;3.51248778061061	MS1 mz matched	291.1586262	195.439	3331.16675	2964.658783	3280.3675	3096.101333	4559.914478	1585.945556	4099.535	3341.786478	3586.44	1905.198773	1972.675217	4181.353696	3456.943682	6523.868211	2777.8649	2215.339435	5021.0523	3868.615263	6190.197143	3120.3445
6845	NA	NA	Fluometuron;Parafluron	-1.72263508048702;-1.72263508048702	MS1 mz matched	291.223652	29.2835	9142823.228	8364383.3	9384779.035	9087286.59	37594093.58	432077.7736	479808.8458	2210180.44	17411848.54	31148990.28	919209.18	1080864.579	743691.1089	2040431.157	28813705.43	23547356.22	19105896.96	23617515.73	13249414.59	1808471.333
6859	NA	NA	1,3,5-Trihydroxy-10-methylacridone;Orbencarb;Thiobencarb;Benthiocarb;S-4-Chlorobenzyl diethylthiocarbamate	-22.5923948133457;-4.27908836748536;-4.27908836748536	MS1 mz matched	292.0324582	169.995	16560.8569	16336.03852	18496.51555	25876.28703	10576.14133	11628.407	18453.06514	13983.84367	16684.30592	17220.59838	10847.499	12257.37333	14185.93632	26605.4738	20678.85691	13611.09213	17680.05264	21088.82479	16277.3719	14310.26754
6874	NA	NA	N-Acetylmuramate;Galactosyl 4-hydroxyproline;4-Hydroxyproline galactoside;(3R)-3,4-Dihydroxy-3-(hydroxymethyl)butanenitrile 4-glucoside;N-Acetylmuramate;N-Acetylmuramic acid;N-Acetyl-D-muramoate	-7.05056968338523;-7.05056968338523;-7.05056968338523;-7.05056968338523;-7.1645188464077	MS1 mz matched	292.1014305	288.639	14364.1554	12584.68278	14239.21082	11811.86645	16877.67611	14678.17868	23211.14828	13908.55016	29796.77037	11474.84882	9100.230346	14776.48613	16216.54785	21292.77959	21380.63514	4742.515556	22707.51422	39430.0958	31939.05579	21699.53538
6875	Picrotoxinin	0.7129	NA	NA	MS2 reverse	292.0956526	178.87	8377.470769	7173.194625	8760.023941	7759.042364	511.457375	2855.095551	1496.682	3880.968384	3563.174858	3121.8069	2945.190669	3306.116159	2808.675556	3470.826667	1839.695	2494.026571	2688.04	3153.687273	3259.172	9462.547255
6920	NA	NA	Estazolam;Cyclic dehypoxanthine futalosine	12.8402613096608;-10.2015139046155	MS1 mz matched	293.0644437	319.289	11140.76923	10260.36933	9593.906387	9643.830545	46221.73429	35602.98	5734.08125	7065.708183	11530.011	19883.86364	20773.8504	13778.85	15325.90389	4802.1287	8933.588857	6520.902222	12768.28471	11988.24	3862.788503	8124.176117
6925	NA	NA	Rosoxacin;N-Glycosyl-L-asparagine	1.89629092578097;-18.0206952383441	MS1 mz matched	293.0973843	325.477	6436.05105	5236.106625	6937.402091	8567.048368	4832.873357	5053.474909	6678.303923	7082.452	6895.070211	6441.7584	4569.567636	7416.282	2515.05	8588.377778	2576.942857	6216.24	3525.871111	4338.468667	3186.985929	4012.47
6936	NA	NA	Nigellidine;Triamiphos	-8.82140471623947;-5.32713120946263	MS1 mz matched	293.1342331	266.4515	5868.017381	5710.014909	5508.5951	5116.6717	8617.780286	2979.784167	5603.776111	12837.79186	6401.411857	5211.510722	3475.610455	4339.275913	6284.544136	5947.827778	4098.668167	5912.235727	8458.807111	6541.144722	5930.033087	6036.491056
6939	NA	NA	Cinchonidine;(R)-Rhazinilam;Cinchonine;(9S)-Cinchon-9-ol;Eburmonine;Vinburnine;Cinchonidine;(8alpha,9R)-Cinchon-9-ol;10-Deoxysarpagine;Sarpagan-17-ol;Coryntheal	-0.725083013479218;-0.725083013479218;-0.679871585877433;-0.679871585877433;-0.679871585877433;-0.679871585877433;-0.679871585877433	MS1 mz matched	293.1710452	251.7875	173548.6583	165988.3709	162867.4745	140313.019	170887.7644	192942.4863	190542.8445	162823.9525	194973.0626	176226.987	163907.3225	158689.0591	189162.6585	163954.5843	178800.9774	169773.5955	176072.126	195362.4824	209325.6326	200999.7881
6940	Embelin	0.9974	NA	NA	MS2 reverse	293.1749954	45.175	159335.1517	161216.8584	155285.8738	187009.2523	225348.5411	101370.2318	183361.481	137456.3904	149362.989	195046.392	140856.3724	180900.8071	156277.6902	180285.4633	192172.1605	117787.7848	230162.6967	222164.2641	776314.4408	100345.4108
6942	9-OxoODE	0.884	NA	NA	MS2 reverse	293.2104431	63.02	121860.2577	179225.0975	172930.0319	187279.333	68812.69156	35775.15943	86892.98463	55506.4145	115136.8028	47693.11086	46234.30522	180026.9101	153458.298	267665.9845	153874.3893	18174.11617	137183.6235	116462.7257	137561.8682	153712.939
6943	13(S)-HOTrE	0.6198	NA	NA	MS2 forward	293.2106889	46.4445	516658.3524	517085.8207	517930.48	487100.7075	350875.736	222397.1889	593500.1006	321694.2596	524577.6429	271177.8062	270306.6244	708233.989	704324.27	1004445.574	706041.8249	198748.7018	584447.4599	600857.2376	666843.3299	597684.2444
6945	NA	NA	Methyl linoleate;Sterculic acid	-23.382030608744;-23.4489775735109	MS1 mz matched	293.2467879	41.672	125888.4578	150533.0325	142073.8531	132056.6609	50183.44718	36918.27913	65676.523	33089.16071	18430.38167	31369.17123	32726.7952	63429.3452	19339.27875	75208.36698	28165.5276	16211.73179	65180.90714	95458.40976	27238.76222	31665.64
6967	NA	NA	NA	NA	Unmapped	294.027526	92.1945	390743.0594	399637.9768	426263.7098	473299.4832	80566.7203	73113.48586	94872.16282	263741.6581	633428.4125	146203.8978	103123.6669	129998.1858	151886.3979	34333.15475	34084.98837	37233.5207	565281.6556	561936.3261	31894.25372	138991.3718
6968	NA	NA	NA	NA	Unmapped	294.0272591	320.364	4718.370712	4007.934412	2961.3285	3185.028571	8915.77375	3973.717647	3020.537	4031.9665	4989.7325	4830.818462	3015.672263	7111.339813	5193.051	4502.0362	4122.019833	3407.081333	6596.743136	4488.021786	6052.538499	1964.414083
6972	NA	NA	NA	NA	Unmapped	294.0365137	289.2365	3977.093679	3725.279755	4161.436166	3662.986872	1338.9335	2592.138192	3074.236923	4156.318659	7974.380759	2445.568	6062.207362	3733.351457	2369.461692	3010.308258	2031.621238	1385.987133	7732.233011	6471.415625	1936.44	2978.715737
6975	NA	NA	Fenthion;Fenthion;MPP;4-Methylmercapto-3-methylphenyl dimethyl thiophosphate	21.5013291225555;21.5811812100879	MS1 mz matched	294.0484926	184.206	141807.8935	143672.4298	128501.4062	127710.3062	100979.4617	178259.6131	213092.4267	139417.9298	192371.9059	116393.4211	106520.2563	122120.7249	156390.5878	235089.2363	266966.1037	181588.4901	215682.7548	198301.3845	256010.6356	179997.2801
6976	NA	NA	N4-Acetylsulfamethoxazole;Acetylsulfamethoxazole	3.68091285730946;3.60160738709845	MS1 mz matched	294.0637627	272.679	14899.0975	15524.6382	15814.75906	14366.375	7893.254444	16435.97385	3413.65	5031.645	46967.77923	20666.99005	20298.2	55419.67785	26192.59152	6155.725433	9735.990754	11110.9702	70499.34871	50934.25895	2969.300698	6706.604455
6986	NA	NA	1,4-Bis(chloromethoxymethyl)benzene	-13.18548015	MS1 mz matched	294.1177273	290.7615	18198.89838	14997.22257	15680.613	18875.2707	32812.25608	28173.597	48922.66667	36933.53087	27887.18212	25555.14	13434.995	20214.33727	21955.67	59807.90571	25181.996	6511.506667	54401.1525	41164.2035	34909.18604	23981.848
6995	NA	NA	(E)-2-hydroxydoxepin;(E)-Herclavine;Doxepin N-oxide;Butralin	-10.4293566229065;-10.4293566229065;-10.4293566229065;3.2207003005669	MS1 mz matched	294.1541506	308.7685	2150.637143	1843.628571	2912.625	2028.8216	4253.695	1497.795222	952.5257143	3147.60375	1140.525	1050.576	1137.611193	1132.138333	1733.237143	667.7142857	5381.1	671.88	1699.868833	2048.28	7774.218	18513.07036
7000	NA	NA	NA	NA	Unmapped	294.204581	24.143	224337.616	125784.9572	180560.1467	188538.8914	76895.94845	82059.255	77086.5924	72418.63036	17170.6352	82851.73685	114227.8631	210563.0685	60441.07227	5167.0905	68688.71197	38480.86	36145.96978	150191.7543	42192.35218	56615.67611
7009	NA	NA	3,5-Dibromo-4-hydroxybenzoate	0.337937278	MS1 mz matched	294.9012306	313.1935	162214.614	166093.4511	169741.137	173629.8819	175326.2861	206357.327	189471.355	187444.2271	191441.9636	191049.0597	180784.7821	191123.3903	183503.727	174595.649	199998.7214	198576.703	180506.2242	181933.4102	186242.5154	197752.6044
7013	NA	NA	NA	NA	Unmapped	294.9917888	577.643	9116.626571	15137.05974	18685.26629	16091.10161	38494.764	48400.74709	38608.0625	34179.28677	29500.84521	32103.13322	34347.63172	24290.86124	36337.37067	27258.6806	34171.69056	40291.11208	38423.96379	33586.4045	36558.20481	41399.39139
7026	Dantrolene	0.907	NA	NA	MS2 reverse	295.0512747	184.4945	13180.44	13430.27932	13787.01613	13464.33223	11338.99036	18825.83294	20571.14107	16872.91949	19860.19046	14291.27324	11740.60555	12729.144	16685.05982	25237.0022	25644.26038	18947.04958	25227.92765	20383.35455	26525.944	19217.59811
7030	Glycerophosphocholine	0.9158	NA	NA	MS2 reverse	295.0653164	413.841	5133.1527	4943.8743	4955.7165	5717.248727	5156.411727	4548.585353	5689.704375	5093.2207	5520.583333	4795.766294	4026.602714	4501.4032	6179.63345	6555.596824	3987.075875	3483.7281	6576.872	5254.708176	6322.427034	4931.54025
7038	NA	NA	Fructose 1-phosphate;Inositol phosphate;Myo-inositol 1-phosphate;Mannose 6-phosphate;Glucose 1-phosphate;Glucose 6-phosphate;D-Tagatose 6-phosphate;Beta-D-Fructose 6-phosphate;Fructose 6-phosphate;1D-myo-Inositol 3-phosphate;D-Tagatose 1-phosphate;D-Mannose 1-phosphate;D-fructose 1-phosphate;Beta-D-Glucose 6-phosphate;Beta-D-Fructose 2-phosphate;Dolichyl phosphate D-mannose;Sorbose 1-phosphate;Ga…	23.8337053184469;23.8337053184469;23.8337053184469;23.8337053184469;23.8337053184469;23.8337053184469;23.8337053184469;23.8337053184469;23.8337053184469;23.8337053184469;23.8337053184469;23.8337053184469;23.8337053184469;23.8337053184469;23.8337053184469;23.8337053184469;23.8337053184469;23.8337053184469;23.8337053184469;3.07525297788168;3.07525297788168;3.07525297788168	MS1 mz matched	295.1108302	38.387	127194.6035	135381.3797	135743.6045	171134.5042	62541.5581	52635.31118	78400.4489	41270.09986	2368.039929	68930.04104	34252.236	81436.35182	285483.2385	442637.0833	341501.365	301616.4047	437388.4829	331286.9171	214565.0003	197679.9854
7041	Mevalonic acid	0.9921	NA	NA	MS2 reverse	295.1351818	29.2145	124635.399	125993.6833	111183.2443	132128.8546	44834.07	49691.136	49287.87141	38757.62081	76654.0992	72854.436	35144.32881	52871.43488	275493.2143	158885.4105	179024.64	108083.0185	336654.3473	178382.8524	160108.1388	287187.46
7048	NA	NA	3,8-Dihydroxy-6-methoxy-7(11)-eremophilen-12,8-olide;Methyl dihydrophaseate;Ovalicin;Graphinone;Ovalicin	-9.46879228124588;-9.46879228124588;-9.46879228124588;-9.5569187715708	MS1 mz matched	295.1595696	26.768	35040.84142	39588.8839	45108.44557	43266.33077	31783.46	32851.58867	24912.943	36865.94462	73041.41592	35995.28625	33901.2	45868.35733	24890.02425	23745.38294	40405.30925	32938.54685	59283.10182	26194.34373	37832.17462	57198.04364
7051	13(S)-HODE	0.8749	NA	NA	MS2 forward	295.2267339	46.418	1921183.701	1932233.685	1926095.919	1995128.642	998101.2216	879502.7444	1542483.256	1023402.54	1895355.643	804092.1672	811375.8522	3024039.021	2485063.944	3132837.758	2383489.359	416106.9209	2312266.488	2419279.831	1992683.048	2372161.986
7052	9(S)-HODE	0.9363	NA	NA	MS2 forward	295.2264427	63.552	301743.6992	535779.528	489469.676	530282.1553	163421.5648	100853.712	228030.6861	159765.5859	312492.6974	129339.7386	117837.8222	579135.5509	409786.746	648897.3509	407400.8502	49254.68028	422292.4872	381512.6381	342374.4579	497703.0875
7055	NA	NA	Gyrocyanin;Oleic acid methyl ester;Methyl oleate;17-Methyl-6Z-octadecenoic acid;17-Methyl-6Z-octadecenoate;Lactobacillic acid;11R,12S-Methylene-octadecanoic acid	-14.176057179551;-5.06292370349957;-5.06292370349957;-5.06292370349957	MS1 mz matched	295.2626849	41.2025	1072236.342	1045158.047	1063276.271	1025067.642	316239.0168	251196.788	357796.2995	213677.9964	91144.365	203414.887	103620.2614	223461.601	88746.748	408417.9469	121201.7716	68736.3201	477026.8054	745883.1411	162765.181	166122.346
7060	NA	NA	NA	NA	Unmapped	295.6125699	38.2375	38126.90382	29245.42329	39452.24547	43024.51545	18608.08462	15360.74633	22613.87261	14061.7992	14691.62164	14955.885	10069.7738	23842.83382	79744.99683	118366.4892	80223.90877	89980.8	115233.6429	86271.9535	57109.87271	57746.10969
7066	NA	NA	NA	NA	Unmapped	295.9889271	122.8035	7350.066706	7644.761526	7527.573	7484.947417	41674.07135	17472.6708	29927.9736	27097.64986	45561.00667	50164.38069	38892.87472	51944.47582	38039.44115	5336.164667	50776.19689	16226.67231	26576.043	16239.28273	36635.76471	16479.75656
7079	NA	NA	S-Cysteinosuccinic acid;Drazoxolon	9.67047696593602;10.5471658710492	MS1 mz matched	296.0576597	43.455	69433.65	49702.27392	50862.47462	51799.62552	136713.8334	185047.5288	44614.53491	35736.2925	77462.805	180204.7416	95373.51267	21964.43955	49814.78389	92440.39111	16499.715	50891.59627	54769.50873	62235.33333	26789.304	77499.35822
7087	Sepiapterin	0.6713	NA	NA	MS2 reverse	296.0956002	256.6875	7552.569306	6683.1517	4978.757647	8844.909818	5839.153565	4708.101211	9016.583789	2719.1605	10233.10656	7532.846414	4799.117125	7878.649246	9210.013647	15993.82111	8079.350087	5346.827278	9173.597125	14026.91669	12956.74276	10146.89867
7094	NA	NA	Fucose 1-phosphate;L-Fuculose 1-phosphate;L-Rhamnulose 1-phosphate;L-Fucose 1-phosphate;6-Deoxy-L-galactose 1-phosphate;beta-L-Fucose 1-phosphate;2-Deoxy-D-glucose 6-phosphate	10.6497843009115;10.6497843009115;10.6497843009115;10.6497843009115;10.6497843009115	MS1 mz matched	296.1331788	281.5145	45118.36487	37375.65684	41755.105	40500.735	58705.707	42607.67558	72788.99353	64857.87	44471.21067	40446.17856	26422.62483	46865.23167	47784.52632	112269.9941	60537.33843	16490.97545	104423.2957	76009.26191	66610.9356	51491.608
7110	NA	NA	Thioxanthine monophosphate;	6.961469758355;	MS1 mz matched	296.9296246	22.646	3810.908923	4618.033	3887.22	4452.63	5059.874286	7817.058857	1758.12	8309.496266	5863.963636	7171.4736	3179.05125	7596.21	14629.53182	8485.851429	18603.04133	2923.817143	4221.305455	21412.85943	14966.60169	9998.11
7121	NA	NA	1-Pyrenylsulfate	-16.77683455	MS1 mz matched	297.0170852	376.228	9325.708409	11323.62	10186.299	11637.85459	5083.659	14115.44067	3796.545111	4958.841905	8821.977727	11973.64428	13138.11805	7813.19013	9554.537571	4711.913	11840.591	11898.91424	8443.284667	4791.956684	3819.245714	9982.378125
7124	NA	NA	Benzoyl glucuronide (Benzoic acid);D-Prephenyllactate	-6.26499512099174;-6.37436512154676	MS1 mz matched	297.0642174	122.298	18711.25636	19135.11	19933.00541	22525.30729	76673.427	105024.4458	77141.08747	141429.9386	177336.9022	164269.8663	122508.8462	83310.75889	16688.10373	11217.3024	11120.55	7779.706071	9999.7434	11780.27143	31848.66667	13212.5625
7141	NA	NA	Trimeprazine;Trimeprazine;Methylpromazine;Alimemazine	2.86633889384384;2.76370583444733	MS1 mz matched	297.151224	646.0215	87232.38105	94806.68118	92228.048	139796.8988	98789.56733	24327.375	138054.5144	54976.12936	99933.34425	135439.9735	140428.0955	483963.8699	209105.914	163227.9328	66378.61238	94695.3627	105738.7357	112474.371	130411.349	26461.2138
7148	NA	NA	Artemether;	-4.19615095588836;	MS1 mz matched	297.1767727	26.766	2293906.394	2253519.62	2646376.212	2617265.75	1313420.923	1494484.03	1111014.436	4460739.644	3746216.616	2352458.201	1805272.712	2498246.281	1373031.069	1508959.779	1535235.24	1470988.833	17558.396	1405288.253	20058.76731	1944327.213
7153	Nname,cis-9,10-Epoxystearic acid	0.9844	NA	NA	MS2 forward	297.242728	62.809	1274480.94	2548791.633	2420015.182	2519953.488	497104.561	297052.5492	722843.7691	483990.1758	976552.9769	291948.5899	343085.2428	2144940.122	1536369.278	2817846.079	1603793.341	124375.4038	1741739.576	1688263.556	867630.8847	2173811.757
7182	NA	NA	beta-D-Glucopyranosyl anthranilate;7-Methylxanthosine	-0.60982846505713;3.74290536389166	MS1 mz matched	298.1003195	334.28	11975.964	7723.228917	8196.186625	9784.964483	12202.41967	15911.95307	5198.46	15175.97815	6841.694167	16165.96643	12753.98177	8155.981929	6547.308727	6124.031464	7710.682071	12900.88917	6638.9077	6776.2	4593.234286	5786.524333
7222	NA	NA	NA	NA	Unmapped	299.005925	32.905	29980.813	34274.04368	35232.88708	43605.62733	23694.95448	61929.82915	28711.57867	21599.56071	52371.27754	57407.00813	40471.9217	80945.26297	22746.28408	16413.37548	32119.605	44568.21556	75109.65097	86087.2144	8160.382286	18307.564
7226	L-Cystine	0.7511	NA	NA	MS2 reverse	299.0412795	268.701	8757.536952	5830.595571	7211.674773	7159.052715	3733.706875	10343.092	7604.462357	12279.51	7051.578947	6216.728	15016.89333	8970.344706	12238.674	5771.611765	3477.576471	4900.331389	5676.34375	4372.89819	3556.603227	5570.435
7230	L-phenylalanyl-L-proline	0.8084	NA	NA	MS2 reverse	299.073648	113.641	15036.78594	12747.53379	13166.18172	10024.1735	39971.26168	15522.9635	12974.691	30694.12683	11168.54329	18810.48962	14858.68527	14252.33209	14282.33797	25786.11289	6123.9705	13520.07937	12745.48386	11989.11517	29187.71845	13212.46133
7247	NA	NA	NA	NA	Unmapped	299.1593059	285.3495	4121.878462	5018.464706	5235.29375	5158.107	4954.415647	6148.402857	10353.2055	5600.202667	5098.24125	6843.69	4907.476294	4144.066333	5972.704692	6555.227143	9798.030786	8844.597235	7428.780333	9261.498462	6521.956	7326.3428
7248	NA	NA	NA	NA	Unmapped	299.1591899	354.608	2030.743113	2016.628316	2136.046316	1632.937158	2207.158333	2476.242458	3969.512833	2630.712737	2417.046	2585.676167	2267.013333	1806.738364	2674.808889	3246.705241	4030.983333	3156.648579	2852.975	4131.78375	3260.956	3194.200211
7251	9-cis-Retinoic acid	0.8816	NA	NA	MS2 reverse	299.1999342	42.651	115397.2909	122402.6921	141608.568	134285.1047	95885.36493	45786.52196	92412.77238	58740.69261	76251.61925	47765.12969	84018.6149	137855.1994	68364.31181	106066.3716	131401.1696	51516.92013	108493.0506	57939.99118	93002.77418	70705.43715
7255	NA	NA	Salicylic acid beta-D-glucoside;Dimethyl fukiic acid;(R)-2-Hydroxystearate;(S)-2-Hydroxystearate;(R)-10-Hydroxystearate	-0.99912975791931;-0.99912975791931;-17.9840301810389;-17.9840301810389;-17.9840301810389	MS1 mz matched	299.2585902	47.8575	11514949.85	12663206.32	12994967.64	12086865.26	3230214.656	1944848.089	3498448.01	3799968.168	4201687.515	1951795.273	3794964.935	9515308.536	5779058.59	17199452.32	8156128.183	1696073.991	10652464.93	8808114.468	2951144.326	8750558.172
7276	N-Acetylglucosamine 1-phosphate	0.9964	NA	NA	MS2 forward	300.048864	416.3465	1538754.548	1347196.93	1488462.374	1359877.408	2204604.356	2290609.153	3139861.041	2221155.663	2998253.601	1942490.783	1684263.528	1952406.998	2272581.574	2828548.823	2500704.578	1940989.433	2916774.54	3219786.687	3262126.484	2800617.246
7284	NA	NA	Oxymorphone;Genomorphine;Noroxycodone;6-O-Methylnorlaudanosoline;(S)-6-O-Methylnorlaudanosoline;(S)-3'-Hydroxycoclaurine;Oxymorphone;Crimine;(3alpha,5alpha,11R,13beta,19alpha)-1, 2-Didehydro-3-methoxycrin-11-ol;Haemanthamine;Hemanthamine;(3beta,5alpha,11R,13beta,19alpha)-1,2-Didehydro-3-methoxycrin-11-ol;(+)-Haemanthamine;Furalaxyl;Fenoxycarb;Morphine N-oxide;Powelline;1,2-Didehydro-7-methoxycrin…	-17.3552139013208;-17.3552139013208;-17.3552139013208;-17.3283158115664;-17.3283158115664;-17.3283158115664;-17.3283158115664;-17.3283158115664;-17.3283158115664;-17.3283158115664;-17.3283158115664;-17.3283158115664;-17.3283158115664;-17.3283158115664;-17.3283158115664;-17.3283158115664	MS1 mz matched	300.1261819	37.7475	368522.3461	423380.3679	478828.7667	448827.7489	255557.7982	427827.5585	415998.7583	184794.5049	209492.5587	388015.4115	703278.5381	532522.7345	208312.2273	363748.1565	365061.5855	471295.5051	433598.6136	601413.9756	482644.8107	213625.6738
7310	NA	NA	Methidathion	15.09163904	MS1 mz matched	300.9664571	580.753	31304.0166	40507.30097	41596.45069	23902.61323	22936.939	38884.19593	41845.67036	40981.5028	29833.26738	38225.27577	29415.42421	41130.27033	26914.34538	29912.29389	37816.18344	44411.79733	22010.98283	38672.21512	23666.93244	35841.76344
7311	NA	NA	NA	NA	Unmapped	300.9898666	349.0155	15303.28429	17070.425	17803.6875	18397.03342	25404.03691	38421.26769	34362.33456	33916.63962	31132.36479	36248.71154	28206.26309	25117.37308	31070.16908	17053.89036	42109.96429	29972.41683	22084.60669	21731.18593	37632.78818	41631.35979
7319	NA	NA	(E)-4-[5-(4-Hydroxyphenoxy)-3-penten-1-ynyl]phenol;7-Methoxy-2-methylisoflavone;8-Oxodeoxycoformycin	13.9262662875211;13.9262662875211;-13.1528758762129	MS1 mz matched	301.0635543	376.041	14887.25735	14081.34056	14334.21654	15162.24766	13893.3795	15770.66551	10139.05126	16283.46771	14747.33484	15143.25977	16223.87003	14649.92685	12165.32023	13347.78722	10277.84342	17863.34687	10688.976	11409.5	12736.01791	10637.2413
7334	NA	NA	(Z,Z)-2,9,16-Heptadecatriene-4,6-diyn-8-ol;Falcarinone;Lycodine	24.5066355024769;24.5066355024769;-21.8847023040686	MS1 mz matched	301.1862911	138.6215	20315.3785	17371.4805	17749.92371	17636.80231	13862.21318	54216.30613	15801.86869	10795.136	27514.51414	26733.3738	80848.70422	16068.00273	19565.87642	17577.397	15265.04727	65425.49755	21607.26342	17746.17192	9936.764444	12585.96518
7336	Eicosapentaenoic Acid	0.9709	NA	NA	MS2 forward	301.2172036	42.413	24979367.33	27912816.12	29850488.21	29302499.87	17240208.58	7525689.218	17205287.64	8424537.772	8797099.918	7587839.01	11922338.19	24951984.21	9074072.077	27812189.83	23798742.83	11448254.22	14286725.09	15838923.44	7373844.928	12844329.34
7337	Eicosapentaenoic acid	0.7606	NA	NA	MS2 reverse	301.2155619	152.1235	19532.3715	19802.35569	18341.58236	24956.37286	10298.6241	12440.96538	10874.12123	5213.016471	9516.759154	14560.15059	12770.01	10362.80392	13175.83543	13229.195	14925.84852	26811.375	17827.24209	19440.8076	7063.557394	9628.860714
7372	NA	NA	Clofarabine;	21.6291881970775;	MS1 mz matched	302.0533968	332.1625	26208.61413	26266.72455	29952.43427	24865.25777	26798.41076	31258.16118	44731.369	23287.86	37995.46124	28132.26367	18552.1496	21380.065	33168.92495	37327.91963	27847.76694	27095.45318	27756.28871	54187.47777	30518.635	42600.05941
7374	NA	NA	NA	NA	Unmapped	302.0651682	160.6185	409387.4481	389613.3687	443893.0975	440620.1432	438280.5843	1893753.879	701320.4518	75017.16556	269551.2686	656750.2034	979218.0988	88118.33475	276548.6381	97572.34529	54259.07472	315225.3703	137111.3584	156561.1087	43373.30347	284399.3899
7389	NA	NA	Ethacrynic acid;Evodiamine	-12.4382294531641;-9.79919323660554	MS1 mz matched	302.1342295	358.015	2989.346	2757.174474	3038.726833	2842.163579	4129.212909	4498.418167	6836.0695	4115.292913	4259.731	2702.448579	2744.848452	2373.326172	3204.035217	5895.875667	2670.774944	2520.352	8118.064	5900.656667	3694.911281	3132.643684
7413	NA	NA	2-Furylmercury chloride	13.48871011	MS1 mz matched	302.9566519	182.1795	26353.56857	21475.1225	22597.6205	25105.101	44285.20678	36395.96538	53435.75538	38912.7375	64606.94133	34922.55529	21281.82857	37906.80171	43272.85164	30355.79541	25826.6075	3260.3685	51589.94538	55671.80054	38475.25333	34590.62386
7417	NA	NA	Sinapinic acid-O-sulphate;5-(3',4',5'-Trihydroxyphenyl)-gamma-valerolactone-4'-O-sulphate;5-(3',4',5'-Trihydroxyphenyl)-gamma-valerolactone-3'-O-sulphate;	-11.3161639332335;-11.3161639332335;-11.3161639332335;	MS1 mz matched	303.0218477	376.9435	10984.5403	10976.79	10512.79213	11282.42295	14176.06138	18039.33927	13971.01522	15019.03732	15402.34572	11768.18857	16197.26441	13327.149	15772.62928	10319.17662	11824.92205	19993.44324	14651.20546	12993.47208	13139.68059	14021.23707
7420	NA	NA	3-Deoxy-D-glycero-D-galacto-2-nonulosonic acid;2-O-(alpha-D-Mannosyl)-D-glycerate;alpha-Mannosylglycerate;2-O-(alpha-D-Mannopyranosyl)-D-glycerate;2-O-(alpha-D-Glucopyranosyl)-D-glycerate;(R)-2-(alpha-D-Glucopyranosyloxy)-3-hydroxypropanoate;3-Deoxy-D-glycero-D-galacto-non-2-ulosonic acid;2-Keto-3-deoxy-D-glycero-D-galacto-nononic acid;KDN;Deamited neuraminic acid;Ketodeoxynonulonic acid;3-Deoxy-…	2.11840198077075;2.23814287842734;2.23814287842734;2.23814287842734	MS1 mz matched	303.0481925	203.895	61358.1065	61717.85386	70373.94768	69846.57957	78692.8055	98811.849	112454.5053	102810.7074	85649.565	93650.952	72697.85077	86987.9961	75697.16091	82154.37789	86665.83006	87497.00509	99830.46	85845.6905	118463.316	91833.52259
7424	Oxypurinol	0.6276	NA	NA	MS2 reverse	303.066831	160.6185	44848.17524	42202.48033	49613.55694	47771.91647	51085.902	193764.3776	72391.59174	12364.92984	33447.40568	68594.53376	98380.4976	13059.29731	32722.90787	11600.44615	7728.324357	38646.74586	21858.72777	19642.45994	10764.95712	37797.99166
7429	Uridine	0.9696	NA	NA	MS2 forward	303.0818567	153.43	35027.57735	34516.12827	32594.674	37225.54727	25085.35363	41325.28875	44080.10708	34678.44012	43331.41438	26467.66083	27791.37319	31585.545	41598.57429	62749.37271	56714.14688	46865.45067	55118.01459	55993.19625	61785.8208	40377.09242
7430	N-Acetylaspartylglutamate (NAAG)	0.7267	NA	NA	MS2 reverse	303.0814571	414.874	2362.822625	2106.335154	2043.675	2074.7702	1965.611818	2268.855	2002.32	2330.58	2928.628889	2314.541769	1974.7618	2635.067172	1870.386438	3492.507765	1861.155	2162.943043	3070.360615	4611.013309	2510.675812	2074.373333
7433	N1-Methyl-2-pyridone-5-carboxamide	0.9897	NA	NA	MS2 reverse	303.1076991	36.409	29630.96876	37416.23942	32862.29143	38988.3004	48509.72548	21473.65713	69350.06169	10494.38186	33776.94754	85460.37705	23511.83156	14657.03489	46139.02473	72615.28333	42150.752	47253.85824	108181.3763	68468.82316	44795.95454	22226.81588
7437	Xylitol	0.7346	NA	NA	MS2 reverse	303.1290355	443.259	14655.28582	12146.60455	15502.336	15190.08337	12450.95332	12078.76444	14869.68267	17423.0958	19856.36857	13254.06195	10630.39077	18746.43874	16006.13	17049.20317	13131.2385	14895.11543	22095.91132	18432.40667	15750.53045	19850.41422
7445	NA	NA	16beta-Fluoroandrost-4-ene-3,17-dione;16alpha-Fluoroandrost-4-ene-3,17-dione	-14.345598172681;-14.345598172681	MS1 mz matched	303.1795363	121.009	4392.212087	4931.06075	4637.349565	4831.371261	6784.849591	2702.97	5791.26735	5644.869947	5495.685136	2839.39695	4663.742217	7234.931435	6730.0926	3921.69475	5884.705412	3368.87081	6425.868143	3663.950133	4917.7917	5254.57365
7449	NA	NA	Sodium oleate	-22.87618435	MS1 mz matched	303.2308402	170.418	10410.8476	7126.367571	12025.90418	11505.31783	4601.690125	5903.80194	5065.189409	7472.433818	4943.863652	3090.942652	2966.697964	9793.979927	5025.57	11522.32252	2953.472	3909.821586	5666.829429	7334.172308	2774.803528	5687.833667
7450	Arachidonic Acid (peroxide free)	0.9673	NA	NA	MS2 forward	303.2321295	41.345	11562712.86	10052105.14	11043686.54	10637535.52	5226052.614	3269158.272	3921772.454	2983492.594	2072435.03	2632392.63	3513767.561	5286500.805	2250332.05	7765063.26	4420032.273	4111413.282	4723810.145	6274495.957	1906721.874	3117939.52
7455	NA	NA	NA	NA	Unmapped	303.6095637	36.684	7645.520559	5477.462853	6341.661667	7052.8923	3987.0075	2126.857959	2628.8475	2602.741667	4407.72	2396.929333	1709.835795	3045.794291	8817.654	20813.64981	9370.7562	12427.06111	27735.31538	18781.76146	11958.70433	6088.01
7471	Cytidine 2',3'-cyclic phosphate	0.9822	NA	NA	MS2 reverse	304.0320308	299.599	1473.62375	1906.650059	1781.232941	1503.531	2018.709	1874.483234	2228.257333	1629.413333	2376.778926	2948.2929	1971.45875	2505.248357	2203.314533	3251.683588	2165.448636	1013.747591	3489.658714	3453.793846	3648.856143	3375.625
7477	Adenosine	0.9994	NA	NA	MS2 reverse	304.0511287	203.895	8232.923	8342.1485	9499.7331	9216.342882	7953.7194	12074.23941	14041.36117	12424.9456	8737.074	10680.21614	8019.848824	12332.5545	9227.80375	9669.4	11134.662	10692.019	11182.16	12381.98121	13820.08868	13220.88089
7483	NA	NA	Cepharadione A;Atherospermidine	-0.126201037379488;-0.100633037612526	MS1 mz matched	304.0687693	281.4805	96581.90148	91785.81658	98986.87916	94583.31077	136683.2489	101165.232	132851.6905	134529.0146	130700.65	100158.1225	91640.394	116075.0333	131036.3224	157311.1344	111035.4124	81601.07497	159503.1442	104813.0896	155336.4934	88024.44183
7484	NA	NA	Sertraline;Phenylamil;Phemil	9.88809904548695;-7.7960083807673	MS1 mz matched	304.0768216	100.004	63803.10561	60783.21117	68299.11143	71050.9867	128527.3347	32750.9434	39917.8173	116553.7349	55474.54375	47138.88795	38862.74955	49485.90756	55957.31713	138499.9289	62487.9072	16218.39109	117529.851	42031.17563	97566.084	56347.692
7491	NA	NA	Zanthodioline;Zaleplon	-18.929536950118;-23.4432993137127	MS1 mz matched	304.1205468	58.198	97100.2901	156979.7891	159152.8663	173980.9819	56203.96133	92851.71819	92867.95727	76420.47921	135986.3938	62752.77981	57833.405	56301.2193	117686.2549	114612.7102	68503.04408	27694.67786	160211.906	187861.8575	71863.57117	105882.0637
7515	NA	NA	Uridine 2',3'-cyclic phosphate ;Monobromobisphenol A;3-Monobromobisphenol A	2.28118392723772;1.63385077383478	MS1 mz matched	305.0221091	344.063	7414139.48	7051298.947	7776574.09	7737200.2	9081834.15	12096541.73	9944296.803	12657559.89	9291042.22	12184620.31	11012944.04	12455742.67	9270139.41	7296036.971	10547884.37	12655569.78	10120919.81	9217412.134	12042067.1	10364170.25
7537	NA	NA	Annuolide C;2-Oxo-5,11(13)-eudesmadien-12,8-olide;8-Epixanthatin;5-Hydroxy-2-(1-hydroxy-5-methyl-4-hexenyl)benzofuran;Enokipodin B;Glandulone A;Loxoprofen;Ipomeabisfuran;Annuolide A;Zedoarol;Zederone;Lacinilene C;3-Oxo-1,4,11(13)-eudesmatrien-12-oic acid;Methyl (2E,4Z,6E,8E,10E)-4,8-dimethyl-12-oxo-2,4,6,8,10-dodecapentaenoate;Curcolone;alpha-Santonin;Achillin;Ambrosin;6beta-Hydroxy-4-oxo-10alpha…	5.71090545631702;5.71090545631702;5.71090545631702;5.71090545631702;5.71090545631702;5.71090545631702;5.71090545631702;5.71090545631702;5.71090545631702;5.71090545631702;5.71090545631702;5.71090545631702;5.71090545631702;5.71090545631702;5.71090545631702;5.68815271559746;5.68815271559746;5.68815271559746;5.68815271559746;5.68815271559746;5.68815271559746;5.68815271559746;5.68815271559746;5.688152…	MS1 mz matched	305.1337477	293.8075	4706.0776	4135.0785	4132.554	4287.8905	7382.109786	6744.632588	14891.16571	9339.613136	8560.424318	6861.008125	5156.950588	4800.99125	5367.934118	5560.511765	3541.487824	5882.362312	8580.626562	8464.900652	6218.42375	5003.590909
7541	NA	NA	Heptyl cinnamate;Demethoxyshogaol;alpha-Amylcinnamyl acetate;Geranylhydroquinone	-16.1678095115885;-16.1678095115885;-16.1678095115885;-16.2494617366576	MS1 mz matched	305.1738	179.386	2834.851444	2760.949053	4107.107407	2664.351429	4759.660432	1797.149565	4527.5262	2487.00835	2459.994706	1855.253106	2554.933684	3853.408824	3159.859333	7371.138154	3406.453571	2434.952316	4235.402368	4280.337579	4637.213	2877.184
7551	NA	NA	11,14,17-Eicosatrienoic acid;8,11,14-Eicosatrienoic acid;Sagittariol;5,8,11-Eicosatrienoic acid ;Sciadonic acid;(8Z,11Z,14Z)-Icosatrienoic acid;Dihomo-gamma-linolenic acid;(Z,Z,Z)-8,11,14-Eicosatrienoic acid;(Z,Z,Z)-8,11,14-Icosatrienoic acid;(Z,Z,Z)-8,11,14-Eicosatrienoate;(Z,Z,Z)-8,11,14-Icosatrienoate;8,11,14-Eicosatrienoate;8,11,14-Icosatrienoate;2,7,11-Cembratrien-4,6-diol;Plaunotol;18-Hydro…	-19.2006109213021;-19.2006109213021;-19.2006109213021;-19.2006109213021;-19.2006109213021;-19.2649349775691;-19.2649349775691;-19.2649349775691;-19.2649349775691;-19.2649349775691;-19.2649349775691;-19.2649349775691;-19.2649349775691	MS1 mz matched	305.2409032	28.677	5683687.159	5269214.28	5325805.536	6104370.339	22088539.02	263096.195	206371.4382	1050455.655	6711762.501	15461504.85	436978.9154	565884.095	426538.1125	1249720.098	14163286.32	11943206.11	9752953.86	11603030.13	4881347.446	908737.75
7552	Dihomo-gamma-Linolenic Acid	0.9821	NA	NA	MS2 forward	305.2461256	41.196	1143950.105	1192453.745	1187930.23	1194789.175	359087.0259	282071.2454	391359.5873	256663.7556	211412.0914	202952.6445	307013.514	504226.9368	152526.5126	640519.3688	240668.6598	200339.1934	468374.4512	740469.357	265521.1461	228764.7289
7569	NA	NA	Nitarsone;	-20.6446723994039;	MS1 mz matched	306.0559459	153.431	51168.69914	48606.6692	53786.67913	58177.63504	47246.89148	49681.89941	67862.92256	56615.74509	53145.93039	50160.24	55161.42545	54210.585	50412.73483	64134.98271	62799.35771	60014.49483	62694.10894	51490.2045	67006.65632	57265.13895
7570	2'-Deoxycytidine 5'-monophosphate (dCMP)	0.9814	NA	NA	MS2 forward	306.047714	417.3315	11040.93646	9997.453071	9933.975333	10770.58518	22633.21393	10629.23352	17140.037	18039.4565	14728.26429	15255.09004	11022.75255	13895.46124	15306.0258	18509.06633	15734.66648	7106.4138	19601.32496	12080.49892	19634.61656	15311.52123
7574	NA	NA	N-Succinyl-L-glutamate;(2S)-2-(3-Carboxypropanoylamino)pentanedioic acid	19.42775546	MS1 mz matched	306.0816274	236.79	12658.90877	22437.27041	18509.51204	23600.99	10116.92709	14852.13321	29890.56979	16780.141	37704.93941	16570.17932	14571.4513	20520.99636	10763.71214	23233.13467	18472.90358	9113.852682	30870.546	13148.85922	8590.287	17720.65263
7579	NA	NA	Rutacridone;N-Acetylanonaine;Cusparine;Rutacridone;LY 294002;2-(4-Morpholinyl)-8-phenyl-4H-1-benzopyran-4-one	-16.1841832191748;-16.1841832191748;-16.0428730322885;-16.0428730322885;-16.0428730322885	MS1 mz matched	306.1158729	42.771	32361.17916	22983.10733	42355.64064	36104.178	32497.51074	46870.20053	9445.685	38089.513	38761.57807	7015.23	5784.588	14146.64	26213.85331	47883.42247	34216.53556	27009.30394	38336.47417	6785.6055	17588.01567	49316.47482
7586	NA	NA	Zolpidem;Alcaftadine;Lividamine	14.8433207167997;14.8433207167997;-4.1614809573068	MS1 mz matched	306.1730217	39.1795	78598.64045	100393.7874	98114.99129	92750.55341	62213.2875	505050.557	22370.19131	41344.15205	42557.14855	906971.4887	33114.76356	152990.966	25460.61067	86241.456	21322.96	58116.18816	97434.56311	43930.51913	90814.17948	22319.17111
7596	NA	NA	Butote	-13.49840657	MS1 mz matched	306.9407374	159.319	4104.927105	4717.16895	3852.979	3725.338947	6618.0888	4710.7368	1972.609091	3733.31	6070.761053	5821.2072	4933.863	3866.291214	4911.73875	2761.994429	3930.101294	8590.447545	3499.906667	3335.999647	4625.381	5696.87
7601	Oxazepam	0.9824	NA	NA	MS2 reverse	307.0322766	91.716	109608.564	113796.5008	124454.3676	132994.6068	105333.3093	160861.7876	154501.7311	99419.69204	96000.26243	237157.831	76287.7401	168396.789	133762.7274	317686.004	100285.8883	147280.5225	189031.2466	193991.617	138030.2964	185010.1205
7614	NA	NA	(S)-5-Diphosphomevalonic acid;(R)-Mevalonic acid-5-pyrophosphate;Citrus Red No.2;Citrus Red 2	-6.16649070524145;-6.16649070524145;-3.57008283568465	MS1 mz matched	307.1070589	47.815	15485.58	22149.68099	19727.82778	23787.34554	22209.99055	20113.37714	24025.92545	31301.459	52302.32576	24186.276	14915.25635	31679.62026	16695.465	30425.46726	15703.956	17348.67124	27194.52421	25133.68236	24600.35344	24043.03375
7617	NA	NA	(S)-5-Diphosphomevalonic acid;(R)-Mevalonic acid-5-pyrophosphate;Citrus Red No.2;Citrus Red 2	10.0611164139898;10.0611164139898;12.6575664172932	MS1 mz matched	307.1129594	319.112	17560.76576	17033.40656	18149.879	16348.10667	17022.85186	14269.54335	13331.8533	16550.7488	14521.60982	12142.67532	11991.08444	15938.19489	15821.947	18279.25723	11310.17606	20850.29735	21163.5693	19037.60849	14296.99332	13089.54555
7619	NA	NA	Phenylbutazone;Phenylbutazone;DMXB-A;GTS-21;2,4-Dimethoxybenzylidene abaseine	-11.4589375496694;-11.5306544649124;-11.5306544649124	MS1 mz matched	307.1489468	493.776	13728.45419	16498.80939	28329.44692	19008.28428	57651.98328	69883.22229	88257.2177	43741.94091	70669.19112	69655.1412	26504.40244	47045.61406	68256.96976	55062.26532	57385.16089	23707.70163	125112.8557	37634.57736	78591.27737	122306.6932
7633	11(Z),14(Z)-Eicosadienoic Acid	0.9995	NA	NA	MS2 forward	307.2634776	40.69	5858346.499	4949916.468	5209985.307	5744764.74	1206543.529	1105409.578	1697793.749	1157640.687	310283.2105	798017.9227	765437.718	1556302.265	341157.9705	2864508.314	438068.8118	329694.3136	1776503.569	2665024.988	657370.9766	624066.88
7646	NA	NA	Norepinephrine sulfate;	1.17334927326695;	MS1 mz matched	308.0428469	62.097	215603.6267	209738.6997	251119.2076	217757.1388	242744.7081	305209.9057	52732.79667	114754.2932	485809.005	460671.1795	121917.2567	674713.0804	252701.5396	140551.7065	202612.8264	83052.84211	1242355.51	645896.9272	72570.33391	66057.00263
7650	NA	NA	Robecoxib	-9.783293925	MS1 mz matched	308.0581198	122.966	16992.37846	15566.3254	16368.66	15684.1494	139016.7592	21131.25	32989.21333	32627.94573	48625.919	83874.44667	28220.44238	39562.58	61719.26984	9049.884923	54104.05	18651.41858	38891.3181	30073.716	50888.3824	18261.67168
7655	N-Acetylneuraminic acid	0.9689	NA	NA	MS2 forward	308.0965372	349.805	14157.84925	13838.65438	13902.98076	16493.664	27847.23394	32384	37486.34314	34415.74725	37463.63119	37926.0882	19836.1702	22424.43531	24312.73383	30617.7245	21662.82347	13649.08114	31838.56853	33027.27522	24519.06759	21919.13791
7666	NA	NA	Laurotetanine;Naloxone;6-Acetylmorphine;Norisocorydine;Norcorydine;(R)-Norisocorydine;Coreximine;(S)-Boldine;(S)-Scoulerine;(13aS)-5,8,13,13a-Tetrahydro-3,10-dimethoxy-6H-dibenzo[a,g]quinolizine-2,9-diol;Salutaridine;Sinoacutine;5,6,8,14-Tetradehydro-4-hydroxy-3,6-dimethoxy-17-methyl-morphin-7-one;loxone;Boldine;Bracteoline;Cularidine;Cularimine;(S)-Isoboldine;(+)-Isoboldine;Isoboldine;2,10-Dimet…	15.105744881747;15.105744881747;15.105744881747;15.105744881747;15.105744881747;15.105744881747;15.105744881747;15.105744881747;14.9779716829638;14.9779716829638;14.9779716829638;14.9779716829638;14.9779716829638;14.9779716829638;14.9779716829638;14.9779716829638;14.9779716829638;14.9779716829638;14.9779716829638;14.9779716829638	MS1 mz matched	308.1328913	289.285	2936.389773	1991.206059	3489.546143	2587.208333	3494.065474	3540.034615	7802.035714	4496.095154	4100.476286	3355.808235	1720.316842	2438.679	3197.5125	5289.730615	4492.3688	1905.287222	2622.699235	5028.443588	3867.408	3831.288882
7693	NA	NA	NA	NA	Unmapped	308.9904751	376.908	11743.09727	11855.97938	17550.21028	12844.52588	86205.92452	142207.6128	116488.9415	103622.429	108248.0414	156981.1418	101506.8158	43442.72212	127129.2585	39034.685	170496.1984	112663.7053	66539.98344	74618.78453	148852.3153	170060.6478
7705	NA	NA	Mono-trans-p-coumaroylmesotartaric acid;Mefluidide	-8.87093252243433;20.0503193090993	MS1 mz matched	309.0661168	349.7835	34726.30205	30849.164	33305.71406	35288.66629	35849.6028	85921.90712	65709.18219	66232.97461	71369.68855	82394.63357	73649.04244	83824.60382	44954.5662	41422.324	72376.85146	65845.51	67517.8029	50517.52459	55802.0246	64844.99947
7709	NA	NA	6,11-Dihydroxy-2,2-dimethylpyrano[3,2-c]xanthen-7(2H)-one;Acromelic acid A	-11.0224927361876;1.9533662430906	MS1 mz matched	309.0807057	388.2705	11294.75481	7218.684409	8425.406364	8018.169652	9529.929	12514.29833	17071.8901	13630.279	18129.74713	12769.66204	6707.702364	9018.893348	7699.616273	15911.865	10254.98822	7690.44287	17995.394	13755.32439	11936.78453	12495.80444
7719	NA	NA	1-Dodecanoyl-sn-glycerol	2.188068898	MS1 mz matched	309.1768106	27.2895	91253.82852	88514.52771	94286.30063	110279.2288	60090.956	71468.62518	197212.7631	90519.846	134565.8611	99800.85534	80978.4351	97289.199	67577.034	75470.19492	88125.87404	67673.6775	143544.5057	90782.29186	58128.11052	90478.94717
7720	NA	NA	NA	NA	Unmapped	309.1978248	24.723	154011.8519	129159.3046	184388.762	147516.1902	145746.8567	158712.7043	129182.1687	176556.0782	197440.2082	141580.9309	140806.9705	213133.4458	136968.1	208052.5479	158951.1	192811.2509	180777.0305	214620.4304	109436.2274	117437.7472
7728	NA	NA	NA	NA	Unmapped	309.2792025	40.714	13981255.55	11931350.6	12612561.24	14100291.62	3412328.037	2524986.744	3615843.426	2728307.569	805324.0562	1831401.169	673990.992	2147540.6	753249.8805	5305480.139	806073.0786	430004.1436	5447868.811	7380042.51	1542002.312	1468052.507
7729	2E-Eicosenoic acid	0.9183	NA	NA	MS2 forward	309.2778705	148.761	14135.39881	12846.82311	13284.44277	14311.695	2544.306456	4366.513304	2944.212716	2050.961939	1366.351099	3949.363037	2630.640667	2167.433363	1624.321297	8613.787	1839.021565	4002.395294	4417.653195	11663.163	1470.994606	2430.276865
7747	NA	NA	Furoparadine;	-11.4022346498372;	MS1 mz matched	310.0758255	422.197	2319.822375	2118.77892	2962.161032	1932.262053	4979.626227	5867.075821	7291.716833	5483.408	6844.197391	6294.34183	4077.782793	6093.804273	6904.209208	6844.321702	6210.023489	3224.445304	9187.494667	7247.619	5210.530043	8496.275971
7752	5'-Deoxyadenosine	0.9986	NA	NA	MS2 reverse	310.11336	136.407	9137.613913	7883.0164	7765.821	8194.6635	20452.85975	14174.7	7965.963154	6899.833945	5283.276714	6132.3908	5882.073882	4380.797062	4293.801231	5770.065389	5246.0401	6630.740972	4642.464692	2893.711667	5144.108944	2877.1898
7773	NA	NA	NA	NA	Unmapped	310.9323109	312.51	358489.4789	349397.4012	357500.4358	354207.6279	451289.3636	517017.1139	500258.4019	467866.2555	496679.2082	485500.0605	442806.1254	444208.9032	450318.0985	426045.64	487060.929	447291.0615	488695.6195	489321.3723	476371.0693	508932.6171
7779	NA	NA	NA	NA	Unmapped	310.9995664	122.737	6426.7675	6478.480474	6767.577938	7257.849136	53924.35605	18557.472	34072.945	34316.84957	62779.31641	46537.40285	51705.334	58585.11795	57236.5153	8323.794	67173.67313	16366.75123	32470.50342	17591.10353	52179.64952	19545.4805
7780	NA	NA	NA	NA	Unmapped	311.0230588	159.832	21110.93238	23096.1454	19343.415	19231.79158	38260.61638	37088.458	19093.76474	21946.19205	36389.84297	28853.25857	21137.24312	33070.65533	35877.8862	26600.87556	24179.06471	22476.43786	35333.32725	22697.75465	41330.53	28967.81
7792	NA	NA	Nivalenol;Moringyne;3-Hydroxychavicol 1-glucoside;4-Hydroxycinmyl alcohol 4-D-glucoside;p-Coumaryl alcohol 4-O-glucoside;Nivalenol;Deoxyanisatin	6.36131697975164;6.36131697975164;6.36131697975164;6.37092870096729;6.37092870096729;6.37092870096729	MS1 mz matched	311.1228885	339.276	3748.930625	3370.887625	4943.412	4640.76875	12333.78846	3306.24	5038.645714	1564.299	2470.840278	2200.962111	2876.862857	2069.034692	4037.858	4883.15	5492.802255	1187.22875	5493.45	2735.532077	1866.121286	3959
7800	NA	NA	Ethopropazine;Jatrophone;Broussonin C;Centrolobine;Yakuchinone A;Yakuchinone-A	2.89717632116461;-17.8622396272625;-17.8622396272625;-17.8622396272625;-17.8622396272625	MS1 mz matched	311.1669239	613.6595	1254421.613	1252995.052	1420686.229	1643907.231	1399128.386	1403977.357	1456702.01	286971.0774	1157606.163	1103623.631	1411337.392	1290361.733	1724983.143	1420153.923	1664536.409	1286118.954	1126850.479	1031983.315	603032.0653	1105495.901
7803	NA	NA	Ethopropazine;Jatrophone;Broussonin C;Centrolobine;Yakuchinone A;Yakuchinone-A	5.03898535313705;-15.7204750578658;-15.7204750578658;-15.7204750578658;-15.7204750578658	MS1 mz matched	311.1675925	81.5705	1079590.581	1092578.442	1055872.205	1245477.405	1016724.731	1404618.283	1125134.714	685043.1586	1102653.005	1099563.195	1281716.162	1119975.81	1831063.61	919638.6065	702584.4611	1310890.056	682298.8877	689345.875	1085540.976	1144727.739
7804	NA	NA	Granisetron;Granisetron	3.16661049641574;3.20312625132752	MS1 mz matched	311.1936419	26.108	11861578.19	11397627.49	12192369.78	12093298.5	6326478.193	6733490.969	4933962.105	12402462.2	12647341.19	9007388.972	8192735.439	11701252.35	5949447.372	7820455.415	7459506.528	7454768.807	13806663.97	7601481.607	4970962.215	8349775.279
7867	NA	NA	NA	NA	Unmapped	312.9852612	402.392	2629.365381	4127.773038	2440.912727	3124.414889	6422.056273	3789.12266	6134.708778	1992.524333	3195.106409	2181.753375	1596.51	2243.544167	8724.924	11410.4	6368.734556	3342.971143	7952.938	10201.67491	27327.04127	9016.884
7877	NA	NA	Histidinyl-Histidine;N-(2-Methoxyphenyl)-N'-(2-phtyl)urea;INF271	-18.4453145054741;6.16182598182847	MS1 mz matched	313.0908347	123.603	10275.06994	9751.318263	9558.396706	9271.9598	20926.892	13684.31316	12302.24143	12399.588	15875.51133	12523.12364	9346.87556	7519.814824	18792.88262	22388.54258	10184.83	11209.88022	15327.14482	12184.80375	17031.6477	10284.73521
7880	NA	NA	7,8-Dihydropteroic acid;Dihydropteroate;7,8-Dihydropteroate	-3.62958855523254;-3.50765823863511	MS1 mz matched	313.1115982	350.4475	221037.1753	191812.4063	202068.7007	218001.0812	165647.6444	547862.6979	436402.1934	417554.6047	479168.4049	629317.7871	499418.8227	609908.1748	263420.0077	328022.718	451070.9834	392612.2145	478584.9244	360146.0238	324320.922	349800.9027
7957	NA	NA	Chlorprothixene;Chlorprothixene	6.50984613426827;5.87665049272855	MS1 mz matched	314.8620562	400.463	8806.015991	15116.00054	14303.76178	15894.5925	10989.09574	11037.35093	21162.49529	10437.80013	17179.87725	13484.84611	10971.63151	16682.03333	11191.928	15915.0225	15517.8	11969.07618	11313.0471	10030.47918	12173.81367	15827.07579
7967	NA	NA	Lythidathion	-14.24152036	MS1 mz matched	314.963428	377.6685	26810.72	27515.84494	30497.40372	27021.1	34115.53342	34317.15	28286.33763	39173.31739	37247.18495	31056.39412	42256.0718	30928.18956	37955.88525	26668.46988	28692.94235	52247.66289	24620.60463	31188.70588	34328.2851	35162.026
7968	NA	NA	NA	NA	Unmapped	314.9631899	406.146	7241.95969	9678.622353	6780.041706	12818.43584	8860.888111	8735.970778	7506.096	10999.36447	7412.423333	9108.986938	8733.672529	14634.57103	8787.495053	7609.897882	10874.40365	9802.052937	7941.280333	8269.48	11144.75357	8913.621333
7980	NA	NA	NA	NA	Unmapped	315.0396799	615.557	343346.2413	523922.4506	271181.4909	460168.524	293015.7935	498808.8992	107484.5447	139976.1662	105240.4608	528208.567	836178.879	493840.0443	761276.9219	592405.0202	608767.0289	588749.0445	567851.8664	241514.7427	550016.214	396361.8433
7985	NA	NA	4'-Hydroxyclobazam;Cysteinyldopa;5-S-Cysteinyl-DOPA	14.8297101826818;-21.3333696119031	MS1 mz matched	315.0661571	25.098	584929.0829	523704.48	544425.308	524728.8293	544981.0883	342460.9215	590160.0792	511198.1876	570133.6505	516650.6576	642435.9833	587113.1833	605824.6526	544286.9335	549776.04	602768.9933	585796.2202	507879.6381	564040.0792	581283.8239
7988	NA	NA	Rosoxacin;N-Glycosyl-L-asparagine	5.29648982434738;-14.6205640613637	MS1 mz matched	315.0791684	371.432	172234.3138	166589.5402	166493.0053	151751.4353	207506.52	222804.4794	201144.8741	262001.7276	248280.3818	236847.8172	202676.6242	191347.7651	201533.5954	159721.0014	189337.9885	260298.2588	195354.1083	190434.9724	223007.9115	218253.3282
8008	NA	NA	5-Octadecynoic acid;Mangiferic acid;9E,11E-Octadecadienoic acid;Linoelaidic acid;10E,12Z-Octadecadienoic acid;Linalyl caprylate;Bovinic acid;Linoleic acid;Ethyl 2E,4Z-hexadecadienoate;Linoleate;Linoleic acid;(9Z,12Z)-Octadecadienoic acid;9-cis,12-cis-Octadecadienoate;9-cis,12-cis-Octadecadienoic acid;9-cis,11-trans-Octadecadienoate;(9Z,11E)-Octadecadienoic acid;Chaulmoogric acid;Malvalic acid;Ste…	-11.5268960367546;-11.5268960367546;-11.5268960367546;-11.5268960367546;-11.5268960367546;-11.5268960367546;-11.5268960367546;-11.5268960367546;-11.5268960367546;-11.4187757502048;-11.4187757502048;-11.4187757502048;-11.4187757502048;-11.4187757502048	MS1 mz matched	315.1947663	45.6925	318899.0005	330023.0828	321216.5776	356561.3833	204155.924	187484.5411	347457.0508	185211.2098	319091.0145	266866.6622	243411.1606	464934.6637	295583.7077	348846.077	240386.0572	90470.39073	284277.1567	200955.1833	203884.77	230311.9493
8010	Pregnenolone	0.9722	NA	NA	MS2 reverse	315.2311184	41.194	408804.3168	426806.8733	460467.7488	397062.7352	152201.94	83325.43193	166554.8623	90721.78552	64789.91556	69937.24333	135961.663	264467.1959	88984.4124	312168.8979	168669.2514	100169.0382	213796.2166	214782.6401	74662.3578	115859.8044
8011	Palmitic acid	0.9999	NA	NA	MS2 reverse	315.2517327	95.477	167521.2448	158923.2503	171819.375	167558.1162	123311.0446	80960.57058	71062.51895	93719.17591	131237.0656	45716.416	74294.52158	298171.4654	112036.052	311443.9251	89639.20111	19257.78986	186287.9117	83570.58847	116844.1337	124296.2027
8044	NA	NA	NA	NA	Unmapped	316.0866354	297.811	10886.49177	11057.2661	10457.14738	13567.56759	12634.96667	5262.77	8032.279294	9672.0681	7185.364043	6066.860559	6348.110636	7868.3391	7798.380556	14431.91471	8471.355	4880.6634	8516.037611	5275.261538	10992.54015	6850.722667
8047	NA	NA	N-(1-Deoxy-1-fructosyl)histidine;	-20.0900409715793;	MS1 mz matched	316.115929	365.14	297087.3505	295856.514	300862.6953	326325.9273	553165.9213	262803.9276	362633.553	375959.4182	446821.8678	227112.6522	223003.0011	462420.8082	419338.9085	522111.771	300666.4723	204300.3772	542169.8174	425216.7226	522417.7489	387743.0128
8068	NA	NA	NA	NA	Unmapped	316.617283	36.947	7052.731714	8887.2	9201.672	7675.332857	1950.37	1023.394488	2248.571429	1468.515	2220.507143	2345.007284	691.6	1423.947621	24996.63319	20733.77235	24985.91667	6799.753191	55959.21019	16796.27686	11089.75136	19968.9582
8104	NA	NA	6-Hydroxyenterodiol;2-Hydroxyenterodiol;(S,E)-Zearalenone;4-Hydroxyenterodiol;Zearalenone	-7.61975471899297;-7.61975471899297;-7.61975471899297;-7.61975471899297;-7.54494703229385	MS1 mz matched	317.1442996	435.8715	9906.083615	8574.56076	10623.66188	9060.046211	9828.524308	8359.255517	10334.52352	10696.61156	10758.1925	9315.337909	7462.1078	12689.9355	13573.95227	13560.84567	8270.898571	7252.072846	14650.94582	13239.23236	11332.72889	14003.46273
8111	NA	NA	Eseramine;(3aS-cis)-3,3a,8,8a-Tetrahydro-N,3a,8-trimethyl-5-[[(methylamino)carbonyl]oxy]-pyrrolo[2,3-b]indole-1(2H)-carboxamide	14.75944246	MS1 mz matched	317.173896	181.483	3925.681818	3595.669364	3446.531727	3805.064586	5484.06775	2014.021458	5651.549538	5238.104577	2797.566667	1767.926667	2517.157375	6878.724069	3449.315	10761.87724	2871.216	5460.932727	4478.077667	3319.089231	9250.899667	2896.059688
8133	NA	NA	NA	NA	Unmapped	318.0300937	144.09	5870.671291	4513.223	4063.384615	6089.633874	5433.578647	5543.940769	6277.078571	4997.4295	8688.275471	7761.858867	7591.606857	16801.82308	4656.842143	2051.393846	18143.45286	2915.319571	5567.133077	8241.07672	3738.417476	3983.924077
8136	D-glucosamine 6-phosphate	0.8892	NA	NA	MS2 reverse	318.0587036	244.6155	6405.625909	6274.836364	7318.744136	8236.787478	9574.709174	12304.24742	12891.06275	10283.74736	10435.557	8728.811111	7224.269907	11139.9817	8115.794207	8599.367368	9122.591947	6437.895857	12597.83479	10447.08789	9893.899364	10389.80167
8138	Hieracin	0.8361	NA	NA	MS2 reverse	318.0582511	20.479	4062.987187	3669.364286	3942.36	3319.570389	9695.815385	10861.71	6286.41	2800.499623	15094.77429	11512.56936	5345.263	10355.64623	1514.37812	1773.919074	1310.854288	923.3612229	1205.198469	1367.756589	986.3641701	1359.362783
8149	NA	NA	Norfloxacin;Norfloxacin	8.91289224822419;8.97462250875401	MS1 mz matched	318.1360641	43.755	54373.0695	41817.08452	47396.07579	46767.66451	91994.84233	172776.7887	157827.0845	79900.455	72270.47117	130926.6055	194865.651	122533.0073	89788.98034	119676.5701	126176.22	139196.1542	165982.8354	172890.3202	132869.9169	45225.88903
8154	NA	NA	Glutamyl-Arginine;Arginyl-Glutamate;Nicofetamide;N-(1,2-Diphenylethyl)nicotimide	-8.08813093824822;-8.08813093824822;6.95037662761917	MS1 mz matched	318.1647531	333.886	2524.413281	1966.525857	2199.61187	2288.1513	4458.793636	6514.154118	1347.999333	3287.278522	2610.945864	6004.232941	2246.4698	1565.195571	1941.4611	1463.248671	1417.51925	3260.736438	1573.219833	2064.3879	1174.932	1626.746579
8169	NA	NA	NA	NA	Unmapped	318.9300986	182.178	1756.073077	1821.110789	1457.510438	1687.634323	2988.398333	2456.56648	3085.675385	2542.65	3740.455385	2231.208	1379.774167	2203.362	2683.607143	2454.466	1825.12	336.707	3468.842148	3850.093636	2332.433333	2787.820428
8183	D-Glucose 6-phosphate	0.6519	NA	NA	MS2 reverse	319.0364503	344.0705	6009.382167	5789.204438	6876.765	6929.261793	9802.729842	11531.86518	8041.182	9892.329833	7744.8	7613.367875	8589.931579	11467.45653	6188.715	6101.024294	9227.945	9406.175	7579.471875	8130.704	8393.224833	7873.680938
8184	alpha-D-Glucose 1-phosphate	0.6821	NA	NA	MS2 forward	319.0417848	413.785	9305.34688	7757.102286	7725.758444	6981.616714	5381.91	3887.687	3681.42565	3797.582727	5391.47481	3674.914551	8322.6745	10787.05192	4634.807273	4222.333333	4678.403344	4521.355211	5564.277273	7393.490753	3188.005142	4436.729058
8197	NA	NA	Tropicamide;Tropisetron	-8.72031811351234;-8.79809257352206	MS1 mz matched	319.1128621	243.6305	9353.695448	9467.792966	9164.012048	10142.30186	7599.987818	6794.54555	11475.941	13259.59623	12549.02218	7375.805556	6279.178455	7848.244048	5964.803	16066.39985	8414.237421	3736.768737	11196.06711	11376.858	9554.182	8173.361842
8198	NA	NA	L-alpha-glutamyl-L-hydroxyproline ;Oxypinnatanine;8-Deoxylactucin;Linderane;Hemigossypol;Cyperine;2,3-Bis(4-hydroxyphenyl)-1,2-propanediol;Homobaldril	-7.05995423220528;-7.05995423220528;-22.6831559113147;-22.6831559113147;-22.6831559113147;-22.6831559113147;-22.6831559113147;-22.6831559113147	MS1 mz matched	319.1127803	325.9235	9222.621478	10280.83191	10608.16991	9485.507455	11931.77045	9121.372333	14753.79133	10216.83171	16495.93469	14494.44517	7437.499194	9102.444522	15004.30418	14648.97889	19276.27004	6266.719586	15662.36053	24081.233	14260.07274	16117.0545
8208	NA	NA	12alpha-Fluoro-11beta,17beta-dihydroxyandrosta-1,4-dien-3-one	21.24719063	MS1 mz matched	319.1856029	251.3405	5004.684	4969.356923	4791.149118	4093.86425	6155.3832	2922.094882	8397.376667	2708.054556	7462.482353	2116.966105	7942.900435	5605.850824	8820.810353	6293.923571	3170.395125	1837.317385	9112.612421	7431.33855	4968.891143	7504.852786
8209	NA	NA	Pimelylcarnitine;alpha-Ethyl-alpha,beta-diphenyl-2-pyridineethanol	2.68003053583911;22.1003732982849	MS1 mz matched	319.1896336	175.9775	16656.60222	13854.3744	17025.17412	16082.31529	11192.22674	2865.4722	7391.228316	6780.131097	5408.124533	3238.849615	6245.898947	10659.01017	8687.68	35507.74103	4126.82375	6467.204778	9792.358692	14160.01331	7774.744	8372.228444
8211	8(S)-HETE	0.7648	NA	NA	MS2 reverse	319.2265112	45.827	2865719.178	2353851.714	3481769.861	3067694.713	1255530.305	885075.5878	1784211.49	1194003.245	2151358.839	1132853.676	1400635.236	2717952.406	2776834.576	5094626.361	3442421.628	927854.9231	2157190.985	2185658.071	1815353.814	2984254.266
8216	NA	NA	NA	NA	Unmapped	319.2571128	28.6205	2656450.586	2740264.614	2524559.707	2969200.009	8460084.1	118025.2264	68594.1364	331568.832	1749563.5	5069072.898	145692.2077	217791.046	191255.732	519072.417	4953660.311	4340340.092	3875253.323	6154273.627	1387681.698	335712.615
8224	NA	NA	NA	NA	Unmapped	320.0320086	343.0905	178872.5443	170468.9348	185476.9313	147823.3651	410274.0522	227399.4224	290994.5879	332691.1831	189049.6766	232813.657	267101.6208	229059.3359	253759.0336	204810.947	257391.2758	193149.6115	246961.045	351401.8893	462044.9227	360271.3455
8228	O-Phosphotyrosine	0.9998	NA	NA	MS2 reverse	320.0562856	244.917	1597.8736	2251.983636	2163.82052	2713.506091	2329.5447	3871.379111	3650.811294	3163.913571	2584.025095	2281.62	1751.2119	3488.122727	1961.9742	2788.937579	2685.349333	2319.661	3080.784308	2751.624706	2900.942952	3088.061538
8235	N4-acetyl-2'-O-methylcytidine	0.8238	NA	NA	MS2 reverse	320.0912969	363.4815	3405.625993	3557.584793	3469.902081	3098.851278	5100.739429	3651.141053	5002.5255	4000.078875	4208.278182	4815.306522	2901.155465	3549.687652	4647.555348	3524.92075	5084.114909	3356.244682	4706.727667	5510.903538	4213.427	3984.567158
8238	NA	NA	S-Glutaryldihydrolipoamide;	13.9747875375635;	MS1 mz matched	320.111337	45.9225	83925.20528	67332.67414	91252.30182	91415.64531	46554.0108	78252.37342	110737.1011	67711.7038	77801.76714	75125.5156	57990.99391	64607.12875	74128.68283	102607.5707	53569.28276	47984.34928	78665.30782	94808.75289	72798.24933	102888.6627
8263	Temazepam	0.6033	NA	NA	MS2 reverse	321.0377195	101.3275	18388.71257	21924.12369	19137.59983	19027.30174	47379.10169	26709.8977	17283.71464	59030.99338	22189.88607	51824.08219	9015.842319	29653.11186	23823.44728	23483.03395	12543.05508	15228.06968	22972.60263	13701.15338	21465.297	31915.69564
8264	Deoxythymidine 5'-phosphate (dTMP)	0.9785	NA	NA	MS2 forward	321.0474516	388.602	30549.11513	26553.75552	28643.95228	29615.42669	66533.35882	28945.512	54662.29241	47478.93733	39905.03793	39548.01383	25590.526	40621.21143	40256.31084	63386.16993	39181.8308	14737.94106	71483.6848	35349.6114	46252.24022	47859.35582
8268	NA	NA	Cytidine 2',3'-cyclic phosphate;3',5'-Cyclic CMP;Cytidine 3',5'-cyclic monophosphate;2',3'-Cyclic CMP	-10.7732957721054;-10.818207239372;-10.818207239372	MS1 mz matched	321.0615987	376.2735	10845.48227	14027.50864	15447.75711	11106.85333	22854.07082	19249.00833	26676.70823	18472.50667	25410.85091	32839.69975	13936.93858	15739.9845	26090.80236	18298.225	24218.81475	14491.40073	22236.58667	32474.97273	25988.25733	36511.81225
8270	NA	NA	Promethazine;Promazine;Promazine;Promethazine;10-(2-Dimethylaminopropyl)phenothiazine	-2.53154560530138;-2.53154560530138;-2.46362024770229;-2.46362024770229	MS1 mz matched	321.0805454	262.146	7199.74035	6427.136727	6680.54715	6778.184857	3387.282	6689.692722	5956.671353	8083.868636	5367.513091	7575.718944	7424.47825	7577.7826	7404.489807	3543.916	24469.64438	4971.752632	10439.22283	8313.447409	9461.640072	10881.9555
8274	Salidroside	0.7602	NA	NA	MS2 reverse	321.0926862	159.917	12171.12	12569.3705	11282.6	12408.308	16827.056	17037.723	20065.31385	11743.76342	15754.13538	14184.4032	7446.879259	6374.5999	11206.65	27193.59	15396.09286	8376.075583	28754.50667	37274.94073	12700.09987	16356.04579
8282	D-Mannitol 1-phosphate	0.7003	NA	NA	MS2 reverse	321.1629837	25.255	12138.18	8409.287889	13509.73433	14692.40835	51708.16277	13739.52687	14106.59808	14080.2484	16505.89714	14132.97446	12087.95442	19652.11167	10764.35765	13284.28588	13004.48008	17879.65833	16337.43226	20214.5498	15260.50631	8616.202941
8286	L-Carnitine	0.8473	NA	NA	MS2 reverse	321.2052687	172.317	3373.984235	3109.975	3602.653529	3689.749389	2735.402923	953.9354987	2277.3488	2167.124092	1987.781478	1330.508096	2269.313579	3940.137914	3625.488	8712.2884	1639.646549	1792.938947	3310.557895	4076.417783	1952.744332	2933.377524
8290	NA	NA	Aprindine;Dinitramine	1.44115784631819;2.67936525673924	MS1 mz matched	321.2413634	46.2525	527729.7829	529629.4341	546060.8155	554378.6843	311833.2718	238501.1889	363942.6505	293022.0577	379737.0896	255765.2108	280853.646	669453.1912	488893.035	905424.5571	651021.7437	240353.0831	484149.7632	567168.6866	280794.5884	535025.785
8293	NA	NA	NA	NA	Unmapped	321.2780479	39.778	192911.0585	193014.1445	212724.8367	212423.6384	35404.27454	30412.1295	32084.78667	30568.38	8832.921429	33797.94196	18512.67692	36969.74133	8028.8	63306.31481	11079.84	10186.176	59436.56133	108359.1992	16125.52	17455.98
8304	Cytidine 5'-monophosphate (CMP)	0.9096	NA	NA	MS2 forward	322.0498734	388.603	5050.816491	4488.124979	4458.375707	4455.242	9386.544	4608.110103	7302.462021	1766.392727	6153.37083	6095.052001	4456.362024	5544.252029	5893.616245	8700.817125	5588.365204	3505.743966	9305.122251	5890.682	6976.804746	904.4
8313	NA	NA	N-Methoxycarbonylanonaine;Rutacridone epoxide;Gravacridonol;(S)-Neolitsine;Flutolanil	-9.08466989719696;-9.08466989719696;-9.08466989719696;-9.08466989719696;-1.4775003070615	MS1 mz matched	322.1128226	336.5525	32847.93722	36666.70778	41740.47316	34680.14147	18543.15229	22910.51813	30831.26313	11629.99952	17285.47817	24614.112	11467.08559	17216.57988	55645.21659	85266.42513	92265.01365	29194.72782	90291.03413	66026.75231	55821.92035	75886.33113
8337	Uridine 5'-monophosphate (UMP)	0.982	NA	NA	MS2 forward	323.0272715	415.1685	168856.4726	143672.5905	165248.9078	133731.3227	175145.8272	359298.1064	446332.7806	213774.8153	525187.0642	378537.3274	389691.8181	276776.3387	292009.4094	282796.6957	334277.9855	364420.5535	446420.6536	391851.2536	293936.2322	316580.4947
8352	alpha,alpha-Trehalose	0.7093	NA	NA	MS2 forward	323.0961527	372.112	32839.21507	31730.89231	33899.52588	37501.06127	39252.85886	24942.672	53553.1536	36893.42373	38541.70511	40362.63509	33157.19789	40154.07475	44984.64073	62526.79156	40593.10096	21745.54433	64178.8633	47366.38396	44559.52113	38685.23688
8358	p-Hydroxyphenylbutazone	0.7212	NA	NA	MS2 reverse	323.1439581	433.33	12620.23256	12440.66876	16344.2928	13242.89856	12840.527	12081.2859	16138.08291	15293.37961	14153.16848	14028.24862	12458.404	19730.69712	16034.83077	15073.548	12211.5543	12012.72375	20079.83278	15203.8455	12749.91327	18563.78957
8387	NA	NA	Famphur;Famophos	0.615345233	MS1 mz matched	324.0139499	326.172	21740.08913	19006.02048	22452.96191	21935.06509	33142.83891	30144.42853	32055.17405	26398.62483	29192.7405	31808.41863	28324.023	25652.166	28610.00765	27372.01947	34683.74042	25092.93857	32233.92632	26020.53245	35248.82618	29727.66221
8399	NA	NA	(S)-5-Diphosphomevalonic acid;(R)-Mevalonic acid-5-pyrophosphate;Citrus Red No.2;Citrus Red 2	-6.16649070524145;-6.16649070524145;-3.57008283568465	MS1 mz matched	324.1258462	48.4965	9341.64	9078.12	8437.98	10201.39446	14663.78159	2884.450192	20635.80943	11254.866	3909.850951	10187.69231	4618.172171	23309.7552	5650.053867	8150.287	4649.860839	4235.914222	11025.68125	9943.8483	5811.641556	5395.839429
8414	NA	NA	Eicosadienoic acid;Sclareol;Sclareol;(13R)-Labd-14-ene-8alpha,13-diol;Icosadienoic acid;Eicosadienoic acid;11,14-Icosadienoic acid;(11Z,14Z)-Icosa-11,14-dienoic acid;11,14-Eicosadienoic acid;(11Z,14Z)-Eicosa-11,14-dienoic acid	4.76722582231413;4.76722582231413;4.86584066325098;4.86584066325098	MS1 mz matched	324.2970246	39.3075	28512.81197	35579.15743	32960.86643	30295.98889	6349.368	5181.8038	4719.204	4687.726667	2330.7124	4348.709333	1442.326923	4187.272	1808.838	9910.344	1850.804948	750.3109789	15985.35	18546.736	2867.69	3737.866667
8417	NA	NA	Butote	-13.49840657	MS1 mz matched	324.9510091	159.643	13554.1924	16265.90262	16456.51	13706.72947	19600.48477	20634.30984	8091.586667	12775.2469	19280.22105	20794.8067	13033.56176	12633.68312	21147.84159	7980.93	15177.18922	24742.01224	20096.03545	10751.7364	23260.08686	19872.29333
8429	NA	NA	5-Fluorodeoxyuridine monophosphate;5-Fluorodeoxyuridine monophosphate	-3.19447631235487;-3.1021542396415	MS1 mz matched	325.0304886	25.429	29778.22225	32024.2005	38046.052	38660.36933	180180.1929	94800.54806	31473.83844	116411.1875	61852.16412	83828.8188	40458.6305	28011.3435	30495.43747	11558.19	47568.71247	20385.23151	22115.476	25556.81553	16437.77133	27316.64667
8436	NA	NA	Bilobalide A;trans-p-Coumaric acid 4-glucoside;1-O-p-Coumaroyl-beta-D-glucose;2-O-p-Coumaroyl-D-glucose;6-O-p-Coumaroyl-D-glucose;trans-o-Coumaric acid 2-glucoside;cis-beta-D-Glucosyl-2-hydroxycinnamate;4-O-beta-D-Glucosyl-4-hydroxycinmate;trans-beta-D-Glucosyl-2-hydroxycinmate;beta-D-Glucosyl-2-coumarate;cis-beta-D-Glucosyl-2-hydroxycinmate;beta-D-Glucosyl-2-coumarite;4'-O-beta-D-Glucosyl-cis-p-…	17.0680685046205;17.0680685046205;17.0680685046205;17.0680685046205;17.0680685046205;17.0680685046205;17.0680685046205;16.9687108441293;16.9687108441293;16.9687108441293;16.9687108441293;16.9687108441293;16.9687108441293	MS1 mz matched	325.1057335	207.0445	17244.0675	16554.56222	21117.44727	18471.838	26850.19465	20840.916	38894.11125	26225.42767	31058.92952	15784.56075	8271.995556	20221.25793	24948.28564	24853.35857	26631.47657	16204.551	36704.646	31016.167	21214.0005	12516.96
8437	NA	NA	Cryptodorine;Piperolactam C;Lumarine	2.88579646831328;2.88579646831328;2.9116781262816	MS1 mz matched	325.1224011	349.697	4375.68	8441.84835	8870.323767	9128.890143	14818.59814	25564.29474	21283.30174	9850.297857	22861.72736	24108.9934	10549.76802	22143.93675	9889.342	17548.91519	19919.78023	7330.7612	21016.84118	12253.33333	12893.15657	16113.49361
8445	NA	NA	Acitretin;Isoacitretin;AA861;Docebenone;Moxestrol;11beta-Methoxy-17alpha-ethinylestradiol;17alpha-Ethinyl-11beta-methoxy-1,3,5(10)-estratrien-3,17-diol;Preg-4,16-diene-3,11,20-trione	-16.7237812055803;-16.7237812055803;-16.7400292224061;-16.7400292224061;-16.7400292224061	MS1 mz matched	325.1827396	613.83	1499021.743	1329476.381	1835651.661	1805485.123	1439034.795	1438907.114	273374.88	623059.2557	1278505.64	1509735.527	1706701.051	1442810.223	1708980.028	1486644.889	1571912.063	1372440.575	567366.166	1113135.493	585408.5026	1233806.87
8449	NA	NA	2-Hydroxydesogestrel;3a-Hydroxydesogestrel;3b-Hydroxydesogestrel;15beta-Hydroxydesogestrel;Promegestone;12alpha-Methylpreg-4,9(11)-diene-3,20-dione	-14.040021132546;-14.040021132546;-14.040021132546;-14.040021132546;-14.1007146609488;-14.1007146609488	MS1 mz matched	325.2110009	25.977	17013628.89	18344922.32	19611532.67	18972338.04	8503025.79	8438560.401	6590935.179	9369570.159	9700384.778	8433447.86	11025292.4	17535148.67	6047782.655	12949740.16	10367875.98	11066721.59	16556001.42	13949296.9	4461042.398	8773041.949
8457	NA	NA	NA	NA	Unmapped	325.9857598	55.0825	27532.1664	30041.42595	29681.49895	31561.93333	35706.25252	23211.60909	13594.32048	21752.962	71844.80309	34673.20364	33838.02792	143281.0951	36130.44	18896.44216	48759.80723	15500.75268	117148.2084	86285.0758	16325.16813	22408.59932
8473	NA	NA	N-(4-Hydroxycinnamoyl)tyrosine;Terrestriamide	-5.11355984267378;-5.19701740122843	MS1 mz matched	326.0976439	48.465	34162.94233	38061.0916	39894.52178	39951.60872	48535.09731	14722.64924	62081.1121	43567.68934	8071.329671	40503.26345	7220.389641	76506.88886	16441.57357	39888.11136	14693.84412	14496.61761	39104.217	38514.34864	13889.42057	21816.13727
8477	D-Ribose 1,5-bisphosphate	0.9827	NA	NA	MS2 reverse	326.1070953	395.655	2230.612222	1755.204075	1644.023471	1820.900474	1806.894655	2762.158667	2355.8044	2581.249778	2143.637562	1720.5	1465.1195	1971.69984	1962.256846	2567.620091	2368.957953	1131.44325	4410.70834	1864.735504	1674.01	2173.917636
8535	NA	NA	8-O-Methyloblongine;Etacozole;CGA 64251	11.3692847916094;3.65637620205803	MS1 mz matched	327.1901459	21.916	100857.1872	113510.3944	124645.2336	126044.764	77938.33091	72559.8376	64142.54729	55385.88476	73811.37137	32984.232	104486.0522	131961.1823	68026.0437	121980.342	88661.808	106376.78	86948.86751	99215.16644	33978.488	67686.27972
8540	(4Z,7Z,10Z,13Z,16Z,19Z)-4,7,10,13,1 6,19-Docosahexaenoic acid	0.9984	NA	NA	MS2 forward	327.2327095	41.513	53630303.27	62095451.3	59387932.53	54824549.69	27619877.06	9424328.998	21039577.45	13042081.82	8321052.128	10117910.53	14394713.13	31787740.01	9694326.784	34061493.47	22175445.36	16370189.08	20673587.87	27208624.22	9562629.479	12033078.07
8544	NA	NA	meta-O-Dealkylated flecainide lactam;	0.866296642604933;	MS1 mz matched	327.2882224	46.957	174709.8866	180834.1212	169958.3603	161509.5008	43090.01975	25251.89835	36876.36364	34415.31413	32129.1101	15091.73077	40793.71695	145899.2155	51548.35864	162834.2725	64811.65714	22806.498	104904.6403	193420.2603	17796.60929	76791.29423
8549	NA	NA	NA	NA	Unmapped	327.9836935	55.0855	23456.10445	27822.0293	30100.9	29938.80333	36165.25088	27028.79754	14269.80252	21152.629	68709.31828	26890.73729	34607.14846	136322.2342	37590.97335	20360.53167	53235.04255	18524.65419	115266.3783	80331.652	15379.26878	21923.30224
8555	NA	NA	Nitisinone;	-22.0187680384265;	MS1 mz matched	328.0438618	424.1865	7058.313167	5918.15669	6051.3095	7825.542857	5192.936571	5037.340885	3659.687688	6524.113957	4830.852	5071.516833	6721.440107	4986.989517	5583.605759	5237.312667	4404.972	7451.712286	3310.283235	4102.850588	5409.402429	4957.929167
8563	NA	NA	Epoxicozole	24.00682402	MS1 mz matched	328.0766371	153.245	20929.80682	18251.32105	21352.82806	22280.99109	12796.43265	21533.94188	20799.67744	17835.04893	20649.82547	11532.66	14028.80207	14846.02447	20992.04824	26024.9118	26710.26035	26984.00838	25226.3825	25144.6146	29056.66029	18298.07183
8572	NA	NA	Paroxetine;Cypendazole	19.0121171984947;0.545042242229255	MS1 mz matched	328.1489794	246.153	1889.052	1649.820105	1915.414571	2123.617737	2081.086	936.3312353	2955.988129	1563.24825	1828.153941	1616.21896	2382.545587	1661.353714	1289.656563	4051.373412	3490.383188	935.4804286	4677.960765	9262.314533	2151.18665	3755.474722
8599	NA	NA	NA	NA	Unmapped	328.9821451	345.975	178007.1305	170201.8463	175771.6317	188870.0645	151105.5196	177227.2931	143712.0409	168232.9166	154611.007	172918.4676	163988.6438	183659.0749	164461.9532	147717.8128	163761.0976	199378.9533	163010.8866	152224.7327	160590.4836	159933.471
8618	NA	NA	7-Hydroxy-3-(3-hydroxy-4-methoxybenzyl)-5-methoxy-4-chromanone;Aflatoxin B1 dialcohol;4-Hydroxy-2,3,9-trimethoxypterocarpan;5-Hydroxy-3-(4-hydroxybenzyl)-7,8-dimethoxy-4-chromanone;Americanol A;Isoamericanol A;Americanol;Cerasinone;Melilotocarpan C;(R)-2-Feruloyl-1-(4-Hydroxyphenyl)-1,2-ethanediol;(±)-3',4'-Methylenedioxy-5,7-dimethylepicatechin;Samaderin A;3',6'-Dihydroxy-2',4,4'-trimethoxy-chal…	-1.89966786032971;-1.89966786032971;-1.89966786032971;-1.89966786032971;-1.89966786032971;-1.89966786032971;-1.89966786032971;-1.89966786032971;-1.89966786032971;-1.89966786032971;-1.89966786032971;-1.78364625400274;-1.78364625400274;-1.78364625400274;-1.78364625400274;-1.78364625400274	MS1 mz matched	329.1097112	266.092	2711.3131	2672.75819	3263.062957	3024.541227	2464.627647	2059.23122	3967.320615	5639.46315	2653.618235	2760.903167	1673.65645	2453.002191	2694.522409	2680.010667	2592.350491	2626.081545	4455.036886	3853.546738	2918.820608	3153.43
8632	7Z, 10Z, 13Z, 16Z, 19Z-Docosapentaenoic acid	0.8119	NA	NA	MS2 forward	329.2471775	40.69	10060015.94	9414534.13	10804765.36	10268967.65	3041593.667	1489197.941	2595853.176	1964696.567	1103611.994	1573144.954	2404350.578	5348773.442	1193613.894	6392719.957	2177443.262	1629246.899	3574247.956	4362550.714	1049075.971	299873.8651
8646	2'-Deoxyadenosine 5'-monophosphate (dAMP)	0.8795	NA	NA	MS2 forward	330.0588858	394.3585	7478.155043	7947.408923	8811.217946	9537.762333	21489.28619	13529.60123	14826.70305	8270.768087	13096.1455	9275.267368	7013.6035	9458.31644	13375.08284	13012.54273	7667.04895	5672.940279	13627.40959	6530.19885	10730.55182	14684.75196
8647	NA	NA	Malvidin;Malvidin chloride	-2.416321284	MS1 mz matched	330.0668987	203.895	103723.0381	108486.6772	109028.2405	119531.6499	111162.7155	98296.0945	125179.3867	113813.7564	122913.63	101122.3784	76915.19063	98938	110943.3314	136385.9394	97802.77163	92114.41905	124748.9545	115246.279	129185.9453	102096.1594
8658	NA	NA	Melochinone	23.5951385	MS1 mz matched	330.1650137	224.285	7744.979182	6763.934654	8077.906846	7788.518769	11493.94355	5945.830001	9001.282211	9802.04	10148.85514	7106.246333	2865.561364	5424.80305	4923.122048	17453.06658	6851.452842	2515.3065	20485.20632	18727.48279	5099.2095	8504.114208
8659	NA	NA	Alitame;Melochinone	24.953754730844;23.0724260260746	MS1 mz matched	330.1648406	238.304	7410.9825	5523.991667	6892.503619	6013.251429	8848.703111	17368.92568	11148.1421	8848.101714	11417.60186	7120.3294	8657.228667	7862.439105	8059.443	9044.373283	8063.485105	4941.580227	16936.38094	15331.55305	7417.487429	7576.684211
8675	NA	NA	NA	NA	Unmapped	330.9167776	160.009	5269.600938	4836.073765	5604.332294	4959.24	5151.21375	5797.767038	6938.698	7325.358222	6027.0375	8025.310579	9123.248333	4620.393118	5971.568	3849.544615	7298.2325	8958.978	4373.783	5037.201208	10986.89408	7685.28
8680	D-Ribulose 1,5-bisphosphate	0.9827	NA	NA	MS2 reverse	330.9678097	403.029	5545.929	4948.625	5417.1425	4832.669917	9955.5894	12576.76035	14213.31333	14580.70407	13227.34226	15743.20819	16427.09065	9259.243333	11304.99135	11541.32153	13919.04088	8951.92155	14081.44326	9533.1579	12622.37133	11490.57995
8682	NA	NA	NA	NA	Unmapped	330.9996659	343.4075	27447.52804	29132.42937	20155.21176	22181.76209	41366.07667	24995.61467	34231.81378	24500.67813	27360.27368	31212.68385	22150.88767	18959.21143	42533.35078	42131.93629	31911.87038	25110.97683	46845.16414	61075.74	64076.776	32064.3665
8683	NA	NA	Chlorphoxim	2.710720085	MS1 mz matched	331.0112905	377.8745	19132.03241	16185.19638	14719.38223	17385.01008	13053.87838	12631.1912	9081.7085	20306.43085	10654.446	13188.50992	23200.17333	17515.31841	12498.18833	8222.8468	8822.289357	32405.25139	9978.922957	8681.200667	13893.52421	9911.957
8686	2'-Deoxyinosine 5'-monophosphate	0.9054	NA	NA	MS2 forward	331.0425402	409.8525	11784.451	11265.89724	11999.60273	11558.06065	18853.38071	10002.97291	17301.7765	25161.68281	14769.21464	19693.93556	15136.79239	18336.42061	14474.85787	24294.85681	19302.19463	14431.79371	22455.71223	16857.31317	21946.31492	18214.60765
8688	6-Methylmercaptopurine	0.9696	NA	NA	MS2 reverse	331.0478046	349.801	31196.31378	31114.82256	32480.43388	39538.3208	32658.09287	59686.28571	52887.32193	48190.98981	54551.93947	61002.55929	57092.11294	67326.13225	39640.689	36841.45371	56258.61323	48939.75375	51805.84557	39777.28615	47097.00529	49075.11086
8690	NA	NA	Rosoxacin;N-Glycosyl-L-asparagine	5.29648982434738;-14.6205640613637	MS1 mz matched	331.0524778	371.466	12213.55178	12647.68803	14454.85452	11004.28125	17591.245	17105.50125	19043.41	18315.79	21390.90633	21665.48033	15460.50352	33137.12146	17732.53125	13060.13	15475.3375	20040.384	16907.55429	20791.3415	16556.65375	19737.06405
8694	NA	NA	Fluorescein;Hypoxylone	0.275244436990243;0.195441603286007	MS1 mz matched	331.0685649	303.605	36345.50053	41401.12	48912.3453	35234.929	36666.35694	10860.65333	33749.645	10604.6685	26713.33136	23109.94125	7653.57505	6489.670222	71317.44126	124081.7543	74568.39467	6484.964143	107594.3997	175721.7	46516.97625	109638.5524
8701	NA	NA	Leonuriside A;Tos-Arg-CH2Cl	7.37464876180514;17.4082239660706	MS1 mz matched	331.1131814	362.218	32618.70624	33565.31429	45950.10667	30374.34767	59522.42659	41113.2735	82908.335	30343.69155	78175.05452	30858.78383	17733.46186	27624.74414	96864.399	106053.2925	48493.7435	15685.6885	194155.3269	70726.78041	37515.60367	116864.6372
8703	NA	NA	Tryptophyl-Glutamate;Glutamyl-Tryptophan;	-1.94414960861789;-1.94414960861789;	MS1 mz matched	331.1126633	386.583	8288.331864	9276.331571	11164.05818	8317.807667	14061.09838	9860.875588	20913.54241	7836.95	18151.0231	8886.8235	5927.1723	7911.907667	21483.5265	20815.75388	12258.81118	7346.654378	42902.94333	17895.96294	11376.52786	24614.10706
8717	21-Hydroxypregnenolone	0.9378	NA	NA	MS2 reverse	331.2253979	45.321	64688.69612	57074.992	63725.62852	75777.42833	38415.5125	20897.65786	41699.60918	26742.054	41104.22163	27622.61561	49938.34067	58319.01019	60559.232	71650.1085	53720.351	19987.31671	51785.4473	52737.74365	40433.6557	52403.89911
8719	Adrenic Acid	0.9805	NA	NA	MS2 forward	331.2628209	40.04	1870408.889	1944415.793	2130530.849	1957678.941	437710.8647	270506.6938	322414.6431	342502.3285	101648.3628	302199.8255	319553.2056	735788.078	100591.9037	740821.4906	201755.8146	171224.4878	598877.7025	744670.099	146428.2855	195133.4787
8737	NA	NA	Caffeoyl aspartic acid;	23.0393411395617;	MS1 mz matched	332.0314634	349.168	3365.058333	2546.225	2332.51125	3382.627957	9887.73005	14647.11744	9027.090462	5786.222	12414.36679	7299.6	4806.578835	10664.66541	4796.348083	7449.150706	3619.935556	4693.474571	2773.533	8707.077917	7411.830643	4090.143857
8739	NA	NA	Robenidine;Carpropamid	-12.9663346340729;15.2603819180475	MS1 mz matched	332.0504824	349.8125	3420.081312	3598.1605	3927.165667	3775.690105	10152.61366	6528.72	10164.6569	5365.510867	3765.273692	7683.218541	6660.617023	7658.786941	5355.711167	3868.827462	6197.163529	4211.3338	5967.054923	9704.285313	4023.740438	5547.535688
8745	NA	NA	NA	NA	Unmapped	332.0787111	112.2585	15661.17123	21984.52136	25339.55696	25680.09165	15857.41626	35854.11244	15235.5811	24829.63791	38717.9117	39882.59653	13811.74695	12019.73509	48270.74243	21613.49367	28269.95247	40351.542	13338.56337	17795.1087	28982.3655	42197.06378
8749	NA	NA	Phenethylamine glucuronide;	5.93259511164545;	MS1 mz matched	332.0966617	295.6635	15367.67971	16210.43419	15096.07875	12661.30412	18941.27462	13152.368	16532.80133	16591.40847	14429.66375	13901.4876	8801.018182	12824.9	22477.48694	20412.90067	12950.34521	10194.96494	15365.625	16019.48537	12558.44275	15862.54133
8754	NA	NA	NA	NA	Unmapped	332.1149707	43.129	46000.72845	35541.11625	37655.39565	40917.71336	46393.6935	52016.69236	74970.47384	58012.26783	66197.47435	38488.03825	45817.5103	37479.55863	74117.36796	44486.06316	32923.20785	30520.42604	71568.53595	63024.98779	73248.78575	34719.36
8759	Pirenzepine	0.9576	NA	NA	MS2 reverse	332.1444671	313.68	1659.794032	1634.6222	1696.124798	1179.149731	1632.457426	845.5171814	1021.787326	1601.54541	1212.600573	856.7177124	752.381338	699.5136976	4511.445918	2649.5027	1583.330089	4076.705455	2346.444285	2387.612	2328.589136	1751.153766
8792	Thioguanine	0.8776	NA	NA	MS2 reverse	333.0409803	144.013	3892.120913	3393.997938	3493.503	2973.747	4570.6534	5001.1086	5400.817	4856.764	7456.06775	5515.451143	5675.733267	13719.52286	5427.334737	2501.156122	15383.02205	1827.30975	5743.123882	7411.350143	2765.651263	3078.308571
8794	NA	NA	Nicotinamide ribotide;Nicotimide D-ribonucleotide;NMN;Nicotimide mononucleotide;Nicotimide ribonucleotide;Nicotimide nucleotide;beta-Nicotimide D-ribonucleotide;beta-Nicotimide ribonucleotide;beta-Nicotimide mononucleotide	5.05692744850932;5.06291448815711	MS1 mz matched	333.0582913	410.424	486210.4847	515446.7455	468433.338	486690.5869	770010.492	606959.0269	549623.0405	533834.7297	827765.6605	415211.5694	578758.2815	1082218.554	710366.5397	650702.2121	560484.5291	393608.8432	1149167.94	1083322.567	511692.6949	618810.8981
8809	NA	NA	Mitomycin;Mitomycin;Mitomycin C	1.38240550774869;1.44136508287258	MS1 mz matched	333.1281816	319.237	21310.58467	20507.20605	29026.30493	18880.342	16174.03588	18802.2653	24353.94986	16622.18071	20355.14832	21444.49678	9088.674625	12161.55076	54948.53127	47646.6999	24185.48335	20918.96839	52333.9066	36022.3681	39097.35398	38972.94586
8824	Docosatrienoic Acid	0.9998	NA	NA	MS2 forward	333.2776479	39.262	1300683.107	1407251.396	1499340.897	1420050.833	242848.848	202382.3971	167493.7556	219875.9207	59517.79186	262957.2414	191386.0807	326375.6349	54988.46571	318325.68	85399.49475	92327.45819	382690.4326	515305.9395	105291.6982	113203.2875
8837	NA	NA	NA	NA	Unmapped	334.0471375	344.667	79799.54777	71736.4725	94055.60808	106926.1097	86545.84653	143885.4588	168259.3472	39944.52	99045.911	53111.22641	53159.74715	72765.70842	78646.382	176056.9983	69533.39928	29179.05882	117537.3462	161896.0656	50535.985	120091.8527
8846	Phenolphthalein	0.6336	NA	NA	MS2 reverse	334.1071192	176.968	3404.7062	3786.26805	3244.184	3813.1275	3358.542857	1570.655118	2363.762148	2174.556292	3309.723	1233.098067	3340.021057	2954.870848	1790.53275	2147.894357	2557.528222	2113.515421	3320.822143	2459.385455	2495.586918	3131.027667
8860	NA	NA	NA	NA	Unmapped	334.8359491	317.426	11979.52857	16922.42212	18007.41494	18178.334	8282.31712	9430.136471	9709.321842	11645.01	8829.6959	10848.76	17797.4153	11334.09171	13857.46505	10464.33867	11199.08321	12914.66633	9025.987737	9328.866105	10237.50737	10802.31141
8874	NA	NA	Melilotocarpan A;3-Hydroxy-4,9-dimethoxypterocarpan;5,7-Dihydroxy-4'-methoxy-8-methylflavanone;Methylnissolin;8-Hydroxy-3,9-dimethoxypterocarpan;5,7-Dihydroxy-4'-methoxy-8-methylisoflavanone;3-Hydroxy-2,9-dimethoxypterocarpan;Sativanone;Heliannone B;2',4-Dihydroxy-4',6'-dimethoxychalcone;Homopisatin;4,4'-Dihydroxy-2',6'-dimethoxychalcone;Heliannone A;Coronene	-12.5744846612845;-12.5744846612845;-12.5744846612845;-12.5744846612845;-12.5744846612845;-12.5744846612845;-12.5744846612845;-12.5744846612845;-12.5744846612845;-12.5744846612845;-12.5744846612845;-12.5744846612845;-12.5744846612845;6.99780968551659	MS1 mz matched	335.0630098	249.2755	43412.4306	35340.832	42048.405	47333.41542	149226.7971	25485.5245	33488.33125	68172.65967	29851.37143	32065.92224	19356.64	36720.42464	26071.27867	86840.33333	17721.77289	9070.9875	87660.6705	22519.17552	26235.64143	24913.72505
8876	NA	NA	Thiophene-4,5-epoxide;Suprofen S-oxide;Sulfamethoxazole sodium	1.34180715175659;1.34180715175659;14.852817633823	MS1 mz matched	335.0630705	231.9165	11630.36565	9347.7475	9570.791423	9460.741763	16297.9038	6364.485	11452.56889	16371.70483	12311.89713	9627.71032	9690.912	9900.742351	11425.41429	21673.20008	12765.64567	2346.4652	18321.92348	14001.55849	15310.4386	10009.25244
8887	Prostaglandin B1	0.604	NA	NA	MS2 reverse	335.2156886	23.881	17672.48446	19231.86734	19647.50981	19435.84772	16353.47477	9312.302632	12795.24079	7270.612778	18490.34849	11997.79532	11850.50097	16400.2594	11258.3079	14028.62443	16870.51878	17701.01065	17298.75407	23197.77349	13423.97069	7320.587368
8888	Prostaglandin E1	0.6717	NA	NA	MS2 reverse	335.2209115	46.9525	281417.1371	216723.9705	223913.1154	214259.3643	299423.9201	256207.1593	297361.9595	254476.4785	398766.98	234666.0589	375998.3783	279601.5007	520347.1987	403669.8503	351404.3579	245905.159	271844.4871	245497.9855	341644.92	387983.8438
8889	Prostaglandin D1	0.6075	NA	NA	MS2 reverse	335.2208327	69.759	284789.0583	411171.0078	410833.6042	432190.236	274703.3912	154809.3947	220264.4471	182874.3635	295421.0866	180649.6006	220800.7846	202233.3663	288042.2557	368409.5583	106569.408	122989.986	239122.6361	172876.3411	425893.5124	294450.4503
8895	NA	NA	3-Hydroxymugineic acid;13,16-Docosadienoic acid;(13Z,16Z)-Docosa-13,16-dienoic acid	23.193908209141;0.594702155339293	MS1 mz matched	335.2947067	39.306	5939228.062	6817835.353	8364058.659	7381326.521	1691983.296	1026280.224	1213318.682	1429770.274	328749.3103	1337432.919	557426.9895	1491471.859	261585.32	2216899.832	276224.8436	257452.1168	1897023.48	2930617.489	544640.689	631199.7842
8905	NA	NA	Famotidine;Azafenidin	-12.6333303377476;6.45860932810136	MS1 mz matched	336.0406768	152.791	6935.2425	6958.290182	7345.938652	8102.328818	10010.55241	7393.242222	16565.28841	10493.17824	19847.19323	12672.54	6938.666094	7932.78525	6859.469286	8624.000235	5155.418583	5158.665158	19334.01618	24792.54337	6471.07	9287.851737
8915	NA	NA	gamma-Glutamylcysteinylserine;S-(Hydroxymethyl)glutathione;S-(Hydroxymethyl)glutathione	-8.25436507363024;-8.25436507363024;-8.34128362861467	MS1 mz matched	336.0915882	393.572	23087.99905	24742.845	22395.31	17916.75532	48192.13484	39180.28	68212.73859	28164.118	55897.89989	37871.20588	18364.8185	23318.57917	42988.46774	41296.81572	20660.78059	8866.507895	48552.42971	62905.22353	45235.89	44622.5505
8919	LTB4	0.7564	NA	NA	MS2 reverse	336.2238793	46.901	65711.11429	52805.97818	51279.95952	53819.02325	61762.22795	50582.68689	69618.47232	61153.89242	84955.97457	49138.8972	80083.80068	57002.78462	110846.1809	83958.41033	77017.27785	46933.68047	58760.87476	53661.836	68972.85	84585.34261
8932	NA	NA	NA	NA	Unmapped	336.8962686	579.366	147974.6457	115762.6384	103346.0628	148046.1681	101679.3522	105610.9062	153692.5278	162373.0272	96693.29785	102583.0489	119528.9726	122587.968	155929.3938	117358.3412	146607.0978	166566.6579	91734.9732	97574.43327	102205.6066	98712.99228
8936	NA	NA	NA	NA	Unmapped	336.968416	312.425	29625.73029	28831.7303	29761.43878	26442.20904	36758.27904	41287.91462	38127.48163	39523.93912	39412.56716	36766.38668	36753.20596	39887.3475	35321.6502	33820.07724	39538.93514	38979.22664	37824.09341	38218.21748	38293.06488	36766.64564
8946	NA	NA	Imidazoleacetic acid ribotide;Versicolorin A	-23.699642233752;2.38106014415176	MS1 mz matched	337.0435049	288.634	524541.6524	407992.1615	504921.8064	403050.0778	449388.9549	711922.7556	976713.1978	367184.0942	1134877.793	691641.49	624273.0686	451865.2345	886317.7496	832247.2714	595648.5813	354049.3359	1269782.405	1973313.634	582313.7895	935949.2593
8961	NA	NA	Glutamyl-Arginine;Arginyl-Glutamate;Nicofetamide;N-(1,2-Diphenylethyl)nicotimide	-8.08813093824822;-8.08813093824822;6.95037662761917	MS1 mz matched	337.1113519	334.8415	132916.5467	95810.76467	94500.6238	98653.95771	239181.715	361529.4631	44732.35578	156173.967	59898.98304	317829.852	160926.0395	104025.3928	97493.72229	24665.52035	58910.34872	181243.2223	51366.71782	56728.46723	44652.47286	44440.30733
8962	NA	NA	Alamarine	-2.070229887	MS1 mz matched	337.1178481	47.8415	847937.2417	1017854.225	998340.0189	987183.5173	1155969.456	972688.2208	1419589.335	1380148.92	1790667.974	1439807.069	1160266.532	1273185.19	794873.1289	1127062.234	943500.0078	1048083.632	1568189.209	1008765.464	1258538.967	1448237.695
8975	NA	NA	AICAR;Shiromodiol diacetate;Piperonyl butoxide;Mocolin J acid	-2.27431853243212;3.34349173721286;3.34349173721286;3.34349173721286	MS1 mz matched	337.2104308	26.661	160411.0352	157964.7066	182805.8188	188377.3552	95486.13135	89556.08827	72475.30782	89106.28571	105230.369	111742.4056	130790.5516	170653.7637	80780.29143	132159.3005	111258.1132	111729.7733	142594.9387	203220.5287	51110.6207	103193.9356
8978	(+-)5,6-DHET	0.6257	NA	NA	MS2 reverse	337.2355676	47.077	167963.2755	171408.3197	169917.192	186317.0891	141338.3531	58185.86667	83817.21706	93739.611	77385.20085	63380.65317	201733.9778	224820.2423	145613.6037	118582.8464	109612.8648	132541.3244	119747.9932	140946.3487	100138.7094	116654.2798
8983	Erucic acid	0.7962	NA	NA	MS2 forward	337.3082488	39.327	445990.771	495294.1813	491022.8048	529989.3901	135200.0769	63167.08275	104763.9682	76342.07314	34259.65714	58094.63729	17247.16286	66367.46571	23574.26071	169734.8	19627.062	9384.525	223634.18	338806.3579	43238.83579	43188.45
9003	5'-Phosphoribosyl-5-amino-4-imidazolecarboxamide (AICAR)	0.9014	NA	NA	MS2 reverse	338.0702789	416.277	6195.822519	4708.078714	6360.0894	4086.05476	4974.928334	3706.026184	6938.745333	3283.306126	5752.521617	4795.510453	3707.419488	4324.425823	7303.890759	11486.55825	6149.716364	3103.534149	10134.75273	9466.298615	6502.03203	7044.021419
9020	NA	NA	Papaverine;Litebamine;N-Methoxycarbonyl-N-nornuciferine;(S)-Cadine;(S)-Tetrahydroberberine;(13aS)-5,8,13,13a-Tetrahydro-9,10-dimethoxy-6H-benzo[g]-1,3-benzodioxolo[5,6-a]quinolizine;(-)-Cadine;Papaverine;Eschscholtzidine;(5S)-5,6,11,12-Tetrahydro-8,9-dimethoxy-14-methyl-benzo[5,6]cycloocta[1,2-f]-1,3-benzodioxol-5,11-imine;Evoprenine;(R)-Cadine;Dicentrine;Sictine;ntenine	-17.6793513464015;-17.6793513464015;-17.6793513464015;-17.8025995210803;-17.8025995210803;-17.8025995210803;-17.8025995210803;-17.8025995210803;-17.8025995210803;-17.8025995210803;-17.8025995210803	MS1 mz matched	338.1410623	37.818	42103.188	45766.81105	46396.51815	45271.29254	67624.09833	26263.182	42873.48663	33091.96113	50706.84504	25115.65037	31367.11441	61195.57538	40324.13609	59459.859	36754.227	46524.54482	43465.8	31013.1732	64745.07723	24834.995
9036	NA	NA	NA	NA	Unmapped	338.9267485	312.35	14696.3292	11560.41723	10742.00417	11058.4925	17240.7675	17787.3745	19155.51938	19649.25986	16296.6	16829.3115	17327.11713	14865.53525	15214.40775	14639.82857	18109.93324	17376.75363	17492.24	16584.92817	18120.89053	19952.868
9059	Penicillic Acid	0.9395	NA	NA	MS2 reverse	339.1156135	334.4235	2221.520769	2113.039091	1794.062286	1730.916286	3837.19	5630.59125	986.01	2580.746	676.1472857	5035.253846	2905.911	1778.956636	1881.778667	6250.564693	1609.009412	3243.734083	1092.2215	1155.99	6147.471017	928.5125455
9062	NA	NA	N-cis-Caffeoyltyramine;N-Acetoxymethylflindersine;N-trans-p-Coumaroyloctopamine;2,3,9,10-Tetrahydroxyberbine	14.1818004786513;14.1818004786513;14.1818004786513;14.0413846410846	MS1 mz matched	339.138708	357.9395	7731.732	5950.973368	5590.96	6925.847364	11322.38375	23260.13507	2842.887667	10082.24833	3665.031591	21058.70521	7976.165167	5411.955263	4507.105882	1982.201071	3071.65275	5429.845227	2019.950769	2635.027706	3313.239828	3199.085
9065	NA	NA	Propiomazine;Lucanthone;Propiomazine;Lucanthone	7.62521424414105;7.62521424414105;7.7254616859055;7.7254616859055	MS1 mz matched	339.1635279	244.2015	4193.198667	3201.906667	4267.952442	3659.603182	6679.365717	1780.43976	1544.076333	1273.122176	7423.011145	2011.847941	6756.813889	1193.192222	6359.250031	7440.155207	7277.397082	6911.545585	1444.7448	7806.628427	6586.176709	973.6692
9067	Norethindrone Acetate	0.9996	NA	NA	MS2 forward	339.1980378	703.062	473947.5216	345892.9005	298148.4173	349768.1064	543880.6964	283643.6909	180420.7188	493236.1603	702014.1996	254441.7584	24063.494	476546.2092	404364.0228	731887.9507	469702.2616	591395.5765	289230.414	252422.5713	553498.6837	407861.7771
9072	NA	NA	Perindoprilat;Norethindrone acetate;Norethisterone acetate;17-Hydroxy-3-oxo-17alpha-preg-1,4-diene-21-carboxylic acid, gamma-lactone	-5.34274236034495;-17.0356709713384;-17.0356709713384	MS1 mz matched	339.1980044	60.886	714371.8359	557712.3275	520602.6193	561961.3145	548345.2849	614966.8851	441212.2758	539522.0267	557308.9875	354470.0377	569638.361	603633.7906	572689.1386	582254.3466	397072.8087	569294.4954	683677.9484	629682.1982	504842.3464	593115.74
9074	NA	NA	Canrenone;Piperochromenoic acid;Norethindrone acetate;Norethisterone acetate;17-Hydroxy-3-oxo-17alpha-preg-1,4-diene-21-carboxylic acid, gamma-lactone	12.2138537336536;12.2138537336536;12.3455411139609;12.3455411139609	MS1 mz matched	339.1972755	106.017	510929.8197	493335.5692	611411.7674	570990.2579	501829.0348	503917.2109	490352.6414	493571.2988	501286.7943	520288.3272	512838.8203	507347.4692	510870.3297	520230.5444	188937.9206	509579.6311	757357.517	466362.673	521718.1827	330860.9797
9076	NA	NA	5-(8-Pentadecenyl)-1,3-benzenediol;5alpha-Pregnan-20alpha-ol-3-one;(2E,5E,12Z,15Z)-1-Hydroxy-2,5,12,15-heneicosatetraen-4-one;Allopregnanolone;3a-Hydroxy-5b-pregnane-20-one;Epimetendiol;Epipregnanolone;Alloepipregnanolone;Pregnolone;3alpha-Hydroxy-5beta-pregn-20-one;Bilobol;5-[(8Z)-Pentadec-8-en-1-yl]benzene-1,3-diol;3beta-Hydroxy-5beta-pregne-20-one;Allopregnolone;3alpha-Hydroxy-5alpha-pregn-20-…	-5.90813906787717;-5.90813906787717;-5.90813906787717;-5.90813906787717;-5.90813906787717;-5.90813906787717;-5.90813906787717;-5.90813906787717;-5.97003857580585;-5.97003857580585;-5.97003857580585;-5.97003857580585;-5.97003857580585;-5.97003857580585;-5.97003857580585;-5.97003857580585	MS1 mz matched	339.2281932	25.361	19200768.11	24310313.78	28366386.43	26723039.34	9707142.28	9753381.775	6709868.886	6910883.208	6848285.101	7149700.871	11065087.23	20655697.63	5187447.042	15070538.83	11827551.92	11064866.95	16174705.01	21334129.02	3457809.884	6753784.373
9087	NA	NA	NA	NA	Unmapped	339.9251069	595.71	205652.322	228279.7333	154530.698	218324.1252	190426.6175	90254.36056	58411.3098	121066.3431	198702.7143	171378.134	166772.0641	202756.9257	186911.6381	93516.16765	214289.9809	198383.5468	199265.3503	144538.7733	200481.5463	199713.0022
9102	NA	NA	2-Amino-1,2-bis(p-chlorophenyl)ethanol	-1.423298109	MS1 mz matched	340.0421804	220.9495	5674.668429	10028.50691	8259.400409	11456.36791	6451.418091	9217.174686	11080.49295	5990.948739	13656.70091	8539.143938	9604.937613	8151.822	7117.968	10337.511	8991.0985	6080.540941	9494.222105	6291.28765	6619.478696	9237.623333
9103	Aristolochic Acid	0.9874	NA	NA	MS2 reverse	340.0449785	314.656	6854.595524	5883.821048	6944.565	6429.223182	9608.653704	7321.708529	8650.724588	8958.313636	10512.25977	6399.184235	6257.17725	7143.385091	5892.006667	7871.837333	6287.770667	7870.278	9264.189167	10422.48188	7059.24245	6423.824
9145	NA	NA	NA	NA	Unmapped	340.9823099	348.5125	5884.936909	7771.437941	6127.953765	4426.433333	5162.412	8931.091667	7579.243818	9281.492348	8062.883182	9151.281	7014.221063	5273.062714	6976.482929	5213.389667	11493.13275	7249.942857	7639.766944	5124.99	7530.936	11395.649
9147	NA	NA	2,2'-Disulfonyl azobenzene	24.34020082	MS1 mz matched	341.0063243	376.623	5234.530611	7467.018667	4275.6555	5512.461	3976.897524	9459.535034	3009.468774	3710.829364	5317.423286	6305.909056	6272.278048	3339.791421	7225.26025	2498.892706	5073.673344	8077.648091	4594.278944	3465.70515	2935.978526	5831.115789
9157	Cellobiose	0.9314	NA	NA	MS2 forward	341.1063325	347.7755	118054.3205	132629.0599	136950.3464	127368.527	132527.3293	130309.2906	149941.2133	113704.173	112690.8987	134924.3314	131573.4987	137639.5094	129085.7741	167666.3802	149062.7869	93624.30083	141394.2443	130866.8957	122008.8114	141429.3989
9158	Sucrose	0.8329	NA	NA	MS2 forward	341.1063485	475.82	19200.22268	23586.48075	20587.04457	28352.17756	17956.69837	17178.77682	20196.71526	16121.53734	18227.50717	20985.85555	19763.85404	20833.96859	16214.58435	18741.56632	23235.77929	14894.09817	16114.00822	16428.21426	20627.35241	17351.48735
9168	NA	NA	2-(3,4-Dihydroxybenzoyloxy)-4,6-dihydroxybenzoate;Oxandrolone;3alpha,11beta-Dihydroxy-5beta-androstane-17-one;11beta-Hydroxyetiocholanolone;3alpha,11beta-Dihydroxy-5alpha-androstane-17-one;11beta-Hydroxyandrosterone;Androst-5-ene-3beta,17beta,19-triol;3beta-Hydroxy-D-homo-17a-oxa-5alpha-androstan-17-one;Isoandrololactone;Dihydromocolin L	-24.1652853267678;-8.1640783816763;-8.1640783816763;-8.1640783816763;-8.1640783816763;-8.1640783816763;-8.1640783816763	MS1 mz matched	341.177219	31.589	119632.8018	150624.5236	248655.0325	161679.0354	196218.513	285530.871	147238.16	179619.7343	173933.8755	196606.025	185460.0321	186920.8619	59610.60679	183959.4641	258516.2208	104528.6972	204547.6379	304585.3485	172355.5326	134621.6081
9175	5(S)-HETE	0.636	NA	NA	MS2 reverse	341.2067531	21.931	344813.934	296231.4102	356212.89	326699.3077	162326.6267	125192.1042	109749.072	86457.02	96005.41167	126331.194	198079.3879	295047.995	105432.1223	257331.4233	171439.54	205712.7083	170533.5566	242798.358	175896.5569	105738.2808
9178	Oleic acid	1	NA	NA	MS2 reverse	341.2672923	46.062	27666.61983	26843.71038	21592.08222	29194.8558	15012.62143	19703.66726	22707.64885	11563.71652	12105.46	8932.777833	10964.53313	23586.04334	20478.72717	19237.36088	17691.00857	5981.04	24472.70957	24786.42278	14079.825	17008.45827
9180	NA	NA	Maltulose;Isomaltose;Inulobiose;Galactinol;Sucrose;D-Maltose;Epimelibiose;Kojibiose;Glucinol;Trehalose;Sakebiose;Mannobiose;3-b-Galactopyranosyl glucose;Trehalulose;Allolactose;Turanose;beta-Lactose;Galabiose;Cellobiose;Lactulose;DEAE-cellulose;Melibiose;Neotrehalose;Glucose-1,3-mannose oligosaccharide;Fagopyritol A1;Alpha-Lactose;Sucrose;Cane sugar;Saccharose;1-alpha-D-Glucopyranosyl-2-beta-D-fr…	1.46072191811783;1.46072191811783;1.46072191811783;1.46072191811783;1.46072191811783;1.46072191811783;1.46072191811783;1.46072191811783;1.46072191811783;1.46072191811783;1.46072191811783;1.46072191811783;1.46072191811783;1.46072191811783;1.46072191811783;1.46072191811783;1.46072191811783;1.46072191811783;1.46072191811783;1.46072191811783;1.46072191811783;1.46072191811783;1.46072191811783;1.460721…	MS1 mz matched	341.2895556	159.378	1473.525	1777.105286	1594.66	1720.439667	18507.72	3468.655286	4592.6725	2660.42	8612.995556	1574.756333	407.616	1462.697143	742.84	517.616333	228.6044922	87.73405457	358.6020508	782.6322632	46.15539551	393.1048187
9193	NA	NA	O-Desmethylindomethacin;	-12.1409847044851;	MS1 mz matched	342.0569705	313.504	16162.767	12458.3284	12569.52471	12539.696	16685.4275	12526.82091	8100.031286	13029.97243	41441.742	15065.87063	17379.1515	72901.45943	26255.24045	9828.960508	24797.37471	6659.887286	79541.6706	54429.38923	6853.050167	12015.14364
9194	NA	NA	Coenzyme B;N-(7-Mercaptoheptanoyl)threonine 3-O-phosphate;N-(7-Mercaptoheptanoyl)threonine O3-phosphate;HTP	-21.14254319	MS1 mz matched	342.0782463	42.471	34131.086	37001.4828	34491.18233	43141.35424	43001.41732	33294.03018	50220.59066	54866.37637	61780.30428	43989.20896	47746.29271	23063.6934	38039.53689	26448.116	39941.41445	37005.6324	54445.536	35286.27806	60420.11921	44661.54617
9237	Pyrethrosin	0.9231	NA	NA	MS2 reverse	343.0946815	164.533	8898.644741	4500.537917	8202.457474	8492.079483	13242.6787	5080.709333	5315.73779	12972.60105	10222.674	9595.489312	8125.917524	4003.33667	14415.07009	7449.176883	4844.486839	3463.965729	21416.39876	9871.0128	4371.475696	2091.654118
9243	NA	NA	(-)-erythro-Anethole glycol 2-glucoside;(-)-erythro-Anethole glycol 1-glucoside;Dihydroconiferin;8-Epiiridotrial glucoside;Boschloside;Iridotrial glucoside	5.71616003386713;5.71616003386713;5.71616003386713;5.76759182328746;5.76759182328746	MS1 mz matched	343.1490849	100.7395	22129.034	21608.52937	27703.78924	25475.00505	87997.46727	8761.732737	10533.73058	37185.6519	17951.81677	16668.64388	12071.31	13029.75586	21306.4088	61941.83567	23475.09822	5546.5285	38871.923	13627.67293	57339.70715	17277.10111
9247	NA	NA	Tropicamide;Tropisetron	-8.72031811351234;-8.79809257352206	MS1 mz matched	343.1704993	244.082	5343.258524	9788.3668	9235.310294	12303.55142	4493.497412	6225.787436	15947.02258	8216.138333	17073.1161	9499.892	5864.286811	11504.86764	5841.012667	12516.5775	14026.5414	2331.097333	26938.90133	10874.44306	2233.9	12748.68202
9253	NA	NA	3-O-Galloyl-1,4-galactarolactone;5-O-Galloyl-1,4-galactarolactone;2-O-Galloyl-1,4-galactarolactone;Lamtidine	-4.30906510170899;-4.30906510170899;-4.30906510170899;-17.9625689033777	MS1 mz matched	343.2263167	45.186	4162246.157	4432080.865	4424466.415	4624699.125	2835542.696	1510264.953	3109326.528	2042232.217	3179401.364	1998538.058	4230807.667	4317537.441	5298530.72	6680035.787	3909153.593	2306386.2	2931974.807	2538638.083	3973311.769	4306258.38
9298	NA	NA	NA	NA	Unmapped	345.0132035	344.698	653392.5434	643852.8906	626527.9183	660463.0125	646958.4783	768159.3615	666463.5161	745787.1482	666782.1014	772884.923	739340.0089	821990.0422	656808.2409	598308.761	748933.1702	791861.364	695237.8527	644868.576	719682.843	679000.212
9300	NA	NA	NA	NA	Unmapped	345.0200924	122.8035	24062.93769	22610.66889	22869.41614	23932.49182	278424.8961	42352.8014	135941.2645	81209.20058	139669.6976	389816.3573	115856.6628	345485.7673	126087.9677	7594.092	255481.688	28244.4861	126587.6535	76303.50131	145680.7536	32239.488
9303	NA	NA	NA	NA	Unmapped	345.0582762	289.984	24986.39357	24220.62971	26973.56232	26504.36957	44425.72242	13928.75319	39893.25958	46747.31393	33174.38457	29234.277	22127.53944	27504.21889	25017.74933	60182.38837	33137.664	9103.866571	73672.37243	27874.79973	41967.95533	28033.28224
9308	NA	NA	Cepharadione A;Atherospermidine	0.630021801969896;0.655589821071966	MS1 mz matched	345.0777995	245.007	18156.177	16340.5608	16821.87639	16986.65171	18084.5275	20846.68569	22661.72471	20039.21694	20722.78761	13613.9444	12050.9906	19576.18443	18239.1525	20745.05914	19188.47015	14614.39125	25223.08664	26160.57231	17707.19767	19293.51015
9310	NA	NA	Artocarbene;Moracin C;Hydroxytanshinone;Moracin N;7-Hydroxy-3-(4-methoxyphenyl)-4-propyl-2H-1-benzopyran-2-one;7-Hydroxy-3-(4-methoxyphenyl)-4-propylcoumarin	-1.64161990274489;-1.64161990274489;-1.64161990274489;-1.64161990274489;-1.61227651828298	MS1 mz matched	345.0950657	273.326	14323.00477	19060.7868	19372.34915	19928.6478	22398.84814	23297.5705	22323.26325	25641.74857	26204.68723	22834.99583	12540.1124	16610.54862	18302.38929	32010.15315	21283.119	11014.776	29805.38236	21563.8	24774.70667	23165.78223
9321	NA	NA	1,2,3-Tris(1-ethoxyethoxy)propane;	-9.37252949912104;	MS1 mz matched	345.1574367	26.099	19106.82777	23570.7619	25039.76353	24271.92525	17303.923	18383.17824	22015.71413	20264.52196	16884.97556	15738.46	20934.56955	36887.5	13847.52	45835.04535	21771.22057	18412.5534	21438.65833	37072.73061	10090.99644	20324.23077
9327	NA	NA	(13R,14R)-7-Labdene-13,14,15-triol;(13R,14R)-8-Labdene-13,14,15-triol;(Z)-15-Oxo-11-eicosenoic acid;	-22.9595140501248;-22.9595140501248;-22.9595140501248;	MS1 mz matched	345.2412763	64.3185	95977.25897	176079.1013	174716.7121	182901.2153	62340.23543	29520.71907	74248.61935	47428.11733	76117.15035	42599.77903	40776.22366	151331.9148	86010.12394	257680.2424	98326.67632	21026.64753	90865.44339	86537.99545	43978.48606	105544.7125
9343	Adenosine monophosphate (AMP)	0.9828	NA	NA	MS2 forward	346.0542847	378.6805	17016.97815	15224.14242	19212.9292	16685.90652	23806.7872	24999.7554	41147.60416	20020.75631	35732.02663	27572.097	15208.48763	26702.23405	24909.37054	31929.79016	24006.78	11161.96333	46463.82195	40552.89832	22045.88459	36096.30482
9344	Adenosine 3'-monophosphate	0.987	NA	NA	MS2 forward	346.0610984	289.782	5435.66011	4145.275815	5433.367822	4342.903714	6568.972667	4958.051859	6618.290586	8271.271362	5708.446778	5248.578706	4289.691214	5650.714717	6013.542988	8427.822882	6124.508486	3562.40486	10002.67577	6999.152546	7619.549077	4999.12192
9376	NA	NA	NA	NA	Unmapped	346.9851617	378.071	5279.488	5198.932941	4594.4624	6286.179476	4722.209333	7033.173905	2395.875375	6554.533	4265.877	5205.949513	8413.45504	5367.21795	6071.51292	2281.318625	4609.623529	11942.33028	3460.658214	3879.316923	4260.25125	6036.85456
9384	Inosine 5'-monophosphate (IMP)	0.9675	NA	NA	MS2 forward	347.0384861	421.5555	250792.5539	236911.5283	271904.6503	214176.8749	454964.3777	411426.2197	718410.7652	793520.8058	786251.4722	1063566.384	737015.7457	633162.7299	511467.5835	333676.0467	918949.8946	744805.181	621394.7558	721197.694	693451.8733	636628.5592
9393	NA	NA	4'-Hydroxy-5,5'-diisopropyl-2,2'-dimethyl-3,4-biphenylquinone;Methyl (9Z)-10'-oxo-6,10'-diapo-6-carotenoate;5-Methoxy-7-(4-hydroxyphenyl)-1-phenyl-3-heptanone;2-hydroxyethinylestradiol;Jatrophone;Broussonin C;Centrolobine;Yakuchinone A;Yakuchinone-A	4.66216528382539;4.66216528382539;4.66216528382539;4.66216528382539;4.80503567727628;4.80503567727628;4.80503567727628;4.80503567727628	MS1 mz matched	347.1436186	288.2505	7749.507522	7468.923818	8803.006	7522.425364	6424.516579	5826.62405	16107.64179	11121.40604	10543.76504	10705.81053	5355.245565	7363.466182	10478.02983	18204.3015	13290.26795	3326.38075	18428.53635	25967.74822	16144.085	11760.18764
9401	NA	NA	Oxyphenonium;	7.9019940478085;	MS1 mz matched	347.2566209	45.731	421925.7968	457412.9313	492993.4153	456781.3249	213828.5552	132427.046	224609.3795	191153.6304	261367.6118	147185.4044	232295.2322	490521.3128	293424.2661	696350.2308	426175.2493	152661.9764	310014.432	316341.7278	146819.3317	395920.6228
9419	Tranilast	0.6029	NA	NA	MS2 forward	348.0904567	214.2255	3762.5165	3269.16	3435.8593	3211.063364	7195.87105	1995.898222	3053.376	5840.121	3371.836	2598.542308	2568.034929	3183.962619	3271.709294	5318.191944	2835.406875	1261.091125	5173.461158	2970.508667	4830.560381	3447.217053
9432	NA	NA	Fenpropathrin	-19.47487712	MS1 mz matched	348.1539526	158.632	12791.77637	11072.05073	10568.28235	12353.3316	5705.1275	9786.34125	14995.758	7939.129412	5319.5625	5908.325429	5208.848	4937.865833	22778.54769	35415.69562	7007.820231	6603.399833	19898.78333	29099.26907	17887.93839	34363.51941
9435	NA	NA	AMD 070	-21.51325243	MS1 mz matched	348.219087	37.844	66777.86596	67584.54855	77994.452	76244.96627	45759.90052	39768.16117	44490.04418	16872.13259	36319.40024	24357.57992	22939.6125	60317.65729	47156.89	96094.482	41027.2412	21071.025	64752.99264	70644.831	17781.1381	41223.97407
9453	NA	NA	Oxydisulfoton	2.068798587	MS1 mz matched	349.0297708	25.2165	91644.48956	106094.1346	112133.6494	123298.1913	294450.6271	200080.7053	213239.2191	265876.224	255985.4267	227368.6308	154587.0834	134230.1595	108031.5639	29157.86371	68524.83679	70050.37175	68337.99	45616.32694	37248.28067	56115.03059
9457	NA	NA	Alteichin;Alterperylenol;Tetracenomycin B1	2.85649810464596;2.85649810464596	MS1 mz matched	349.0740503	204.516	48459.12026	49418.60961	47905.45643	47237.12505	54913.25478	50443.54554	51623.84433	50298.07696	54403.3731	43537.4595	48372.89318	43153.12817	53796.07577	49032.464	46933.35189	44865.95317	56549.8485	57709.50158	56927.42287	51672.54345
9462	NA	NA	NA	NA	Unmapped	349.1015908	112.713	7250.456385	9656.362182	7747.887333	7859.725	22595.35636	4258.403928	3642.086285	7168.87	4954.42349	2176.59525	2774.328534	3157.445092	6185.354824	22659.875	3764.282857	3426.085961	5049.915	4520.578065	24408.77558	4379.545059
9469	NA	NA	Eremopetasin sulfoxide;Vomilenine;Polyneuridine aldehyde;Cathemine;19-epi-Cathemine;Perakine;Raucaffrine	11.4257912735389;-10.9069204913411;-10.9069204913411;-10.9069204913411;-10.9069204913411;-10.9069204913411	MS1 mz matched	349.1591808	406.513	15275.21235	9914.71104	13210.437	14781.99267	18127.49591	7227.389673	15420.85247	13718.91111	15397.32317	14383.21129	17505.8844	27341.8161	8386.210538	19334.10866	16315.97917	4786.71137	16563.27464	12320.70017	32458.428	23592.35546
9483	NA	NA	Apigenin 7-sulfate;	23.2340850699567;	MS1 mz matched	349.3081389	38.772	6644.542625	6251.553	8169.7975	7426.925	1809.504	3791.809656	1206.336	1366.56	1551.950788	1493.5962	2844.621826	4781.590012	1885.798136	4938.609779	3399.357315	4930.362309	3887.810387	4826.112066	2812.472782	2915.052652
9518	NA	NA	Clofenotane;DDT;1,1,1-Trichloro-2,2-bis(4-chlorophenyl)ethane;1,1,1-Trichloro-2,2-bis-(4'-chlorophenyl)ethane;Clofenotane;Dichlorodiphenyltrichloroethane;1,1,1-Trichloro-2-(o-chlorophenyl)-2-(p-chlorophenyl)ethane;o,p'-DDT;2-(2-Chlorophenyl)-2-(4-chlorophenyl)-1,1,1-trichloroethane	-10.3317653844011;-10.3635909496434;-10.3635909496434	MS1 mz matched	350.9110529	36.216	31457.93663	34474.734	32418.97571	34660.54	30513.829	51499.2289	77638.2126	28324.63013	54995.01273	46438.2477	63868.76182	64763.90727	32199.06433	29185.45667	47042.26365	29914.65	39122.60571	38636.5252	19837.4649	23700.96444
9519	NA	NA	NA	NA	Unmapped	350.9473613	159.368	2454.321235	2395.833	2592.577692	2471.313333	3585.198222	3105.374063	1264.53	2595.727059	3795.902778	2905.8315	3088.444562	3145.646045	3572.721944	2021.803333	2688.179692	5392.440529	1917.688235	1683.89225	3789.017556	4476.859412
9522	Geranyl diphosphate	0.9987	NA	NA	MS2 reverse	351.0208519	380.5715	8872.14	8474.641318	9292.30344	8349.345136	10197.31555	14206.08419	13953.88389	10084.82179	12166.82267	19790.22171	11018.88575	11195.84054	15576.87536	12425.3382	11826.432	16522.7925	10868.41186	14837.12	11188.68457	17384.33048
9524	Nicotinate D-ribonucleotide	0.6003	NA	NA	MS2 forward	351.0545265	415.8735	6853.893448	7089.53238	8188.060214	5766.161742	11916.15622	11563.4194	20214.84752	6827.644	16899.18582	12545.09438	9717.106168	8845.128429	14110.07086	30078.63088	13357.5904	3862.577939	34280.13762	29064.74808	22169.79438	21033.97932
9528	NA	NA	Semilicoisoflavone B;Citrusinol;3-(2,4-Dihydroxyphenyl)-8,9-dihydro-5-hydroxy-8-(1-methylethenyl)-4H-furo[2,3-h]-1-benzopyran-5-one;Cycloartocarpesin;Parvisoflavone A;Cyclocommunol;Lupinisoflavone A;Savinin	7.43237568677671;7.43237568677671;7.43237568677671;7.43237568677671;7.43237568677671;7.43237568677671;7.43237568677671;7.39886172680057	MS1 mz matched	351.0973051	22.717	8046.544952	11782.95907	10555.75916	10104.16128	8806.003286	9142.671467	9094.044429	8507.825	6645.056829	10197.624	10541.69813	8846.0352	13571.06927	7831.866	13897.55911	13533.37143	9079.621	9672.5424	5820.621333	11286.4229
9532	NA	NA	Estradiol-17beta 3-sulfate;Sudan III;C.I. Solvent Red 23	-4.10241037809981;1.70390455397764	MS1 mz matched	351.1303538	236.7345	3737.9145	3588.485667	3631.8186	3539.747143	2772.636087	4768.506	8089.850167	8232.25425	6631.543111	3924.3512	4202.064	5116.032889	3737.404933	4175.769231	4215.6345	2174.141773	12311.00415	5439.252	1587.5474	3665.48
9536	5,6,7,8-tetrahydro-2-Naphthoic Acid	0.8604	NA	NA	MS2 reverse	351.1550258	24.293	13247.95129	16124.98992	14444.184	15821.565	14115.50182	15486.09778	9268.805824	9648.648091	10126.48438	15693.96027	13212.88195	12391.93636	7281.314125	11088.95644	12350.26329	10190.56295	11619.65333	17484.13406	14790.80471	13447.02365
9538	Acetylvalerenolic acid	0.9232	NA	NA	MS2 reverse	351.1751109	255.22	59185.91886	68059.72667	69702.52667	76964.39771	69054.04967	66312.09079	125419.0692	95954.38857	160236.7135	68406.00283	55154.84905	67986.17329	74348.26318	168063.5784	113648.1602	45930.2925	159281.472	110069.4973	113710.8046	95645.89532
9542	NA	NA	Dantrolene;Dantrolene	22.2750459025212;22.2750459025212	MS1 mz matched	351.216405	139.861	367379.737	535274.4207	356881.9966	354382.2908	617320.0856	319740.3606	734294.883	219200.1038	995246.8103	622062.7089	782774.7098	491440.9893	817498.3881	506033.024	211514.9751	221329.0984	628417.4305	303299.7202	251130.9355	616698.9222
9543	Prostaglandin E2	0.7441	NA	NA	MS2 reverse	351.2158138	107.529	393078.9445	421924.2332	439078.0517	407971.6399	548788.7382	253178.3045	398677.4818	347810.8665	621522.24	387998.3567	399263.3873	344696.0017	664712.4123	748937.491	308595.3692	329100.6881	487851.73	510183.375	472128.2517	546232.8093
9547	15-keto-PGE1	0.6213	NA	NA	MS2 reverse	351.219779	36.984	1163007.705	1310846.351	1356028.841	1414757.262	353485.8273	463847.2669	491576.4024	194091.0186	431120.1945	566822.0025	307041.7341	631965.9414	1035350.107	807515.3411	886870.6811	73281.81053	1234449.156	2536225.859	235032.3169	914903.8696
9563	NA	NA	4'-Hydroxy-5-carboxy-lumiracoxib;	6.58043389498867;	MS1 mz matched	352.0489516	205.778	39715.76756	30171.64344	37260.69467	34157.78136	36798.91752	29461.65986	36415.6569	42111.80054	27733.63953	31784.41429	32223.63244	33911.15213	33630.47335	31700.39135	28435.88163	38831.04739	25995.31293	40369.11499	40135.40935	35413.64014
9590	3,5-Dibromo-L-tyrosine	0.8325	NA	NA	MS2 reverse	352.9092536	36.198	58988.16467	70153.87167	66399.34	66423.78958	60814.89226	107632.8622	159885.0579	59885.19273	114514.72	93596.19591	120204.21	131417.6835	65593.49133	58352.08533	90104.42832	52814.7	70110.21875	77998.8688	39749.655	39920.9468
9591	NA	NA	NA	NA	Unmapped	352.9433256	312.311	1563234.554	1448262.49	1367074.062	1299729.009	2244128.696	2612214.767	2687267.982	2286954.686	2696706.423	2499304.916	2157420.433	2033111.848	2279419.917	2081593.072	2388011.809	2174395.065	2566883.35	2578394.376	2334349.022	2638380.308
9600	NA	NA	3,3',4',5,5',8-Hexahydroxyflavone;Myricetin;Gossypetin;3,3',4',5,7,8-Hexahydroxyflavone;Myricetin;3,5,7,3',4',5'-Hexahydroxyflavone;Quercetagetin;6-Hydroxyquercetin	17.0819442688791;17.0819442688791;16.9791244809064;16.9791244809064;16.9791244809064	MS1 mz matched	353.0153153	376.5315	1293.817871	1146.515625	1066.715607	910.4773204	2007.348571	2516.24175	3356.245993	2091.492857	2571.811667	2671.089518	1756.3	1105.289	2895.10375	1782.313333	2797.916667	2187.245571	2226.763636	2126.605713	3362.78	3872.128571
9601	NA	NA	Dihydronaringenin-O-sulphate;Thiodicarb	5.82390276973752;-16.9468067978495	MS1 mz matched	353.0339526	371.4485	8148.15035	6503.270316	7328.006364	6238.37	6597.168	7085.726308	6810.389643	7728.60375	7680.179	8435.516323	6347.647059	6497.575875	6605.265333	5483.219273	4967.425	10330.29827	4542.4	5278.301368	6360.520933	6971.466833
9607	Tosyllysine Chloromethyl Ketone	0.9986	NA	NA	MS2 reverse	353.0765607	22.652	5622.09	7911.240471	6872.925348	6419.836871	8289.059115	8187.1745	4233.422769	9544.338131	13478.22585	9821.819	5338.819375	7991.708554	8266.12387	5248.917818	11228.41608	7357.0625	7488.620133	8036.075786	5320.546941	7084.64675
9609	NA	NA	Niazidin;(S)-N-[3-(3,4-Methylenedioxyphenyl)-2-(mercaptomethyl)-1-oxoprolyl]glycine	-10.4394788448065;-10.5609161096818	MS1 mz matched	353.0848605	334.429	30522.36	21658.94467	22186.325	23179.04943	67172.78488	117760.384	15160.68	45249.95778	20146.8156	95862.83889	47222.91538	27880.37128	26568.15525	6809.548	17529.22667	46466.06753	15008.532	17112.2	12042.9875	12720.879
9611	NA	NA	Amoxapine;Melicopine;4,5-Dimethoxy-methyl-1,3-dioxolo(4,5-c)acridin-6(11H)-one	-0.606518996708521;9.58175633589135	MS1 mz matched	353.1116929	44.1815	74660.2361	81875.81495	87561.63083	79362.612	125438.7087	53267.17	112130.1763	92919.36645	89662.08431	73526.59021	66822.75307	126209.391	62834.88273	167982.8434	101853.5414	43666.83975	117731.8504	70343.37401	170045.1306	106082.973
9621	NA	NA	5-Amino-6-(5'-phosphoribosylamino)uracil;5-Amino-6-(ribosylamino)-2,4-(1H,3H)-pyrimidinedione 5'-phosphate;5-Amino-6-(5-phosphoribosylamino)uracil	12.4219885	MS1 mz matched	353.2076421	27.048	1170505.701	1272039.871	1286788.821	1382187.124	1220776.694	1319369.534	1237367.562	1345912.523	1698925.668	1327101.316	1574494	1660371.904	1065187.339	1355875.479	1359842.11	1488011.653	1638468.705	1580697.032	1349143.499	1087122.092
9623	NA	NA	5-Amino-6-(5'-phosphoribosylamino)uracil;5-Amino-6-(ribosylamino)-2,4-(1H,3H)-pyrimidinedione 5'-phosphate;5-Amino-6-(5-phosphoribosylamino)uracil	22.15687503	MS1 mz matched	353.2184482	234.678	2483.905864	2453.088951	2902.891238	2206.15319	1202.153571	777.3316154	892.9924348	593.9333333	1051.036217	882.3056556	670.1052353	898.5270646	2518.194286	5824.416	1901.272765	3519.34145	4648.703125	3795.357375	1764.9487	4198.983389
9625	13,14-dihydro-15-keto-PGF2alpha	0.9613	NA	NA	MS2 reverse	353.2317408	135.43	247889.6478	230793.9996	231246.3662	227710.7943	481461.3774	216569.6179	433942.4959	270991.7847	754976.7381	355591.2813	512349.969	420631.3665	914220.5137	375389.9823	250922.9322	317042.2442	317510.7171	227916.7438	833340.956	623124.3728
9628	NA	NA	Brevifolincarboxylic acid 9-sulfate;8,8a-Deoxyoleandolide	-10.7451492367428;15.5808765694295	MS1 mz matched	353.2311138	46.4345	196500.168	190294.7964	195122.4959	204832.2976	135815.417	83513.35571	152195.7538	167829.8052	277214.682	135828.6158	127474.2676	168037.4038	182415.8338	235398.5638	128006.371	55612.1934	233894.6081	190850.6033	226785.5271	167272.712
9629	NA	NA	11,14,15-THETA;Prostaglandin D1;8-isoprostaglandin PGF2b;13,14-Dihydro-15-keto PGF2a;11,12,15-THETA;Troxilin B3;Prostaglandin H1;Prostaglandin F2b;11,12,15-TriHETRE;8-iso-13,14-dihydro-15-keto-PGF2a;Prostaglandin F2a;11b-PGF2a;11-Epi-PGF2a;8-Isoprostaglandin E1;15-keto-PGF1alpha;(5Z,9E,12S,14Z)-8,11,12-Trihydroxyicosa-5,9,14-trienoate;13,14-Dihydro- lipoxin A4;Prostaglandin E1;Trioxilin A3;8-Isop…	7.28996005420409;7.28996005420409;7.28996005420409;7.28996005420409;7.28996005420409;7.28996005420409;7.28996005420409;7.28996005420409;7.28996005420409;7.28996005420409;7.28996005420409;7.28996005420409;7.28996005420409;7.28996005420409;7.28996005420409;7.28996005420409;7.28996005420409;7.28996005420409;7.28996005420409;7.28996005420409;7.28996005420409;7.35827570311122;7.35827570311122;7.358275…	MS1 mz matched	353.2432066	24.82	207010.7541	253569.6613	269552.68	257682.5533	1251078.766	1343475.514	1281615.303	1468557.608	1769937.452	1386313.898	1566481.968	1771643.398	1110600.555	1480989.699	1543443.265	1549347.18	1713380.743	1767553.042	1409529.849	1113613.047
9632	NA	NA	1-O-Caffeoylquinic acid;Chlorogenic acid;Cryptochlorogenic acid;Cis-5-Caffeoylquinic acid;5Z-Caffeoylquinic acid;Isobiflorin;trans-Chlorogenic acid;Biflorin;Chlorogete;Chlorogenic acid;Caffeoyl quinic acid;trans-5-O-Caffeoyl-D-quite;Scopolin;Biflorin;Neochlorogenic acid;trans-Neochlorogenic acid;Neochlorogete	-13.9101862302716;-13.9101862302716;-13.9101862302716;-13.9101862302716;-13.9101862302716;-13.9101862302716;-13.9101862302716;-13.9101862302716;-13.9101862302716;-13.9101862302716;-13.9101862302716;-13.9101862302716	MS1 mz matched	353.3037715	45.175	111389.1411	121668.838	118207.3891	127887.513	17100.8486	8897.683333	23927.75947	6178.404286	10212.30722	4580.710588	13123.67729	49765.44171	17656.253	57546.57756	36700.5727	5721.3605	60709.8926	102062.2944	9622.914286	33750.54431
9647	NA	NA	Clorazepate;Clorazepate;Clorazepic acid	3.75773191432671;3.82109870611177	MS1 mz matched	354.0592012	424.535	7215.264136	6783.0825	6876.063	5750.369	11809.15205	9831.5022	9835.5455	10352.5884	10218.71774	12012.43716	7926.382565	9025.448353	12828.41384	10087.78217	11536.17816	8685.642391	9243.466444	15051.96904	10854.2315	9194.4
9657	NA	NA	Gravacridonediol methyl ether;Promucosine;Marshmine;Buntanine;Romucosine C;(5,12,13-Triaza-indeno[1,2-b]anthracen-13-yl)-acetic acid ethyl ester	-18.4576887612934;-18.4576887612934;-18.4576887612934;-18.4576887612934;-18.4576887612934;9.34215746767209	MS1 mz matched	354.1354177	40.2965	40126.48829	40997.72162	43988.74357	44333.16477	75382.62974	46610.50541	44330.31842	36688.98736	58150.12846	36261.0122	38760.77955	47891.27848	61568.27083	52900.68553	39634.46121	40096.54023	64558.24	47150.96279	72390.572	28682.4749
9658	NA	NA	Amodiaquine;Amodiaquine	-0.394205028525627;-0.281575052089248	MS1 mz matched	354.1383257	449.409	5962.932409	6429.790435	6137.705455	6166.398273	7323.810545	8527.929684	7415.500679	7042.52095	5869.818818	7331.906684	4728.806043	6157.850522	7076.626773	4896.236842	6333.563	9516.84913	3465.944706	5053.857875	8202.437783	5679.679444
9694	Lecanoric acid	0.9674	NA	NA	MS2 reverse	355.0311845	376.2195	1579.004855	1162.597909	2147.985383	1663.825868	2775.638938	2809.361435	3112.407278	3207.955815	3020.735	3084.386923	1845.110125	2179.974194	2544.460105	2749.840143	2810.029529	2476.094055	2203.903333	2782.636842	3315.668087	3106.733846
9696	Nicotinamide ribotide	0.6594	NA	NA	MS2 forward	355.0393671	410.551	1247.692059	1372.560618	1335.935571	1198.4574	1852.400182	1938.978565	1658.305137	1551.741857	1364.347826	1189	1908.572867	2469.527714	1512.147	1102.828167	1356.91875	1069.755556	2221.463062	2235.101312	1743.52	1191.482091
9706	NA	NA	Galactopinitol A;Galactopinitol B;4-O-Methylgalactinol;D-Pinitol 2-O-alpha-D-Galactopyranosyl;Kievitone;Plaunol B;Cubebin;Coniferyl ferulate;Leachianone G;Norsolorinic acid anthrone;Noranthrone;2-Hexanoyl-1,3,6,8-tetrahydroxyanthracen-9(10H)-one;Pluviatolide;(-)-Pluviatolide;((3R,4R)-4-(2H-1,3-Benzodioxol-5-ylmethyl)-3-[(4-hydroxy-3-methoxyphenyl)methyl]oxolan-2-one	-5.22727731133116;-5.22727731133116;-5.22727731133116;-5.22727731133116;11.2319796926343;11.2319796926343;11.2319796926343;11.2319796926343;11.2319796926343;11.2319796926343;11.2319796926343	MS1 mz matched	355.1225806	300.2835	38514.71986	38336.48145	39487.56455	36235.85429	30331.66257	53572.94147	75318.39272	24969.75367	48574.22727	37116.12739	46744.33186	55263.08355	71637.27732	80494.78333	57114.2005	23940.26305	67465.55	52932.62221	37980.58948	51656.3005
9707	NA	NA	Galactopinitol A;Galactopinitol B;4-O-Methylgalactinol;D-Pinitol 2-O-alpha-D-Galactopyranosyl;Kievitone;Plaunol B;Cubebin;Coniferyl ferulate;Leachianone G;Norsolorinic acid anthrone;Noranthrone;2-Hexanoyl-1,3,6,8-tetrahydroxyanthracen-9(10H)-one;Pluviatolide;(-)-Pluviatolide;((3R,4R)-4-(2H-1,3-Benzodioxol-5-ylmethyl)-3-[(4-hydroxy-3-methoxyphenyl)methyl]oxolan-2-one	-8.03522601741894;-8.03522601741894;-8.03522601741894;-8.03522601741894;8.42398476955557;8.42398476955557;8.42398476955557;8.42398476955557;8.42398476955557;8.42398476955557;8.42398476955557	MS1 mz matched	355.1224302	416.048	20861.28874	22780.04932	16592.94659	26700.33091	57807.93359	88614.056	10772.57247	28721.18372	11009.99414	46997.61353	26605.68941	17757.40974	21894.96323	9144.384474	9649.719895	18904.09455	6854.584474	7109.505316	10328.3107	9997.14585
9721	NA	NA	(+)-Chebulic acid;	23.3413850552491;	MS1 mz matched	355.2468151	124.789	226120.8238	146539.2433	154111.4995	149844.1692	153368.0847	130680.1008	96389.95925	148176.8158	82133.36863	91675.26081	84668.9145	73451.10914	286831.115	158190.2263	241159.686	86762.73958	98896.79833	304077.654	130396.2862	87494.36143
9722	NA	NA	cis-Coutaric acid;2-O-Feruloyltartronic acid;Caffeoylmalic acid;Phaseolic acid	-15.5284954642688;-15.5284954642688;-15.5284954642688;-15.5284954642688	MS1 mz matched	355.2461254	105.431	52165.8095	56847.50743	55773.56872	55415.98875	54844.29318	34727.96317	27337.9315	47651.43015	38421.72476	24796.50954	41133.60891	41231.09093	54898.57076	63329.04765	38276.53703	35114.65533	38451.01176	58209.228	45505.35882	45184.50651
9740	D-Fructose 1,6-bisphosphate	0.9347	NA	NA	MS2 forward	356.0121377	350.975	543.8838462	815.7498638	1155.809331	818.718338	2002.989995	593.5626923	1534.477203	1371.753373	1914.137576	540.826	627.9095455	764.1551	1509.94042	1779.194496	1341.124283	950.8266667	1076.130369	2263.988866	1633.645926	1542.384554
9747	NA	NA	Balsalazide;Deacetoxycephalosporin C;DAOC	-6.36075301332851;-15.9232930876602	MS1 mz matched	356.0938138	41.488	38769.36632	39014.54369	38447.42943	36645.2856	31318.404	40895.28266	22233.87144	40584.45715	47806.15	45704.776	46417.371	34586.15255	26213.26857	40196.70667	35413.89837	38090.60269	46078.41282	40387.2679	22795.05286	22824.89
9748	S-Methyl-5'-thioadenosine	0.9817	NA	NA	MS2 forward	356.1004405	98.417	15688.23348	15529.53404	15582.28948	16043.67017	13908.33049	27529.9095	11303.24093	10651.22809	18845.35204	21492.04216	24016.84664	16246.95397	20902.34217	9278.859182	20195.90861	15341.72192	29474.92577	17975.98421	25405.82486	25732.986
9754	3'-O-methylguanosine	0.98	NA	NA	MS2 reverse	356.1293244	245.465	1247.2578	1632.437978	1374.411779	1677.2677	808.5481818	1183.253233	2025.750095	2516.796414	1750.29124	675.62425	1134.318583	1027.74	1240.330566	2182.957967	1528.402793	1300.576667	1844.242909	2586.90795	1264.033524	1829.855199
9788	NA	NA	Mycophenolic acid;Helipyrone;Oleacein;PR-toxin;PR Toxin;Arctolide;Conchosin B;Mycophenolate	-6.21130452387619;-6.21130452387619;-6.21130452387619;-6.24754003096502;-6.24754003096502;-6.24754003096502;-6.24754003096502	MS1 mz matched	357.080005	107.533	35374.48128	40839.61612	42134.80242	39079.37894	33274.6696	36987.36413	15098.3898	15693.09013	33804.388	34509.91252	17962.02165	12366.35543	60453.11554	52263.89667	27907.37017	24847.06925	20375.7975	33193.715	38133.48659	38742.10153
9810	NA	NA	3-Hydroxymugineic acid;13,16-Docosadienoic acid;(13Z,16Z)-Docosa-13,16-dienoic acid	23.193908209141;0.594702155339293	MS1 mz matched	357.2777074	39.678	357124.1018	388331.329	397732.77	373621.1685	58171.07969	41486.71	50825.82857	29200.21071	17105.1715	29418.71493	38674.30286	101520.0846	15566.594	108088.8525	27956.5758	32086.99286	144545.021	181270.5428	20714.25	28639.284
9825	NA	NA	NA	NA	Unmapped	358.0583487	349.808	2148.504222	2415.8035	2234.8098	2443.271733	5711.8864	6667.048385	5161.261538	2886.729692	5245.4915	4191.81625	1857.039	6100.941569	3797.512667	4438.973571	1854.3375	2571.8218	1886.76875	5097.7862	3861.495733	2356.76795
9859	NA	NA	Pyraclofos	-11.57906314	MS1 mz matched	359.042231	371.374	14418.565	12364.75833	12953.19182	11042.17577	11316.63867	12137.80373	7181.618684	13740.34846	10697.12918	13783.0405	15181.98	12649.80473	11128.24137	8542.7675	10683.42687	22417.7675	7281.77	6596.687731	12391.24288	10619.33516
9868	NA	NA	Moracin I;(E)-2',4,4'-Trihydroxy-3-prenylchalcone;(R)-Glabridin;Phaseollidin;Phaseollinisoflavan;(S)-5,7-Dihydroxy-6-prenylflavanone;Phaseollidin;(-)-Phaseollidin;Isobavachalcone;Spathelia bischromene;2,2,6,6,10-Pentamethyl-2H,6H,12H-benzo[1,2-b:3,4-b':5,6-b'']tripyran-12-one;Glabranin;Glabridin;(-)-Phaseollinisoflavan;Otobain	8.76452663569491;8.76452663569491;8.76452663569491;8.76452663569491;8.76452663569491;8.76452663569491;8.6383440048847;8.6383440048847;8.6383440048847;8.6383440048847;8.6383440048847;8.6383440048847;8.6383440048847	MS1 mz matched	359.1091617	163.183	27782.81648	28569.48403	31601.39583	29772.42107	37988.28905	47101.33674	180258.2626	54191.115	92564.73613	65044.29555	37296.55712	52905.90327	26748.53344	23391.64358	20393.5134	6436.716857	29690.56453	37279.44533	19287.12581	28422.81333
9869	NA	NA	Melilotocarpan A;3-Hydroxy-4,9-dimethoxypterocarpan;5,7-Dihydroxy-4'-methoxy-8-methylflavanone;Methylnissolin;8-Hydroxy-3,9-dimethoxypterocarpan;5,7-Dihydroxy-4'-methoxy-8-methylisoflavanone;3-Hydroxy-2,9-dimethoxypterocarpan;Sativanone;Heliannone B;2',4-Dihydroxy-4',6'-dimethoxychalcone;Homopisatin;4,4'-Dihydroxy-2',6'-dimethoxychalcone;Heliannone A;Coronene	-12.5744846612845;-12.5744846612845;-12.5744846612845;-12.5744846612845;-12.5744846612845;-12.5744846612845;-12.5744846612845;-12.5744846612845;-12.5744846612845;-12.5744846612845;-12.5744846612845;-12.5744846612845;-12.5744846612845;6.99780968551659	MS1 mz matched	359.1108909	248.0925	11543.16992	11370.34414	10570.75147	11637.192	3561.015273	4598.689388	6506.116916	8377.493785	5830.934631	11807.07834	4819.688893	5282.048143	16421.81915	10452.17967	13540.8	10498.73381	7964.5664	8812.062281	6945.128474	11165.51429
9875	NA	NA	desmethylclomipramine;Toxyl angelate;alpha,alpha'-Diethyl-3,4,3',4'-stilbenetetraol;3,4,3',4'-Tetrahydroxy-alpha,alpha'-diethylstilbene;(+)-3'-Hydroxylarreatricin	-4.41928092512381;5.99727723614449;5.99727723614449;5.99727723614449	MS1 mz matched	359.1474914	243.992	3075.538853	2580.54697	3209.373064	2481.763	2291.964171	2667.900545	4576.884083	5326.985714	4007.6871	3616.992	3578.199938	3420.345462	2491.212359	3645.108833	4816.348273	1322.553167	7336.815955	6404.658174	1428.001105	3659.76072
9884	NA	NA	10,11-dihydro-leukotriene B4;8,9-DiHETrE;11,12-DiHETrE;Sterebin E;12-Keto-tetrahydro-leukotriene B4;6,7-dihydro-12-epi-LTB4;14,15-DiHETrE;5,6-DHET;15-Hydroperoxyeicosa-8Z,11Z,13E-trienoate;Aphidicolin;Zoapatanol;5,6-DHET;(8Z,11Z,14Z)-5,6-Dihydroxyeicosa-8,11,14-trienoic acid;(8Z,11Z,14Z)-5,6-Dihydroxyicosa-8,11,14-trienoic acid;8,9-DHET;(5Z,11Z,14Z)-8,9-Dihydroxyeicosa-5,11,14-trienoic acid;(5Z,1…	-22.7928981246073;-22.7928981246073;-22.7928981246073;-22.7928981246073;-22.7928981246073;-22.7928981246073;-22.7928981246073;-22.7928981246073;-22.7928981246073;-22.7645170359884;-22.7645170359884;-22.7645170359884;-22.7645170359884;-22.7645170359884;-22.7645170359884	MS1 mz matched	359.2204547	65.7285	212338.29	309336.2915	321012.795	354909.505	224088.7135	78353.08994	129268.7136	121071.6918	238955.6869	130515.9398	278907.892	303280.5234	256667.3913	309060.9247	147389.7794	85080.68048	147247.3541	99635.64542	56905.49714	201358.3815
9885	NA	NA	S 1033;(5Z,9alpha,11alpha,13E)-9,11-Dihydroxyprosta-5,13-dien-1-oic acid monosodium salt	-20.50425328	MS1 mz matched	359.2203138	88.244	138661.6315	180064.024	199026.7345	174724.9748	158026.6065	50420.37962	66827.207	75278.25764	143691.5229	63433.96018	147592.0405	138158.3735	211815.8339	198177.0892	143816.3919	58880.63526	109101.9133	58865.95964	240051.1697	77504.48325
9898	NA	NA	NA	NA	Unmapped	360.0208219	294.108	6985.206625	8014.889167	7502.05125	7848.665217	7833.468936	5793.379412	7008.988	5942.424348	7207.218917	5402.66375	5705.731571	4810.521667	9947.803484	8932.0725	9691.425545	6665.339947	7703.82375	9313.538305	9926.077	8559.750722
9913	NA	NA	Angoline;N-Methyl-2,3,7,8-tetramethoxybenzophenthridine-6(5H)-one	10.5501368880765;10.5501368880765	MS1 mz matched	360.1270703	282.137	22308.91573	16200.19075	24545.3865	18029.53	24656.00242	23186.58242	40224.92923	45105.25875	28266.91513	19560.97267	20024.82386	29626.85836	26734.634	47368.96	32142.69625	38849.03992	64414.95231	30842.138	37336.41913	30892.398
9925	NA	NA	NA	NA	Unmapped	360.2211247	37.718	433551.888	466297.926	482376.2844	570791.7202	467693.5	310014.7351	433995.3575	193907.0198	306766.0424	182809.3659	215053.2234	457098.4123	394064.6117	934694.7712	337986.6025	125331.6423	500061.3958	518147.7938	160942.6428	300526.1084
9939	NA	NA	NA	NA	Unmapped	360.9586198	318.964	1775.48	1576.276533	1683.4503	1380.147	4734.277778	4566.35	2175.535385	1467.624444	3040.196923	2834.325	2745.267071	2244.314875	3102.334286	1627.295583	1846.1875	1557.316	3292.805556	2869.518429	1059.52	1977.732833
9947	NA	NA	Cyclic GMP;Guanosine 2',3'-cyclic phosphate ;3',5'-Cyclic GMP;Guanosine 3',5'-cyclic monophosphate;Guanosine 3',5'-cyclic phosphate;Cyclic GMP;cGMP;2',3'-Cyclic GMP;3'-Keto-3'-deoxy-AMP	24.8247027755477;24.8247027755477;24.9241118756474;24.9241118756474;24.9241118756474	MS1 mz matched	361.0641994	417.8045	19900.54461	17712.803	16174.57644	17872.69689	17676.8445	36112.73952	16400.57856	13834.03043	23547.79052	22748.44214	31210.032	11628.17936	15970.21175	7614.68376	6777.958074	29855.7545	9285.158214	8295.873	8250.085407	14202.66969
9965	NA	NA	Di-4-coumaroylputrescine;Vomicine	3.6633263678867;3.68252819235642	MS1 mz matched	361.1592278	315.467	4326.302842	3228.41425	3994.165385	4202.293333	5254.560909	3768.5125	5907.267	5163.264	6849.668333	2985.332727	2261.166595	3487.91248	7518.5747	6933.096176	4736.26825	4760.32	9694.503	5314.403333	5607.861474	3706.794
9966	NA	NA	Thyrotropin releasing hormone;Thyrotropin-releasing hormone;TRH;Protirelin;Thyroliberin	-3.46025105302005;-3.58947158288444	MS1 mz matched	361.1595299	233.513	6827.268167	5313.237	5873.945	6028.268783	3882.213333	4575.195474	4682.529875	5408.033583	4769.968328	2882.174538	2746.816042	1134.128357	18529.62204	7342.103158	5641.486	1546.878184	7399.172	8891.228	5953.44636	6440.43
9973	NA	NA	Fosphenytoin;3-(2,4-Cyclopentadien-1-ylidene)pregn-4-en-20-one	-24.5670471983757;11.0417627068944	MS1 mz matched	361.2570526	34.687	182301.7518	161851.8818	175409.888	164336.0523	121857.7419	30724.1	102563.7577	78531.95908	51668.01875	39654.29067	124923.5018	185553.392	83760.92308	169878.6818	131236.875	88634.43385	109732.8467	176467.7216	35063.00778	98321.719
9974	NA	NA	MG(20:3(5Z,8Z,11Z)/0:0/0:0);MG(0:0/20:3(8Z,11Z,14Z)/0:0);Persin;2-Hydroxy-4-oxo-5,12-heneicosadien-1-yl acetate;MG(20:3(11Z,14Z,17Z)/0:0/0:0);MG(0:0/20:3(11Z,14Z,17Z)/0:0);MG(20:3(8Z,11Z,14Z)/0:0/0:0);Isopersin;MG(0:0/20:3(5Z,8Z,11Z)/0:0);	-4.36453335938721;-4.36453335938721;-4.36453335938721;-4.36453335938721;-4.36453335938721;-4.36453335938721;-4.36453335938721;-4.36453335938721;-4.36453335938721;	MS1 mz matched	361.2698212	23.007	3450.075533	3846.047321	3479.28	3964.825455	1152.2304	897.4644331	631.968	559.8406896	449.928375	992.3069611	1066.482	2167.710211	731.1969612	1738.11	860.5318462	1150.481077	735.4371429	2019.1325	975.7107925	1152.194792
9986	Guanosine 5'-monophosphate (GMP)	0.8895	NA	NA	MS2 forward	362.0483571	437.4055	37964.61744	34024.46615	32715.95158	28620.74073	42326.21381	47394.16652	53431.5797	61919.8188	60724.452	83871.17717	64384.03481	52841.55067	44593.367	29176.46091	58552.04386	68345.14212	46198.88813	51916.56691	54835.97523	47774.13248
9998	Evodiamine	0.9616	NA	NA	MS2 reverse	362.1431474	111.611	8688.205174	6877.3104	7076.779487	8201.912714	19179.25277	9086.781789	5849.141455	9569.948597	3875.49	3857.997688	3998.252824	9333.178615	8980.677226	14329.81773	9346.437378	7576.158182	8185.036199	7421.817683	15012.71036	1928.074091
10000	NA	NA	Pipemidic acid;Evodiamine	-10.3565054161449;-23.7516213780811	MS1 mz matched	362.154366	288.704	9158.24	7492.813714	10975.97368	9984.036563	13544.20775	8380.746667	14763.54406	12644.051	10868.943	6820.330667	3524.089909	8851.00545	8628.185368	17967.1236	11798.96738	5177.598462	21367.75131	21365.625	12279.4386	9810.209118
10001	NA	NA	(2E,8E)-Piperamide-C9:2;(+)-O-Methylarmepavine;Retrofractamide A;Simulansine;Sethoxydim	7.81304815143566;7.81304815143566;7.81304815143566;7.81304815143566;-2.44508641554781	MS1 mz matched	362.1596491	32.4985	21469.72455	24503.85786	42702.51055	34182.74256	28354.22292	13196.834	388315.6576	13947.76444	21871.85	40431.876	15192.85459	19042.53986	311137.0264	8336.520692	40837.71759	30247.4565	27642.30594	32607.4435	47450.98404	9100.690364
10007	NA	NA	Cardiopetalidine	-15.14862034	MS1 mz matched	362.2354974	37.206	721945.1214	813306.9338	844889.1103	890320.0628	420774.9273	285323.7448	395450.3647	135362.5408	195164.8816	148375.6317	202846.9587	530875.7807	316448.1844	1316127.261	311759.8633	148696.425	726122.6043	865678.6106	117764.8897	332455.5349
10011	NA	NA	N,N-Dimethylsphingosine;Stearoylethanolamide;N,N-Dimethylsphing-4-enine	-8.33939964371483;-8.33939964371483;-8.24896727513809	MS1 mz matched	362.2804777	159.248	1971.675	2463.945	2112.70275	1980.470143	1818.3	2036.756	1104.69	327.8599803	759.0583333	1505.598	1086.103333	744.5916667	1700.38	3000.642857	2270.085714	1385.46	2104.74	2907.122667	938.2607143	1519.946375
10024	NA	NA	6-Sulfatoxymelatonin;Fenoxanil	-8.86053050675636;-13.7163967330813	MS1 mz matched	363.0468814	23.976	43835.225	44058.1176	47630.278	50001.11471	419475.9934	192470.4862	47209.2645	107563.5	125258.8805	98661.5148	63989.85938	55003.98179	69000.57905	7859.638333	29163.53625	35151.25821	20797.36114	11297.36923	12313.9306	21272.36176
10033	NA	NA	5-Fluorouridine monophosphate;Magnoflorine;Phellodendrine	-13.7357940472982;-10.2288186738217;-10.2288186738217	MS1 mz matched	363.1387466	263.924	23783.99567	16324.97877	22239.54632	20591.30565	7591.340053	9736.269111	21389.7208	14830.69995	7976.568636	20188.54959	6470.961136	8167.491944	29387.53125	85524.27882	53481.59689	10377.88881	60100.38667	34189.31633	52176.32333	28296.07028
10042	NA	NA	6-O-Acetylaustroinulin;7-O-Acetylaustroinulin;	-11.9683295663694;-11.9683295663694;	MS1 mz matched	363.251504	46.4155	96722.80855	129124.8009	87011.46105	93180.60614	71874.41984	68224.63071	77697.16472	73347.53462	81988.8597	50465.79765	80377.011	102922.2616	89753.12255	100914.5793	72730.40029	44823.30521	69232.79183	65395.6585	92396.25868	77291.88545
10043	NA	NA	7-Hydroxy-6-methyl-8-ribityl lumazine;7-Hydroxy-6-methyl-8-ribityl lumazine	9.1385959460759;9.1385959460759	MS1 mz matched	363.2508269	163.728	6161.731571	5442.220882	5732.9406	5931.64	36029.45445	9186.735	30086.991	9797.04	26017.17819	8473.621667	1967.056	10198.72307	1661.266	2854.583333	2954.367059	901.9255875	3528.961695	1637.73825	3678.959093	1517.693333
10049	NA	NA	NA	NA	Unmapped	363.752236	22.652	5581.857125	5767.495429	6844.392857	7037.288571	1397.066667	1032.744	600.99	788.12	142.7075202	522.5172857	100.801137	713.46	207.6577371	3969	179.0216897	273.0490405	5781.3	7463.507	216.9092611	544.7933333
10059	NA	NA	Cepharadione A;Atherospermidine	0.630021801969896;0.655589821071966	MS1 mz matched	364.0848022	244.995	17218.19987	12858.16364	15233.78948	13132.02132	18607.79168	18736.001	17128.67205	18204.42645	13909.52905	13899.17044	12359.05459	15901.23268	15663.06459	17254.98389	16143.63684	15807.76786	17346.95082	19723.99024	18566.18782	15037.13474
10087	Thiamine monophosphate	0.9058	NA	NA	MS2 reverse	365.0476912	205.129	6424.539789	5867.808294	5281.262526	7017.044211	10109.17304	7905.615882	7440.8197	7200.293692	6927.441667	7529.476421	7127.905714	6349.152429	9823.837174	7268.258571	6926.71175	6719.107739	7953.777	7803.827778	9031.407474	8668.919316
10089	NA	NA	3'-Glucosyl-2',4',6'-trihydroxyacetophenone;1-O-Vanilloyl-beta-D-glucose	14.8981316754795;14.8442070179792	MS1 mz matched	365.0636343	100.166	28791.67891	31515.05042	32356.50287	34795.80452	69673.29875	19575.29847	25430.74295	43320.99525	33859.27142	21492.50785	20859.53739	26914.06383	28795.78842	60819.26921	31450.14875	7851.08519	63863.01345	24265.14795	47338.70724	28278.88486
10114	NA	NA	Bepridil;Bepridil	1.93847597414371;1.97588044348087	MS1 mz matched	365.2678237	46.545	771859.5814	996327.8335	863255.828	965202.3411	373428.8464	375700.0562	352003.5221	623955.2874	350290.271	408675.4384	945239.6154	700333.3288	449711.7907	469893.4313	472851.1258	787943.0281	369544.0677	503173.936	181258.7492	423597.6949
10115	NA	NA	Bepridil;Bepridil	0.145522210421934;0.182926612694747	MS1 mz matched	365.267167	95.372	296296.761	284819.2089	287509.9392	287650.2365	26176.62329	26324.47755	18934.94833	39874.05559	29617.07294	33520.08874	53411.89896	143140.3021	38290.21906	45943.08516	33031.83813	40798.25059	30331.3231	37933.37624	16240.48422	39005.88489
10118	NA	NA	Ridogrel;(15Z)-Tetracosenoic acid;Nervonic acid;(Z)-15-Tetracosenoic acid;10,13-Dimethyl-11-docosyne-10,13-diol	20.7460724408302;-21.2911266773765;-21.2911266773765	MS1 mz matched	365.3397941	38.839	20255.71546	18692.982	22538.25	17977.18038	9647.226667	5216.354	5726.474286	5097.521667	3014.614119	4094.286	1028.543714	3613.624615	1459.986	6916.11	1572.783333	2460.094515	14456.65375	15287.78357	2971.751714	2372.166667
10120	NA	NA	NA	NA	Unmapped	365.9390041	182.165	401.9840469	872.2266667	951.5886923	860.096	851.1216667	1037.705455	3024.45	821.79	3755.154667	1740.273333	1004.035167	1884.711958	1071.88	813.1550909	1429.071429	189.7119468	1891.04	875.16	855.4583333	1128.1095
10129	NA	NA	Citbrasine;Maculosine	7.28679941541837;7.24844279294228	MS1 mz matched	366.077664	42.4885	21628.94686	19981.03143	23686.10065	20613.166	37969.67149	39675.90498	19380.96333	33006.11519	33292.91692	36865.45154	39311.72741	26681.77918	15094.34118	30165.206	31161.78755	28880.32163	27784.80377	28832.03579	30315.14118	20545.959
10139	NA	NA	Desmethylazelastine;Flumetover;N-Ethyl-N-methyl-4-(trifluoromethyl)-2-(3,4-dimethoxyphenyl)benzamide;EMTDB	-0.381320586306652;14.9806817299245	MS1 mz matched	366.1378721	314.435	9039.7425	8863.26164	10884.70219	9175.18925	9740.610526	13257.002	18382.3618	23809.22618	20739.54685	13153.65263	11896.5176	12634.5065	11448.68156	12647.21524	13147.40331	8351.194526	14846.79034	17645.70439	12640.62836	15703.43982
10167	NA	NA	Spiro[benzofuran-2(3H),1'-[2]cyclohexene]-7-chloro-4,6-dimethoxy-6'-methyl-2'-(methylthio)-3,4'-dione	4.075549826	MS1 mz matched	367.0429704	153.4405	75138.55816	75402.1797	76784.07678	83598.78717	65114.02095	86946.72989	90307.44333	84768.56238	90607.53039	79632.18526	86497.852	79909.64382	90194.48247	78591.6605	91206.01333	101709.724	102411.4755	93267.282	96536.01679	85824.47594
10169	NA	NA	NA	NA	Unmapped	367.059384	244.786	8739.008914	4914.194545	7533.747591	5878.876263	9060.224727	8965.128882	7421.034937	9384.6255	5544.40319	6380.242647	6426.305182	7692.596053	7262.18475	6456.495938	7969.36	8131.518818	7244.4918	9182.6325	7874.917647	6962.304375
10174	NA	NA	Alprazolam;Alprazolam	3.65453614799554;3.57046755924491	MS1 mz matched	367.1045277	287.811	3838831.887	3996998.11	4053623.138	4615022.593	3961183.707	4099469.722	4388542.687	3945019.656	4035683.287	3907514.012	3512314.086	4068184.197	3796296.17	4742176.297	3938428.153	3254960.946	3992229.288	3192111.419	3742393.12	3814504.401
10182	NA	NA	Orotidylic acid;Orotidine 5'-phosphate;Orotidylic acid	16.8390953820097;16.8390953820097	MS1 mz matched	367.1878099	28.016	80593.32773	89207.93377	82349.566	94774.42	74858.748	100031.8908	91726.594	111019.7455	136480.08	114769.2842	99545.86481	117608.0654	80392.0194	92740.72033	105419.5257	114818.2483	123412.4764	104090.0044	95531.25205	73628.81871
10183	NA	NA	Cinncassiol D3;Prostaglandin G2;20-dihydroxyleukotriene B4;11-Dehydro-thromboxane B2;20-Hydroxy-PGE2;6-Ketoprostaglandin E1;5(6)-Epoxy Prostaglandin E1;Cinncassiol D2;6,15-Diketo,13,14-dihydro-PGF1a;20-COOH-10,11-dihydro-LTB4;19-Hydroxy-PGE2;Thromboxane B3;17-O-Acetylajmaline;Dihydrocoryntheine;18,19-Dihydrocoryntheine;Hirsutine;Methoxyfenozide	-17.4260005913236;-17.4260005913236;-17.4260005913236;-17.4260005913236;-17.4260005913236;-17.4260005913236;-17.4260005913236;-17.4260005913236;-17.4260005913236;-17.4260005913236;-17.4260005913236;-17.4260005913236;9.42994486850683;9.42994486850683;9.42994486850683;9.42994486850683	MS1 mz matched	367.2134722	42.8315	313494.5589	261825.6059	311417.2413	307591.681	148522.5163	162209.424	202977.6541	121800.1892	191256.0218	180632.1419	126559.5258	294237.4749	447839.3537	321656.5244	345709.2386	39139.20381	486759.8435	923086.4058	168058.601	471168.9725
10186	NA	NA	Cinncassiol D3;Prostaglandin G2;20-dihydroxyleukotriene B4;11-Dehydro-thromboxane B2;20-Hydroxy-PGE2;6-Ketoprostaglandin E1;5(6)-Epoxy Prostaglandin E1;Cinncassiol D2;6,15-Diketo,13,14-dihydro-PGF1a;20-COOH-10,11-dihydro-LTB4;19-Hydroxy-PGE2;Thromboxane B3;Prostaglandin G2;PGG2;6-Keto-prostaglandin E1;6-Keto-PGE1;11-Dehydro-thromboxane B2;Platenolide A;Platenolide I;Cinncassiol D2;Cinncassiol D3	3.01776203248175;3.01776203248175;3.01776203248175;3.01776203248175;3.01776203248175;3.01776203248175;3.01776203248175;3.01776203248175;3.01776203248175;3.01776203248175;3.01776203248175;3.01776203248175;2.98734533361205;2.98734533361205;2.98734533361205;2.98734533361205;2.98734533361205;2.98734533361205	MS1 mz matched	367.2102271	165.2095	73450.68633	58493.838	95528.77686	70168.40415	67729.4064	27915.99067	55350.8574	77805.37463	84848.69	48883.02968	50893.6565	40513.42895	6635.16	134991.2392	51845.2499	27060.43753	76384.95239	58200.00341	89010.70409	136988.399
10187	NA	NA	Cinncassiol D3;Prostaglandin G2;20-dihydroxyleukotriene B4;11-Dehydro-thromboxane B2;20-Hydroxy-PGE2;6-Ketoprostaglandin E1;5(6)-Epoxy Prostaglandin E1;Cinncassiol D2;6,15-Diketo,13,14-dihydro-PGF1a;20-COOH-10,11-dihydro-LTB4;19-Hydroxy-PGE2;Thromboxane B3;17-O-Acetylajmaline;Dihydrocoryntheine;18,19-Dihydrocoryntheine;Hirsutine;Methoxyfenozide	-18.3528924034812;-18.3528924034812;-18.3528924034812;-18.3528924034812;-18.3528924034812;-18.3528924034812;-18.3528924034812;-18.3528924034812;-18.3528924034812;-18.3528924034812;-18.3528924034812;-18.3528924034812;8.50302816335944;8.50302816335944;8.50302816335944;8.50302816335944	MS1 mz matched	367.2131309	61.4665	62532.70386	94892.80978	98922.36761	96982.87138	28223.176	35549.35548	33656.50492	22025.82788	38487.54343	43432.76587	18385.1341	56679.65012	93555.63265	75078.26573	88025.24238	7247.671126	102569.3814	169538.1659	39740.2119	112505.6816
10189	Perindopril	0.6451	NA	NA	MS2 forward	367.2238055	26.124	24478.6044	25050.28194	30073.85572	34556.787	78515.11854	27353.21944	19488.3	120331.2695	38735.39659	30168.46412	30789.98462	38691.52286	19491.975	96009.05847	27523.36732	32277.6795	34744.684	32462.50971	21162.22731	17623.9525
10230	NA	NA	7-Hydroxydehydroglaucine;Romucosine D;Epanolol	17.2747347052245;17.2747347052245;-13.2730574000696	MS1 mz matched	368.1537489	409.363	12097.401	13348.44145	12265.84053	13160.251	21863.9817	22234.64094	13458.58291	20543.30432	14873.3041	19817.9475	15371.78614	17020.04175	18558.0265	11796.4	19663.70147	27357.9558	11077.7225	15612.3	28128.72252	14931.54506
10247	NA	NA	Chlorphoxim	2.710720085	MS1 mz matched	368.9559264	376.709	595.1878451	484.36375	498.9016667	768.8321228	2594.866154	5651.03	3788.141	3786.9504	3698.561308	5443.553919	4095.72225	1726.700462	4263.985333	1323.01609	5951.596615	4695.87175	1562.2569	2543.04	4537.272429	6272.883957
10249	NA	NA	NA	NA	Unmapped	368.973859	346.866	41905.52043	44512.52196	44114.29716	49081.31122	33869.11894	40324.4129	32466.61413	37705.53406	37070.08582	38974.37739	39550.86935	40416.76152	37086.89704	37688.07183	35892.23362	45587.95978	40611.4361	32839.63703	33142.144	37399.89208
10250	NA	NA	NA	NA	Unmapped	368.9842147	25.36	151362.3291	167368.9542	175683.2	168474.3533	670165.454	521947.3029	180386.8049	372041.28	364230.8375	323238.8466	278530	193003.2673	241387.83	58973.61	362073.1147	82154.919	119048.2031	192898.482	121652.8715	187978.358
10253	3-Phosphoserine	0.7143	NA	NA	MS2 forward	369.0038021	370.867	1052.011555	1190.29857	763.498375	1287.621821	3016.925921	5219.794904	934.4167059	1321.129091	1750.758926	5628.294048	4452.408243	2470.191941	1381.766087	824.302	1107.542737	5574.568538	689.52	1609.312091	1287.099645	1374.420944
10255	NA	NA	2-O-Caffeoylhydroxycitric acid;	14.3741334702494;	MS1 mz matched	369.0589305	154.0685	551378.2309	539956.9538	595237.8035	605173.013	600963.4495	788121.2527	297050.3623	329295.3287	653129.4848	424421.4722	230642.5317	421804.7513	571214.2773	674829.0628	533982.3573	569051.8169	697441.541	714921.402	475646.0821	630563.3387
10264	NA	NA	Piplartine;Triticozole	14.749012192197;4.72992894058903	MS1 mz matched	369.1320565	262.3555	73357.69438	46160.28884	63671.70685	54970.65636	50493.85769	88841.17144	161119.4878	119021.0522	87164.23668	74415.33306	46913.58089	71478.73839	56310.33629	123517.5051	125661.1329	31858.924	271339.2899	155944.3853	45502.64486	105392.601
10268	Androsterone sulfate	0.9984	NA	NA	MS2 forward	369.1713277	32.917	128161.2194	156687.6312	184651.1687	164980.014	191797.1245	121985.0936	185140.6881	192417.5105	196678.3749	167013.9779	215365.7463	213117.1799	123296.712	166938.5766	265368.2229	264830.4612	224630.1548	255791.1475	200744.5134	140604.3486
10271	NA	NA	(3S,7E,9S)-9-Hydroxy-4,7-megastigmadien-3-one 9-glucoside;5-Megastigmen-7-yne-3,9-diol 9-glucoside;5-Megastigmen-7-yne-3,9-diol 3-glucoside;	4.98839606623208;4.98839606623208;4.98839606623208;	MS1 mz matched	369.1956948	496.284	18030.41713	18404.24367	33802.14317	22046.97095	20752.26271	39984.22044	29706.18533	35018.12686	25529.16226	38670.08674	37563.17217	43337.60668	31675.70565	23238.95	44124.01338	24391.90664	46135.1457	32676.96847	44174.09443	45626.784
10272	NA	NA	(3S,7E,9S)-9-Hydroxy-4,7-megastigmadien-3-one 9-glucoside;5-Megastigmen-7-yne-3,9-diol 9-glucoside;5-Megastigmen-7-yne-3,9-diol 3-glucoside;	11.7642084299115;11.7642084299115;11.7642084299115;	MS1 mz matched	369.2035084	23.233	123836.9041	69499.70526	104090.11	121485.4758	63166.131	97748.70967	120239.5672	107897.8575	81419.52724	106413.7114	110966.531	124512.3117	54006.97224	75070.628	62120.4025	167830.6804	72950.46508	106421.6575	71120.85813	85797.79109
10301	NA	NA	7-Hydroxy-3-(3-hydroxy-4-methoxybenzyl)-5-methoxy-4-chromanone;Aflatoxin B1 dialcohol;4-Hydroxy-2,3,9-trimethoxypterocarpan;5-Hydroxy-3-(4-hydroxybenzyl)-7,8-dimethoxy-4-chromanone;Americanol A;Isoamericanol A;Americanol;Cerasinone;Melilotocarpan C;(R)-2-Feruloyl-1-(4-Hydroxyphenyl)-1,2-ethanediol;(±)-3',4'-Methylenedioxy-5,7-dimethylepicatechin;Miraxanthin-III	23.2095124297762;23.2095124297762;23.2095124297762;23.2095124297762;23.2095124297762;23.2095124297762;23.2095124297762;23.2095124297762;23.2095124297762;23.2095124297762;23.2095124297762;-10.9050725551004	MS1 mz matched	370.1302733	41.576	47569.45277	42411.19745	49312.01545	50295.68877	91473.13595	52803.99958	71585.89006	47054.6143	53284.1925	39244.266	32067.23048	54860.99155	50324.71328	65252.82125	46479.08724	44828.2944	53849.37489	53526.69	103635.8198	22815.77456
10332	NA	NA	NA	NA	Unmapped	371.0803388	417.6035	9427.470359	5851.056684	9173.775189	7860.088021	16945.09528	9713.827118	35114.38312	13582.1028	19472.39455	12039.92088	12114.80242	13333.24838	30274.84619	31702.01702	20309.2344	12079.38035	40919.3125	16970.77506	16456.32717	16214.21059
10333	NA	NA	2,3,4,5,6-Penta-O-acetyl-D-glucose;Monotropein;Monotropein	-3.10548488962449;-3.10548488962449;-3.07600658466117	MS1 mz matched	371.089013	22.807	38056.8345	32058.95797	44699.42889	42987.26	7316.535025	5519.176385	7851.895116	6723.091862	8279.718444	7954.928398	5062.835556	8057.18426	32774.82855	23992.85871	42088.16174	24056.03	27192.63364	27125.27335	17028.22749	36613.54677
10350	NA	NA	Gentian Violet;	-7.52866454058868;	MS1 mz matched	371.2411705	171.073	21910.34514	13646.07257	16064.26594	21775.78886	13436.3307	14315.27163	13176.75867	11448.64843	7847.041286	11282.42769	4532.605	11274.50294	19574.22979	25248.32038	7860.500375	18005.92049	9120.169882	11666.45983	13331.02909	6684.931638
10353	NA	NA	3-Hydroxymugineic acid;13,16-Docosadienoic acid;(13Z,16Z)-Docosa-13,16-dienoic acid	23.193908209141;0.594702155339293	MS1 mz matched	371.2774218	36.491	25749.48228	27236.37765	21806.88	29055.62252	13733.291	5644.108333	17056.42857	15012.16862	16548.13364	7169.683241	10325.85	30345.37667	23561.43	33069.82671	26902.864	5578.106364	32548.635	24790.3545	14555.8374	32858.54067
10374	NA	NA	Deacetylcephalosporin C	-8.75140447	MS1 mz matched	372.0911349	106.142	74335.38048	82884.64857	81267.44338	77762.49723	93880.06664	105256.5063	31906.12625	44506.6675	81343.28296	117720.8218	44143.232	24768.54391	141026.139	98372.30117	81058.52635	66893.81042	40412.28435	83936.71617	80819.091	89161.23638
10392	NA	NA	DIMBOA-Glc;DIMBOA-glucoside;2,4-Dihydroxy-7-methoxy-2H-1,4-benzoxazin-3(4H)-one 2-D-glucoside;2,4-Dihydroxy-7-methoxy-1,4-benzoxazin-3-one glucoside;(2R)-2-beta-D-Glucopyranosyloxy-4-hydroxy-7-methoxy-(2H)-1,4-benzoxazin-3(4H)-one;DIMBOA glucoside	-2.9465961591068;-2.9465961591068;-2.9465961591068	MS1 mz matched	372.3091928	252.048	3639.018167	2625.884722	2345.158529	2293.013167	3323.512263	2934.332	3110.565158	3441.057778	3199.116364	2914.296	3848.278556	2618.676316	3417.0765	2898.645176	2709.930737	4201.415556	2819.7	4052.169778	3401.465842	3134.875333
10400	NA	NA	NA	NA	Unmapped	373.0076924	344.691	33591.30477	31306.17509	31622.20283	27181.404	34775.43	40199.96511	35361.75129	46275.33883	34400.59127	41884.88129	44709.90375	46419.05652	39957.32904	28599.24375	36379.89486	46161.27944	37723.122	35091.55767	41121.40145	38433.50505
10427	3b-Hydroxy-5-cholenoic acid	1	NA	NA	MS2 reverse	373.2720379	45.105	29127.92241	32633.04	34342.29713	41190.19088	14454.88113	7748.438286	15909.32204	6719.44375	13997.30067	4648.478182	12465.87023	27282.21682	13755.46108	30320.53418	25952.80384	10675.45605	14404.92533	14789.50667	9507.643636	16332.21464
10437	NA	NA	Prochloraz	19.19842317	MS1 mz matched	374.0343591	277.7395	878908.5907	864057.6446	852852.4169	881127.403	1043531.985	1188280.786	1139239.906	1024562.157	1260135.268	1190142.275	1104296.744	1034627.196	1144855.098	1011184.722	1100657.018	1152530.046	1145974.573	1149453.221	1153159.019	1093194.68
10466	NA	NA	Haloperidol;Haloperidol	3.44699146512723;2.91488255609856	MS1 mz matched	374.8652956	52.224	2002.040269	2112.209892	2244.820858	3036.276154	3420.352941	2929.844065	2548.403104	943.7835381	1658.638245	3682.02571	2821.428057	3918.435974	3032.07265	3984.274757	4823.092752	1488.186598	1506.2	2336.521642	3727.360043	2096.910302
10479	NA	NA	3-O-(4-O-Methyl-a-D-glucopyranuronosyl)-L-arabinose;3'-Ketolactose;4-O-beta-D-Glucopyranuronosyl-L-fucose;2-O-(4-O-Methyl-a-D-glucopyranuronosyl)-D-xylose;2-O-a-D-Galactopyranuronosyl-L-rhamnose;4-O-(4-O-Methyl-alpha-D-glucopyranuronosyl)-L-arabinose;Cellobiono-1,5-lactone;Cellobiose-1,5-lactone;Cellobionolactone;3-Ketolactose;3-Ketosucrose;3-Dehydro-alpha-D-glucosyl-beta-D-fructofuranoside	-7.53159591597141;-7.53159591597141;-7.53159591597141;-7.53159591597141;-7.53159591597141;-7.53159591597141;-7.64479686296532;-7.64479686296532;-7.64479686296532	MS1 mz matched	375.0670048	270.125	19437.30066	21805.63296	23987.71014	22155.81924	16979.75373	18085.68944	35240.39639	21682.65603	18672.1058	26822.535	25401.70441	39765.61063	16896.48924	26526.58942	35508.6115	11992.30358	23284.34944	15408.68063	22069.6135	20528.59359
10482	NA	NA	Limocitrol;	-6.4669848772125;	MS1 mz matched	375.0671867	288.7665	39194.21096	50944.22451	52492.538	48209.686	44415.02067	50594.95	102175.298	40099.99963	46233.64115	57414.8514	56624.256	79455.74764	48919.82404	63946.73404	80098.88208	24736.90129	71254.90097	43003.935	52155.93115	59529.24736
10490	Riboflavin	0.9292	NA	NA	MS2 forward	375.1283302	198.063	4362.861724	4505.5655	4607.539688	4484.203688	5640.825444	3511.027059	5659.303765	6584.618121	6589.196154	3722.810667	2143.335471	4143.977	4118.596941	8522.541176	5063.755714	2173.982588	8379.244647	5258.596875	8041.41	4141.202813
10528	NA	NA	NA	NA	Unmapped	376.1042443	109.471	14576.82676	19496.84145	22421.29214	19572.5849	19531.64686	13263.25644	11676.595	12025.92005	22464.13286	32423.19095	20840.13064	11332.86995	19237.39173	22357.32126	18390.33558	18963.72	14092.7416	14734.96568	24531.84309	26031.22011
10545	NA	NA	Tryptophyl-Arginine;Arginyl-Tryptophan;Cortisone;17alpha,21-Dihydroxy-4-pregnene-3,11,20-trione;Kendall's compound E;Reichstein's substance Fa;Aldosterone;11beta,21-Dihydroxy-3,20-dioxo-4-pregnen-18-al;Prednisolone;Cinerin II;Tricyclodehydroisohumulone;Aldosterone hemiacetal;11beta,18-Epoxy-18,21-dihydroxypregn-4-ene-3,20-dione	-13.8501521596024;-13.8501521596024;-21.3773866672288;-21.3773866672288;-21.3773866672288;-21.3773866672288;-21.3773866672288;-21.3773866672288	MS1 mz matched	376.2136226	42.101	212802.6383	208352.8098	210627.9137	208090.6695	211491.3267	306242.0125	311894.3387	140216.8005	294613.8545	165273.0274	164820.2315	243803.117	236333.3067	280816.4959	215994.2875	117708.4384	244656.6926	262031.0471	300496.7572	187885.7828
10546	NA	NA	Famprofazone;Karakoline;Aconitane-1,8,14-triol, 20-ethyl-16-methoxy-4-methyl-, (1-alpha,14-alpha,16-beta)-	7.58283612399778;-18.6260492195645	MS1 mz matched	376.2495732	36.516	134682.4633	151056.1522	155805.945	153059.0888	64440.05929	27136.68775	25703.67063	1485.3102	10766.5985	14317.074	19447.36482	50714.524	24359.92296	85024.44	18194.93182	31426.94342	49920.12813	70216.69314	266441.7636	20761.28665
10568	NA	NA	NA	NA	Unmapped	377.0446723	156.599	29902.20471	28990.0275	34504.002	32060.9863	34424.32917	50156.10726	33855.41353	33849.9	48517.40174	38676.114	26120.87739	34152.80687	42377.15754	38195.586	48658.25267	53378.40712	45940.95271	39083.77076	46735.80378	53105.26589
10573	NA	NA	7-Methylguanosine 5'-phosphate;7-Methylguanosine 5'-phosphate;N7-Methyl-GMP	4.9357086444699;4.86720455775734	MS1 mz matched	377.0833402	367.513	66717.24879	79147.72964	87487.76743	82602.94621	58437.15557	73911.88252	109702.6837	58155.51113	61146.39143	94298.09052	71226.189	101359.1589	72120.38775	90842.84832	107120.9249	46402.37156	85407.36692	66400.63568	68193.39777	80255.17688
10583	Zearalenone	0.9633	NA	NA	MS2 reverse	377.1537527	314.2225	22923.22539	22804.955	22806.29174	22112.60238	16384.11829	26117.4313	21229.10879	20759.8902	26684.69812	6900.979	13084.68703	17495.76778	32848.39229	40583.9278	29743.35517	21524.52746	37208.73205	19388.83767	33307.46281	21964.14989
10589	5-Oxo-ETE	0.6837	NA	NA	MS2 reverse	377.23127	125.63	574178.0063	582407.7922	615026.4366	610920.0916	1721110.713	390782.914	1338224.894	697807.5141	1093480.58	552654.9032	1450908.742	928997.2552	914580.5214	988443.4742	499624.2885	656968.9954	300533.6738	397115.0614	1227376.913	835471.9468
10595	NA	NA	Maltulose;Isomaltose;Inulobiose;Galactinol;Sucrose;D-Maltose;Epimelibiose;Kojibiose;Glucinol;Trehalose;Sakebiose;Mannobiose;3-b-Galactopyranosyl glucose;Trehalulose;Allolactose;Turanose;beta-Lactose;Galabiose;Cellobiose;Lactulose;DEAE-cellulose;Melibiose;Neotrehalose;Glucose-1,3-mannose oligosaccharide;Fagopyritol A1;Alpha-Lactose;Sucrose;Cane sugar;Saccharose;1-alpha-D-Glucopyranosyl-2-beta-D-fr…	1.46072191811783;1.46072191811783;1.46072191811783;1.46072191811783;1.46072191811783;1.46072191811783;1.46072191811783;1.46072191811783;1.46072191811783;1.46072191811783;1.46072191811783;1.46072191811783;1.46072191811783;1.46072191811783;1.46072191811783;1.46072191811783;1.46072191811783;1.46072191811783;1.46072191811783;1.46072191811783;1.46072191811783;1.46072191811783;1.46072191811783;1.460721…	MS1 mz matched	377.2658405	159.6985	11950.50827	13705.902	11964.4	14546.69914	139697.9533	25855.09741	52588.21821	24407.55455	73459.27429	15570.561	2845.281429	9945.897778	4763.766667	4936.8	1099.905429	232.0598246	2250.997143	4151.465378	732.6463333	2604.077
10602	NA	NA	NA	NA	Unmapped	377.7144038	31.5515	29309.62396	31104.4189	36556.125	31779.16425	766.8973287	49.19255024	688.600158	0	0	0	0	365.0640965	19379.71534	174188.861	17310.46909	0	56069.384	274195.3143	10277.34531	18821.2452
10610	NA	NA	Perfluidone	21.39091753	MS1 mz matched	378.0241075	416.7855	82029.49338	61528.2798	70020.11424	62802.06008	72868.257	73204.83309	81795.31017	83874.64773	90836.30388	66985.93013	69395.99469	70831.8996	71544.41616	91115.58478	78973.31941	78619.21056	79385.76842	89789.16621	90091.67429	80770.29113
10616	NA	NA	Gravacridonediol;4-Hydroxynornantenine;Cassythine;Cassyfiline	4.91694685624741;4.91694685624741;4.98349145161534	MS1 mz matched	378.0778697	42.469	32536.0734	18699.244	28966.89297	26315.26776	30698.72425	40076.714	20745.45194	44178.34648	41023.06	43894.51309	42671.74835	30879.82221	28949.56392	43804.82773	36296.71953	55518.55597	49181.21896	31434.86291	41402.01602	24579.17585
10673	NA	NA	Methyl helianthenoate A glucoside;(S)-Bitalin A 12-glucoside;Gibberellin A75;8-Oxodiacetoxyscirpenol;Gibberellin A86;	-10.8318590575273;-10.8318590575273;-10.8318590575273;-10.8318590575273;-10.8318590575273;	MS1 mz matched	379.1334933	262.032	15584.38157	13622.7955	14777.787	18909.87513	8923.11875	4260.960421	9499.347	8243.0576	7174.72804	6232.22925	3332.416545	7673.555217	28695.68946	42867.27133	12468.64044	9873.319826	11283.66495	23276.7498	52885.88312	8993.811095
10674	NA	NA	Methylhydroxygliclazide;7-Hydroxygliclazide;6-Hydroxygliclazide;Phenoxybenzamine hydrochloride	-21.457851996588;-21.457851996588;-21.457851996588;6.78234596626192	MS1 mz matched	379.1333589	338.606	4850.832273	4810.216692	5545.9844	4101.303938	5308.988	3905.268333	5774.697778	2498.435882	5174.174533	3559.848462	1712.794944	2944.472143	11033.38093	7788.327462	3658.149231	1581.342346	5365.58	8883.146923	4745.142	11737.46323
[truncated: 1,745 more rows]
